# Supplementary material for: Semiquinone radical-bridged M2 (M = Fe, Co, Ni) complexes with strong magnetic exchange giving rise to slow magnetic relaxation
Source: Chem Sci. 2020 Jul 21;11(31):8196–203. doi: 10.1039/d0sc03078c (PMC8163326; doi:10.1039/d0sc03078c)
Supplement: SC-011-D0SC03078C-s002 [file SC-011-D0SC03078C-s002.cif]

# Electronic Supplementary Material (ESI) for Chemical Science.
# This journal is © The Royal Society of Chemistry 2020

####################################################################### 
# 
# This file contains crystal structure data downloaded from the 
# Cambridge Structural Database (CSD) hosted by the Cambridge 
# Crystallographic Data Centre (CCDC).
# 
# Full information about CCDC data access policies and citation 
# guidelines are available at http://www.ccdc.cam.ac.uk/access/V1 
# 
# Audit and citation data items may have been added by the CCDC. 
# Please retain this information to preserve the provenance of 
# this file and to allow appropriate attribution of the data. 
# 
#######################################################################

data_kjc196s
_database_code_depnum_ccdc_archive 'CCDC 1958690'
loop_
_audit_author_name
_audit_author_address
'Khetpakorn Chakarawet'
;University of California, Berkeley
United States of America
;
_audit_update_record             
;
2019-10-11 deposited with the CCDC.	2020-07-21 downloaded from the CCDC.
;
_audit_creation_date             2019-07-18
_audit_creation_method           
;
Olex2 1.2
(compiled 2018.05.29 svn.r3508 for OlexSys, GUI svn.r5506)
;
_shelx_SHELXL_version_number     2014/7
_chemical_name_common            ?
_chemical_name_systematic        '[(FeMe6tren)2(C6H4O2)][B(C6F5)4]2'
_chemical_formula_moiety         'C30 H64 Fe2 N8 O2, 2(B C24 F20), 2(C4 H8 O)'
_chemical_formula_sum            'C86 H80 B2 F40 Fe2 N8 O4'
_chemical_formula_weight         2182.90
_chemical_melting_point          ?
loop_
_atom_type_symbol
_atom_type_description
_atom_type_scat_dispersion_real
_atom_type_scat_dispersion_imag
_atom_type_scat_source
C C 0.0034 0.0017
'ANOMDisVal Program in PLATON Spek, A. L. J. Appl. Crystallogr. 2003, 36, 7-13'
H H 0.0000 0.0000
'ANOMDisVal Program in PLATON Spek, A. L. J. Appl. Crystallogr. 2003, 36, 7-13'
B B 0.0017 0.0007
'ANOMDisVal Program in PLATON Spek, A. L. J. Appl. Crystallogr. 2003, 36, 7-13'
F F 0.0185 0.0109
'ANOMDisVal Program in PLATON Spek, A. L. J. Appl. Crystallogr. 2003, 36, 7-13'
Fe Fe 0.3511 0.8892
'ANOMDisVal Program in PLATON Spek, A. L. J. Appl. Crystallogr. 2003, 36, 7-13'
N N 0.0065 0.0035
'ANOMDisVal Program in PLATON Spek, A. L. J. Appl. Crystallogr. 2003, 36, 7-13'
O O 0.0115 0.0064
'ANOMDisVal Program in PLATON Spek, A. L. J. Appl. Crystallogr. 2003, 36, 7-13'

_shelx_space_group_comment       
;
The symmetry employed for this shelxl refinement is uniquely defined
by the following loop, which should always be used as a source of
symmetry information in preference to the above space-group names.
They are only intended as comments.
;
_space_group_crystal_system      triclinic
_space_group_IT_number           2
_space_group_name_H-M_alt        'P -1'
_space_group_name_Hall           '-P 1'
loop_
_space_group_symop_operation_xyz
'x, y, z'
'-x, -y, -z'

_cell_length_a                   12.088(2)
_cell_length_b                   12.625(2)
_cell_length_c                   16.135(3)
_cell_angle_alpha                81.857(2)
_cell_angle_beta                 89.421(3)
_cell_angle_gamma                77.548(2)
_cell_volume                     2379.7(7)
_cell_formula_units_Z            1
_cell_measurement_reflns_used    46455
_cell_measurement_temperature    100
_cell_measurement_theta_max      30.405
_cell_measurement_theta_min      1.711
_shelx_estimated_absorpt_T_max   0.968
_shelx_estimated_absorpt_T_min   0.937
_exptl_absorpt_coefficient_mu    0.463
_exptl_absorpt_correction_T_max  0.968
_exptl_absorpt_correction_T_min  0.920
_exptl_absorpt_correction_type   multi-scan
_exptl_absorpt_process_details   
'SADABS-2016/2 (Bruker,2016/2) was used for absorption correction. wR2(int) was 0.1112 before and 0.0680 after correction. The Ratio of minimum to maximum transmission is 0.9500. The \l/2 correction factor is Not present.'
_exptl_absorpt_special_details   ?
_exptl_crystal_colour            yellow
_exptl_crystal_colour_primary    yellow
_exptl_crystal_density_diffrn    1.523
_exptl_crystal_density_meas      ?
_exptl_crystal_density_method    'not measured'
_exptl_crystal_description       block
_exptl_crystal_F_000             1106
_exptl_crystal_size_max          0.143
_exptl_crystal_size_mid          0.13
_exptl_crystal_size_min          0.071
_exptl_transmission_factor_max   ?
_exptl_transmission_factor_min   ?
_diffrn_reflns_av_R_equivalents  0.0635
_diffrn_reflns_av_unetI/netI     0.0606
_diffrn_reflns_Laue_measured_fraction_full 0.999
_diffrn_reflns_Laue_measured_fraction_max 1.000
_diffrn_reflns_limit_h_max       16
_diffrn_reflns_limit_h_min       -16
_diffrn_reflns_limit_k_max       17
_diffrn_reflns_limit_k_min       -17
_diffrn_reflns_limit_l_max       22
_diffrn_reflns_limit_l_min       -22
_diffrn_reflns_number            46455
_diffrn_reflns_point_group_measured_fraction_full 0.999
_diffrn_reflns_point_group_measured_fraction_max 1.000
_diffrn_reflns_theta_full        25.930
_diffrn_reflns_theta_max         30.405
_diffrn_reflns_theta_min         1.711
_diffrn_ambient_temperature      100
_diffrn_detector_area_resol_mean 10.42
_diffrn_measured_fraction_theta_full 0.999
_diffrn_measured_fraction_theta_max 1.000
_diffrn_measurement_device_type  'Bruker D8 with PHOTON 100 detector'
_diffrn_measurement_method       '\f and \w shutterless scans'
_diffrn_radiation_type           synchrotron
_diffrn_radiation_wavelength     0.7288
_diffrn_source                   'Advanced Light Source, station 12.2.1'
_reflns_Friedel_coverage         0.000
_reflns_Friedel_fraction_full    .
_reflns_Friedel_fraction_max     .
_reflns_number_gt                10543
_reflns_number_total             13359
_reflns_special_details          
;
 Reflections were merged by SHELXL according to the crystal
 class for the calculation of statistics and refinement.
 
 Structure factors included contributions from the .fab file.
 
 _reflns_Friedel_fraction is defined as the number of unique
 Friedel pairs measured divided by the number that would be
 possible theoretically, ignoring centric projections and
 systematic absences.
;
_vrf_PLAT230_kjc196s             
;
PROBLEM: Hirshfeld Test Diff for    C1       --C3       .        8.3 s.u.  
RESPONSE: There is an extra electron density near C1, possibly 
attributable to Fe(Me6tren)Br impurity from starting material.
Refinement led to 2% Br occupancy, which was considered
negligible and thus the impurity was not modeled.
;
_reflns_threshold_expression     'I > 2\s(I)'
_computing_cell_refinement       'SAINT V8.38A (2016)'
_computing_data_collection       APEX3
_computing_data_reduction        'SAINT V8.38A (2016)'
_computing_molecular_graphics    'Olex2 (Dolomanov et al., 2009)'
_computing_publication_material  'Olex2 (Dolomanov et al., 2009)'
_computing_structure_refinement  'XL (Sheldrick, 2008)'
_computing_structure_solution    'XT (Sheldrick, 2015)'
_refine_diff_density_max         1.514
_refine_diff_density_min         -0.506
_refine_diff_density_rms         0.105
_refine_ls_extinction_coef       .
_refine_ls_extinction_method     none
_refine_ls_goodness_of_fit_ref   1.036
_refine_ls_hydrogen_treatment    constr
_refine_ls_matrix_type           full
_refine_ls_number_parameters     656
_refine_ls_number_reflns         13359
_refine_ls_number_restraints     42
_refine_ls_R_factor_all          0.0685
_refine_ls_R_factor_gt           0.0541
_refine_ls_restrained_S_all      1.038
_refine_ls_shift/su_max          0.001
_refine_ls_shift/su_mean         0.000
_refine_ls_structure_factor_coef Fsqd
_refine_ls_weighting_details     
'w=1/[\s^2^(Fo^2^)+(0.0780P)^2^+1.8117P] where P=(Fo^2^+2Fc^2^)/3'
_refine_ls_weighting_scheme      calc
_refine_ls_wR_factor_gt          0.1461
_refine_ls_wR_factor_ref         0.1585
_refine_special_details          SQUEEZE
_olex2_refinement_description    
;
1. Fixed Uiso
 At 1.2 times of:
  All C(H) groups, All C(H,H) groups, All C(H,H,H,H) groups
 At 1.5 times of:
  All C(H,H,H) groups
2. Rigid body (RIGU) restrains
 O1T, C1T, C2T, C3T, C4T, C5T
 with sigma for 1-2 distances of 0.004 and sigma for 1-3 distances of 0.004
3. Others
 Sof(H3TC)=Sof(H3TD)=Sof(C5T)=Sof(H5TA)=Sof(H5TB)=1-FVAR(1)
 Sof(H3TA)=Sof(H3TB)=Sof(C4T)=Sof(H4TA)=Sof(H4TB)=FVAR(1)
4.a Secondary CH2 refined with riding coordinates:
 C4(H4A,H4B), C5(H5A,H5B), C8(H8A,H8B), C9(H9A,H9B), C12(H12A,H12B), C13(H13A,
 H13B), C1T(H1TA,H1TB), C2T(H2TA,H2TB), C3T(H3TA,H3TB), C3T(H3TC,H3TD),
 C4T(H4TA,H4TB), C5T(H5TA,H5TB)
4.b Aromatic/amide H refined with riding coordinates:
 C2(H2), C3(H3)
4.c Idealised Me refined as rotating group:
 C6(H6A,H6B,H6C), C7(H7A,H7B,H7C), C10(H10A,H10B,H10C), C11(H11A,H11B,H11C),
 C14(H14A,H14B,H14C), C15(H15A,H15B,H15C)
;
_atom_sites_solution_hydrogens   geom
_atom_sites_solution_primary     dual
_atom_sites_solution_secondary   diffmap
loop_
_atom_site_label
_atom_site_type_symbol
_atom_site_fract_x
_atom_site_fract_y
_atom_site_fract_z
_atom_site_U_iso_or_equiv
_atom_site_adp_type
_atom_site_occupancy
_atom_site_site_symmetry_order
_atom_site_calc_flag
_atom_site_refinement_flags_posn
_atom_site_refinement_flags_adp
_atom_site_refinement_flags_occupancy
_atom_site_disorder_assembly
_atom_site_disorder_group
Fe1 Fe 0.10320(2) 0.35540(2) 0.74435(2) 0.01527(8) Uani 1 1 d . . . . .
O1 O 0.06418(15) 0.48613(14) 0.66637(11) 0.0259(4) Uani 1 1 d . . . . .
N1 N 0.14322(16) 0.22610(15) 0.85877(12) 0.0191(4) Uani 1 1 d . . . . .
N2 N -0.01200(16) 0.43441(16) 0.83720(12) 0.0205(4) Uani 1 1 d . . . . .
N3 N 0.06148(18) 0.21289(16) 0.69629(13) 0.0233(4) Uani 1 1 d . . . . .
N4 N 0.28524(16) 0.34716(15) 0.75729(12) 0.0190(4) Uani 1 1 d . . . . .
C1 C 0.0366(2) 0.49035(18) 0.58689(13) 0.0196(4) Uani 1 1 d . . . . .
C2 C -0.0812(2) 0.5142(2) 0.56095(15) 0.0250(5) Uani 1 1 d . . . . .
H2 H -0.1381 0.5263 0.6017 0.030 Uiso 1 1 calc R . . . .
C3 C 0.1132(2) 0.4801(2) 0.52284(15) 0.0252(5) Uani 1 1 d . . . . .
H3 H 0.1916 0.4686 0.5364 0.030 Uiso 1 1 calc R . . . .
C4 C 0.0940(2) 0.2758(2) 0.93295(14) 0.0244(5) Uani 1 1 d . . . . .
H4A H 0.1460 0.3177 0.9534 0.029 Uiso 1 1 calc R . . . .
H4B H 0.0851 0.2172 0.9785 0.029 Uiso 1 1 calc R . . . .
C5 C -0.0205(2) 0.3517(2) 0.90992(15) 0.0238(5) Uani 1 1 d . . . . .
H5A H -0.0752 0.3080 0.8966 0.029 Uiso 1 1 calc R . . . .
H5B H -0.0492 0.3890 0.9583 0.029 Uiso 1 1 calc R . . . .
C6 C -0.1266(2) 0.4846(2) 0.80075(17) 0.0263(5) Uani 1 1 d . . . . .
H6A H -0.1209 0.5406 0.7532 0.039 Uiso 1 1 calc GR . . . .
H6B H -0.1747 0.5184 0.8434 0.039 Uiso 1 1 calc GR . . . .
H6C H -0.1600 0.4279 0.7816 0.039 Uiso 1 1 calc GR . . . .
C7 C 0.0369(2) 0.5235(2) 0.86156(17) 0.0268(5) Uani 1 1 d . . . . .
H7A H 0.1108 0.4923 0.8893 0.040 Uiso 1 1 calc GR . . . .
H7B H -0.0141 0.5629 0.9001 0.040 Uiso 1 1 calc GR . . . .
H7C H 0.0462 0.5743 0.8115 0.040 Uiso 1 1 calc GR . . . .
C8 C 0.0910(2) 0.13420(18) 0.84587(15) 0.0232(5) Uani 1 1 d . . . . .
H8A H 0.0096 0.1521 0.8593 0.028 Uiso 1 1 calc R . . . .
H8B H 0.1277 0.0677 0.8841 0.028 Uiso 1 1 calc R . . . .
C9 C 0.1036(2) 0.11170(19) 0.75577(16) 0.0262(5) Uani 1 1 d . . . . .
H9A H 0.1844 0.0822 0.7451 0.031 Uiso 1 1 calc R . . . .
H9B H 0.0606 0.0558 0.7467 0.031 Uiso 1 1 calc R . . . .
C10 C 0.1058(3) 0.1976(3) 0.61151(17) 0.0364(6) Uani 1 1 d . . . . .
H10A H 0.0765 0.2640 0.5721 0.055 Uiso 1 1 calc GR . . . .
H10B H 0.0815 0.1353 0.5931 0.055 Uiso 1 1 calc GR . . . .
H10C H 0.1888 0.1832 0.6135 0.055 Uiso 1 1 calc GR . . . .
C11 C -0.0643(2) 0.2369(2) 0.68938(16) 0.0277(5) Uani 1 1 d . . . . .
H11A H -0.0963 0.2445 0.7448 0.042 Uiso 1 1 calc GR . . . .
H11B H -0.0884 0.1767 0.6675 0.042 Uiso 1 1 calc GR . . . .
H11C H -0.0909 0.3052 0.6513 0.042 Uiso 1 1 calc GR . . . .
C12 C 0.26871(19) 0.19259(19) 0.86752(15) 0.0228(5) Uani 1 1 d . . . . .
H12A H 0.2973 0.1357 0.8315 0.027 Uiso 1 1 calc R . . . .
H12B H 0.2901 0.1606 0.9263 0.027 Uiso 1 1 calc R . . . .
C13 C 0.32292(19) 0.2907(2) 0.84263(15) 0.0229(5) Uani 1 1 d . . . . .
H13A H 0.3023 0.3430 0.8834 0.028 Uiso 1 1 calc R . . . .
H13B H 0.4064 0.2655 0.8443 0.028 Uiso 1 1 calc R . . . .
C14 C 0.3075(2) 0.4597(2) 0.74547(17) 0.0262(5) Uani 1 1 d . . . . .
H14A H 0.2794 0.4975 0.6899 0.039 Uiso 1 1 calc GR . . . .
H14B H 0.3891 0.4553 0.7501 0.039 Uiso 1 1 calc GR . . . .
H14C H 0.2685 0.5005 0.7886 0.039 Uiso 1 1 calc GR . . . .
C15 C 0.3481(2) 0.2870(2) 0.69307(16) 0.0277(5) Uani 1 1 d . . . . .
H15A H 0.3374 0.2115 0.7013 0.042 Uiso 1 1 calc GR . . . .
H15B H 0.4289 0.2866 0.6981 0.042 Uiso 1 1 calc GR . . . .
H15C H 0.3195 0.3231 0.6372 0.042 Uiso 1 1 calc GR . . . .
B1 B 0.52906(18) 0.78901(18) 0.79368(14) 0.0124(4) Uani 1 1 d . . . . .
F12B F 0.32752(11) 0.92596(11) 0.68343(8) 0.0216(3) Uani 1 1 d . . . . .
F13B F 0.32449(13) 0.96535(13) 0.51820(9) 0.0325(3) Uani 1 1 d . . . . .
F14B F 0.50537(15) 0.87679(14) 0.42838(9) 0.0351(4) Uani 1 1 d . . . . .
F15B F 0.69309(14) 0.74813(14) 0.51171(9) 0.0333(4) Uani 1 1 d . . . . .
F16B F 0.69975(11) 0.70853(11) 0.67889(8) 0.0212(3) Uani 1 1 d . . . . .
F22B F 0.78082(11) 0.71946(10) 0.85415(9) 0.0220(3) Uani 1 1 d . . . . .
F23B F 0.91817(11) 0.85429(13) 0.86226(9) 0.0271(3) Uani 1 1 d . . . . .
F24B F 0.84339(13) 1.07459(12) 0.82243(10) 0.0288(3) Uani 1 1 d . . . . .
F25B F 0.62378(13) 1.15738(11) 0.76974(10) 0.0299(3) Uani 1 1 d . . . . .
F26B F 0.48199(11) 1.02393(10) 0.76123(9) 0.0195(3) Uani 1 1 d . . . . .
F32B F 0.54169(11) 0.58093(10) 0.70966(8) 0.0205(3) Uani 1 1 d . . . . .
F33B F 0.59842(13) 0.37708(11) 0.78594(10) 0.0300(3) Uani 1 1 d . . . . .
F34B F 0.65174(15) 0.33279(12) 0.95205(11) 0.0379(4) Uani 1 1 d . . . . .
F35B F 0.65618(14) 0.50092(12) 1.04069(9) 0.0318(3) Uani 1 1 d . . . . .
F36B F 0.60251(12) 0.70821(11) 0.96514(8) 0.0207(3) Uani 1 1 d . . . . .
F42B F 0.46772(11) 0.93738(11) 0.93174(8) 0.0196(3) Uani 1 1 d . . . . .
F43B F 0.27654(12) 0.96217(12) 1.01497(9) 0.0254(3) Uani 1 1 d . . . . .
F44B F 0.11144(12) 0.85667(12) 0.98235(9) 0.0271(3) Uani 1 1 d . . . . .
F45B F 0.14283(11) 0.72504(12) 0.85930(10) 0.0279(3) Uani 1 1 d . . . . .
F46B F 0.33152(11) 0.70421(11) 0.76993(8) 0.0204(3) Uani 1 1 d . . . . .
C11B C 0.51289(17) 0.81128(16) 0.69076(13) 0.0138(4) Uani 1 1 d . . . . .
C12B C 0.42083(18) 0.87710(17) 0.64481(13) 0.0166(4) Uani 1 1 d . . . . .
C13B C 0.4160(2) 0.90005(19) 0.55804(14) 0.0215(4) Uani 1 1 d . . . . .
C14B C 0.5079(2) 0.8560(2) 0.51252(14) 0.0243(5) Uani 1 1 d . . . . .
C15B C 0.6025(2) 0.79107(19) 0.55474(14) 0.0223(4) Uani 1 1 d . . . . .
C16B C 0.60373(18) 0.77117(17) 0.64124(13) 0.0170(4) Uani 1 1 d . . . . .
C21B C 0.62176(17) 0.86428(16) 0.80834(12) 0.0130(4) Uani 1 1 d . . . . .
C22B C 0.73507(17) 0.82760(17) 0.83301(13) 0.0156(4) Uani 1 1 d . . . . .
C23B C 0.80975(17) 0.89624(19) 0.83720(14) 0.0181(4) Uani 1 1 d . . . . .
C24B C 0.77270(19) 1.00735(19) 0.81583(14) 0.0202(4) Uani 1 1 d . . . . .
C25B C 0.66176(19) 1.04881(17) 0.78993(14) 0.0187(4) Uani 1 1 d . . . . .
C26B C 0.59012(17) 0.97770(16) 0.78654(13) 0.0148(4) Uani 1 1 d . . . . .
C31B C 0.57187(16) 0.65749(16) 0.83250(13) 0.0137(4) Uani 1 1 d . . . . .
C32B C 0.57061(17) 0.56804(16) 0.79162(13) 0.0158(4) Uani 1 1 d . . . . .
C33B C 0.59746(19) 0.45986(17) 0.83015(15) 0.0205(4) Uani 1 1 d . . . . .
C34B C 0.6251(2) 0.43685(18) 0.91420(16) 0.0233(5) Uani 1 1 d . . . . .
C35B C 0.62695(19) 0.52209(18) 0.95841(14) 0.0209(4) Uani 1 1 d . . . . .
C36B C 0.60033(18) 0.62839(17) 0.91739(13) 0.0166(4) Uani 1 1 d . . . . .
C41B C 0.40942(16) 0.82170(16) 0.84382(12) 0.0130(4) Uani 1 1 d . . . . .
C42B C 0.38968(17) 0.88502(16) 0.90810(13) 0.0149(4) Uani 1 1 d . . . . .
C43B C 0.29035(18) 0.89846(17) 0.95369(13) 0.0176(4) Uani 1 1 d . . . . .
C44B C 0.20625(18) 0.84594(18) 0.93696(14) 0.0186(4) Uani 1 1 d . . . . .
C45B C 0.22214(17) 0.78027(17) 0.87441(14) 0.0178(4) Uani 1 1 d . . . . .
C46B C 0.32106(17) 0.77030(17) 0.83001(13) 0.0154(4) Uani 1 1 d . . . . .
O1T O -0.0274(3) 0.9536(2) 0.6379(3) 0.0809(10) Uani 1 1 d . U . . .
C1T C -0.1156(3) 0.8957(4) 0.6163(2) 0.0606(10) Uani 1 1 d . U . . .
H1TA H -0.1338 0.9104 0.5555 0.073 Uiso 1 1 calc R . . . .
H1TB H -0.1858 0.9168 0.6477 0.073 Uiso 1 1 calc R . . . .
C2T C -0.0586(4) 0.7777(4) 0.6430(3) 0.0709(12) Uani 1 1 d . U . . .
H2TA H -0.0639 0.7569 0.7042 0.085 Uiso 1 1 calc R . . . .
H2TB H -0.0927 0.7284 0.6136 0.085 Uiso 1 1 calc R . . . .
C3T C 0.0618(4) 0.7734(4) 0.6183(3) 0.0672(11) Uani 1 1 d . U . . .
H3TA H 0.1140 0.7073 0.6471 0.081 Uiso 0.53(3) 1 calc R . P A 1
H3TB H 0.0710 0.7774 0.5569 0.081 Uiso 0.53(3) 1 calc R . P A 1
H3TC H 0.0793 0.7348 0.5688 0.081 Uiso 0.47(3) 1 calc R . P A 2
H3TD H 0.1143 0.7343 0.6648 0.081 Uiso 0.47(3) 1 calc R . P A 2
C4T C 0.0759(8) 0.8716(8) 0.6482(10) 0.056(3) Uani 0.53(3) 1 d . U P A 1
H4TA H 0.0988 0.8547 0.7082 0.067 Uiso 0.53(3) 1 calc R . P A 1
H4TB H 0.1368 0.9000 0.6169 0.067 Uiso 0.53(3) 1 calc R . P A 1
C5T C 0.0732(11) 0.8899(10) 0.5980(19) 0.079(5) Uani 0.47(3) 1 d . U P A 2
H5TA H 0.0713 0.9130 0.5367 0.095 Uiso 0.47(3) 1 calc R . P A 2
H5TB H 0.1448 0.9000 0.6217 0.095 Uiso 0.47(3) 1 calc R . P A 2

loop_
_atom_site_aniso_label
_atom_site_aniso_U_11
_atom_site_aniso_U_22
_atom_site_aniso_U_33
_atom_site_aniso_U_23
_atom_site_aniso_U_13
_atom_site_aniso_U_12
Fe1 0.01446(14) 0.01346(14) 0.01748(15) -0.00036(11) 0.00033(11) -0.00329(11)
O1 0.0308(9) 0.0242(8) 0.0208(8) 0.0020(7) -0.0058(7) -0.0049(7)
N1 0.0186(9) 0.0169(8) 0.0210(9) 0.0028(7) 0.0002(7) -0.0054(7)
N2 0.0192(9) 0.0196(9) 0.0221(9) -0.0039(7) 0.0005(7) -0.0025(7)
N3 0.0291(10) 0.0216(9) 0.0225(10) -0.0054(8) 0.0057(8) -0.0113(8)
N4 0.0171(8) 0.0184(9) 0.0201(9) 0.0017(7) 0.0003(7) -0.0037(7)
C1 0.0302(11) 0.0181(10) 0.0151(10) -0.0032(8) 0.0058(8) -0.0146(9)
C2 0.0227(11) 0.0268(12) 0.0221(11) 0.0026(9) 0.0006(9) -0.0019(9)
C3 0.0214(11) 0.0272(12) 0.0245(11) 0.0034(9) -0.0051(9) -0.0039(9)
C4 0.0268(11) 0.0274(12) 0.0177(10) 0.0016(9) 0.0031(9) -0.0064(9)
C5 0.0238(11) 0.0272(12) 0.0206(11) -0.0054(9) 0.0059(9) -0.0047(9)
C6 0.0181(10) 0.0261(12) 0.0334(13) -0.0086(10) 0.0010(9) 0.0010(9)
C7 0.0269(12) 0.0240(11) 0.0315(13) -0.0114(10) -0.0004(10) -0.0048(9)
C8 0.0239(11) 0.0160(10) 0.0291(12) 0.0022(9) 0.0010(9) -0.0069(8)
C9 0.0283(12) 0.0161(10) 0.0348(13) -0.0047(9) 0.0050(10) -0.0058(9)
C10 0.0519(17) 0.0406(16) 0.0260(13) -0.0145(11) 0.0120(12) -0.0244(14)
C11 0.0320(13) 0.0249(12) 0.0288(12) -0.0014(10) -0.0019(10) -0.0134(10)
C12 0.0175(10) 0.0188(10) 0.0276(12) 0.0061(9) -0.0032(8) -0.0001(8)
C13 0.0182(10) 0.0253(11) 0.0236(11) 0.0034(9) -0.0047(8) -0.0052(9)
C14 0.0222(11) 0.0219(11) 0.0354(13) 0.0015(10) -0.0031(9) -0.0104(9)
C15 0.0215(11) 0.0306(13) 0.0278(12) -0.0006(10) 0.0051(9) -0.0008(9)
B1 0.0119(9) 0.0105(9) 0.0151(10) -0.0023(8) 0.0002(7) -0.0026(7)
F12B 0.0161(6) 0.0222(7) 0.0219(6) -0.0005(5) -0.0005(5) 0.0042(5)
F13B 0.0325(8) 0.0347(8) 0.0232(7) 0.0068(6) -0.0100(6) 0.0019(6)
F14B 0.0517(10) 0.0381(9) 0.0133(6) 0.0008(6) 0.0012(6) -0.0081(7)
F15B 0.0352(8) 0.0399(9) 0.0230(7) -0.0086(6) 0.0143(6) -0.0024(7)
F16B 0.0145(6) 0.0224(6) 0.0243(7) -0.0039(5) 0.0031(5) 0.0016(5)
F22B 0.0152(6) 0.0144(6) 0.0339(7) 0.0003(5) -0.0039(5) -0.0002(5)
F23B 0.0131(6) 0.0359(8) 0.0330(8) -0.0013(6) -0.0042(5) -0.0091(6)
F24B 0.0306(7) 0.0303(8) 0.0336(8) -0.0061(6) 0.0032(6) -0.0235(6)
F25B 0.0348(8) 0.0107(6) 0.0456(9) -0.0024(6) 0.0028(7) -0.0090(6)
F26B 0.0161(6) 0.0109(5) 0.0294(7) -0.0001(5) -0.0005(5) 0.0002(4)
F32B 0.0270(7) 0.0149(6) 0.0207(6) -0.0054(5) -0.0030(5) -0.0048(5)
F33B 0.0362(8) 0.0110(6) 0.0434(9) -0.0093(6) -0.0070(7) -0.0026(6)
F34B 0.0507(10) 0.0121(6) 0.0461(10) 0.0106(6) -0.0136(8) -0.0051(6)
F35B 0.0434(9) 0.0273(8) 0.0214(7) 0.0080(6) -0.0092(6) -0.0075(7)
F36B 0.0283(7) 0.0174(6) 0.0160(6) -0.0026(5) -0.0033(5) -0.0035(5)
F42B 0.0224(6) 0.0207(6) 0.0199(6) -0.0094(5) 0.0031(5) -0.0095(5)
F43B 0.0314(7) 0.0270(7) 0.0196(6) -0.0103(6) 0.0107(5) -0.0060(6)
F44B 0.0191(6) 0.0311(8) 0.0299(7) -0.0019(6) 0.0136(6) -0.0046(6)
F45B 0.0158(6) 0.0274(7) 0.0442(9) -0.0077(6) 0.0040(6) -0.0111(5)
F46B 0.0183(6) 0.0192(6) 0.0271(7) -0.0105(5) 0.0012(5) -0.0067(5)
C11B 0.0156(9) 0.0102(8) 0.0161(9) -0.0018(7) 0.0019(7) -0.0043(7)
C12B 0.0163(9) 0.0152(9) 0.0179(10) -0.0027(8) 0.0012(7) -0.0024(7)
C13B 0.0248(11) 0.0198(10) 0.0187(10) 0.0016(8) -0.0040(8) -0.0046(8)
C14B 0.0354(13) 0.0249(11) 0.0131(10) -0.0015(8) 0.0018(9) -0.0088(10)
C15B 0.0263(11) 0.0225(11) 0.0195(10) -0.0059(9) 0.0073(9) -0.0061(9)
C16B 0.0174(9) 0.0146(9) 0.0186(10) -0.0020(8) 0.0011(7) -0.0028(7)
C21B 0.0149(9) 0.0104(8) 0.0141(9) -0.0020(7) 0.0014(7) -0.0032(7)
C22B 0.0161(9) 0.0129(9) 0.0178(9) -0.0025(7) 0.0010(7) -0.0031(7)
C23B 0.0134(9) 0.0240(11) 0.0183(10) -0.0031(8) 0.0001(7) -0.0070(8)
C24B 0.0241(11) 0.0218(10) 0.0201(10) -0.0050(8) 0.0039(8) -0.0160(9)
C25B 0.0250(11) 0.0111(9) 0.0212(10) -0.0023(8) 0.0035(8) -0.0067(8)
C26B 0.0140(9) 0.0127(9) 0.0181(9) -0.0026(7) 0.0024(7) -0.0033(7)
C31B 0.0124(8) 0.0109(8) 0.0176(9) -0.0016(7) 0.0000(7) -0.0025(7)
C32B 0.0148(9) 0.0121(9) 0.0198(10) -0.0012(7) -0.0031(7) -0.0017(7)
C33B 0.0204(10) 0.0090(9) 0.0318(12) -0.0028(8) -0.0028(9) -0.0026(7)
C34B 0.0238(11) 0.0104(9) 0.0330(12) 0.0043(9) -0.0049(9) -0.0022(8)
C35B 0.0213(10) 0.0185(10) 0.0208(10) 0.0039(8) -0.0031(8) -0.0038(8)
C36B 0.0169(9) 0.0131(9) 0.0196(10) -0.0019(8) 0.0009(7) -0.0032(7)
C41B 0.0124(8) 0.0096(8) 0.0157(9) -0.0001(7) 0.0003(7) -0.0007(7)
C42B 0.0163(9) 0.0125(9) 0.0159(9) -0.0009(7) 0.0018(7) -0.0036(7)
C43B 0.0212(10) 0.0154(9) 0.0146(9) -0.0018(8) 0.0049(8) -0.0010(8)
C44B 0.0154(9) 0.0164(9) 0.0205(10) 0.0035(8) 0.0075(8) -0.0002(7)
C45B 0.0127(9) 0.0147(9) 0.0253(11) 0.0017(8) -0.0001(8) -0.0042(7)
C46B 0.0151(9) 0.0129(9) 0.0179(9) -0.0035(7) 0.0006(7) -0.0017(7)
O1T 0.075(2) 0.0461(16) 0.121(3) -0.0184(17) -0.0089(19) -0.0061(14)
C1T 0.050(2) 0.090(3) 0.0414(19) -0.0218(19) 0.0023(15) -0.0076(19)
C2T 0.065(2) 0.066(3) 0.090(3) -0.028(2) 0.029(2) -0.024(2)
C3T 0.069(3) 0.059(2) 0.080(3) -0.022(2) 0.017(2) -0.0200(19)
C4T 0.054(4) 0.053(4) 0.062(6) -0.015(4) -0.015(4) -0.009(3)
C5T 0.053(5) 0.066(5) 0.128(13) -0.020(6) 0.008(6) -0.025(4)

_geom_special_details            
;
 All esds (except the esd in the dihedral angle between two l.s. planes)
 are estimated using the full covariance matrix.  The cell esds are taken
 into account individually in the estimation of esds in distances, angles
 and torsion angles; correlations between esds in cell parameters are only
 used when they are defined by crystal symmetry.  An approximate (isotropic)
 treatment of cell esds is used for estimating esds involving l.s. planes.
;
loop_
_geom_bond_atom_site_label_1
_geom_bond_atom_site_label_2
_geom_bond_distance
_geom_bond_site_symmetry_2
_geom_bond_publ_flag
Fe1 O1 1.9019(17) . ?
Fe1 N1 2.2653(19) . ?
Fe1 N2 2.227(2) . ?
Fe1 N3 2.211(2) . ?
Fe1 N4 2.1911(19) . ?
O1 C1 1.319(3) . ?
N1 C4 1.489(3) . ?
N1 C8 1.475(3) . ?
N1 C12 1.487(3) . ?
N2 C5 1.475(3) . ?
N2 C6 1.483(3) . ?
N2 C7 1.478(3) . ?
N3 C9 1.481(3) . ?
N3 C10 1.487(3) . ?
N3 C11 1.487(3) . ?
N4 C13 1.485(3) . ?
N4 C14 1.488(3) . ?
N4 C15 1.478(3) . ?
C1 C2 1.444(3) . ?
C1 C3 1.382(3) . ?
C2 H2 0.9500 . ?
C2 C3 1.398(3) 2_566 ?
C3 C2 1.398(3) 2_566 ?
C3 H3 0.9500 . ?
C4 H4A 0.9900 . ?
C4 H4B 0.9900 . ?
C4 C5 1.520(3) . ?
C5 H5A 0.9900 . ?
C5 H5B 0.9900 . ?
C6 H6A 0.9800 . ?
C6 H6B 0.9800 . ?
C6 H6C 0.9800 . ?
C7 H7A 0.9800 . ?
C7 H7B 0.9800 . ?
C7 H7C 0.9800 . ?
C8 H8A 0.9900 . ?
C8 H8B 0.9900 . ?
C8 C9 1.520(4) . ?
C9 H9A 0.9900 . ?
C9 H9B 0.9900 . ?
C10 H10A 0.9800 . ?
C10 H10B 0.9800 . ?
C10 H10C 0.9800 . ?
C11 H11A 0.9800 . ?
C11 H11B 0.9800 . ?
C11 H11C 0.9800 . ?
C12 H12A 0.9900 . ?
C12 H12B 0.9900 . ?
C12 C13 1.526(3) . ?
C13 H13A 0.9900 . ?
C13 H13B 0.9900 . ?
C14 H14A 0.9800 . ?
C14 H14B 0.9800 . ?
C14 H14C 0.9800 . ?
C15 H15A 0.9800 . ?
C15 H15B 0.9800 . ?
C15 H15C 0.9800 . ?
B1 C11B 1.651(3) . ?
B1 C21B 1.656(3) . ?
B1 C31B 1.661(3) . ?
B1 C41B 1.652(3) . ?
F12B C12B 1.355(2) . ?
F13B C13B 1.337(3) . ?
F14B C14B 1.345(3) . ?
F15B C15B 1.345(3) . ?
F16B C16B 1.351(2) . ?
F22B C22B 1.354(2) . ?
F23B C23B 1.346(2) . ?
F24B C24B 1.343(2) . ?
F25B C25B 1.342(2) . ?
F26B C26B 1.353(2) . ?
F32B C32B 1.349(2) . ?
F33B C33B 1.344(3) . ?
F34B C34B 1.341(2) . ?
F35B C35B 1.352(3) . ?
F36B C36B 1.357(2) . ?
F42B C42B 1.349(2) . ?
F43B C43B 1.348(3) . ?
F44B C44B 1.346(2) . ?
F45B C45B 1.344(2) . ?
F46B C46B 1.354(2) . ?
C11B C12B 1.386(3) . ?
C11B C16B 1.399(3) . ?
C12B C13B 1.388(3) . ?
C13B C14B 1.385(3) . ?
C14B C15B 1.377(3) . ?
C15B C16B 1.382(3) . ?
C21B C22B 1.391(3) . ?
C21B C26B 1.394(3) . ?
C22B C23B 1.388(3) . ?
C23B C24B 1.372(3) . ?
C24B C25B 1.376(3) . ?
C25B C26B 1.382(3) . ?
C31B C32B 1.389(3) . ?
C31B C36B 1.394(3) . ?
C32B C33B 1.389(3) . ?
C33B C34B 1.375(3) . ?
C34B C35B 1.377(3) . ?
C35B C36B 1.382(3) . ?
C41B C42B 1.385(3) . ?
C41B C46B 1.399(3) . ?
C42B C43B 1.393(3) . ?
C43B C44B 1.376(3) . ?
C44B C45B 1.381(3) . ?
C45B C46B 1.379(3) . ?
O1T C1T 1.487(5) . ?
O1T C4T 1.434(9) . ?
O1T C5T 1.499(14) . ?
C1T H1TA 0.9900 . ?
C1T H1TB 0.9900 . ?
C1T C2T 1.503(6) . ?
C2T H2TA 0.9900 . ?
C2T H2TB 0.9900 . ?
C2T C3T 1.496(6) . ?
C3T H3TA 0.9900 . ?
C3T H3TB 0.9900 . ?
C3T H3TC 0.9900 . ?
C3T H3TD 0.9900 . ?
C3T C4T 1.436(9) . ?
C3T C5T 1.497(13) . ?
C4T H4TA 0.9900 . ?
C4T H4TB 0.9900 . ?
C5T H5TA 0.9900 . ?
C5T H5TB 0.9900 . ?

loop_
_geom_angle_atom_site_label_1
_geom_angle_atom_site_label_2
_geom_angle_atom_site_label_3
_geom_angle
_geom_angle_site_symmetry_1
_geom_angle_site_symmetry_3
_geom_angle_publ_flag
O1 Fe1 N1 167.10(7) . . ?
O1 Fe1 N2 89.94(8) . . ?
O1 Fe1 N3 112.41(8) . . ?
O1 Fe1 N4 98.84(7) . . ?
N2 Fe1 N1 79.10(7) . . ?
N3 Fe1 N1 79.10(7) . . ?
N3 Fe1 N2 117.99(7) . . ?
N4 Fe1 N1 80.71(7) . . ?
N4 Fe1 N2 118.29(7) . . ?
N4 Fe1 N3 114.22(8) . . ?
C1 O1 Fe1 124.91(15) . . ?
C4 N1 Fe1 108.21(14) . . ?
C8 N1 Fe1 108.09(14) . . ?
C8 N1 C4 110.27(18) . . ?
C8 N1 C12 112.31(18) . . ?
C12 N1 Fe1 107.14(13) . . ?
C12 N1 C4 110.64(18) . . ?
C5 N2 Fe1 109.14(14) . . ?
C5 N2 C6 109.63(19) . . ?
C5 N2 C7 111.44(19) . . ?
C6 N2 Fe1 111.88(14) . . ?
C7 N2 Fe1 107.24(14) . . ?
C7 N2 C6 107.52(18) . . ?
C9 N3 Fe1 110.10(15) . . ?
C9 N3 C10 109.7(2) . . ?
C9 N3 C11 110.46(18) . . ?
C10 N3 Fe1 113.76(15) . . ?
C11 N3 Fe1 105.40(14) . . ?
C11 N3 C10 107.3(2) . . ?
C13 N4 Fe1 108.00(13) . . ?
C13 N4 C14 109.99(19) . . ?
C14 N4 Fe1 109.95(14) . . ?
C15 N4 Fe1 110.38(14) . . ?
C15 N4 C13 110.49(18) . . ?
C15 N4 C14 108.04(19) . . ?
O1 C1 C2 120.0(2) . . ?
O1 C1 C3 124.6(2) . . ?
C3 C1 C2 115.3(2) . . ?
C1 C2 H2 119.3 . . ?
C3 C2 C1 121.4(2) 2_566 . ?
C3 C2 H2 119.3 2_566 . ?
C1 C3 C2 123.3(2) . 2_566 ?
C1 C3 H3 118.4 . . ?
C2 C3 H3 118.4 2_566 . ?
N1 C4 H4A 109.6 . . ?
N1 C4 H4B 109.6 . . ?
N1 C4 C5 110.27(19) . . ?
H4A C4 H4B 108.1 . . ?
C5 C4 H4A 109.6 . . ?
C5 C4 H4B 109.6 . . ?
N2 C5 C4 111.06(19) . . ?
N2 C5 H5A 109.4 . . ?
N2 C5 H5B 109.4 . . ?
C4 C5 H5A 109.4 . . ?
C4 C5 H5B 109.4 . . ?
H5A C5 H5B 108.0 . . ?
N2 C6 H6A 109.5 . . ?
N2 C6 H6B 109.5 . . ?
N2 C6 H6C 109.5 . . ?
H6A C6 H6B 109.5 . . ?
H6A C6 H6C 109.5 . . ?
H6B C6 H6C 109.5 . . ?
N2 C7 H7A 109.5 . . ?
N2 C7 H7B 109.5 . . ?
N2 C7 H7C 109.5 . . ?
H7A C7 H7B 109.5 . . ?
H7A C7 H7C 109.5 . . ?
H7B C7 H7C 109.5 . . ?
N1 C8 H8A 109.5 . . ?
N1 C8 H8B 109.5 . . ?
N1 C8 C9 110.71(18) . . ?
H8A C8 H8B 108.1 . . ?
C9 C8 H8A 109.5 . . ?
C9 C8 H8B 109.5 . . ?
N3 C9 C8 111.06(19) . . ?
N3 C9 H9A 109.4 . . ?
N3 C9 H9B 109.4 . . ?
C8 C9 H9A 109.4 . . ?
C8 C9 H9B 109.4 . . ?
H9A C9 H9B 108.0 . . ?
N3 C10 H10A 109.5 . . ?
N3 C10 H10B 109.5 . . ?
N3 C10 H10C 109.5 . . ?
H10A C10 H10B 109.5 . . ?
H10A C10 H10C 109.5 . . ?
H10B C10 H10C 109.5 . . ?
N3 C11 H11A 109.5 . . ?
N3 C11 H11B 109.5 . . ?
N3 C11 H11C 109.5 . . ?
H11A C11 H11B 109.5 . . ?
H11A C11 H11C 109.5 . . ?
H11B C11 H11C 109.5 . . ?
N1 C12 H12A 109.5 . . ?
N1 C12 H12B 109.5 . . ?
N1 C12 C13 110.70(18) . . ?
H12A C12 H12B 108.1 . . ?
C13 C12 H12A 109.5 . . ?
C13 C12 H12B 109.5 . . ?
N4 C13 C12 111.41(19) . . ?
N4 C13 H13A 109.3 . . ?
N4 C13 H13B 109.3 . . ?
C12 C13 H13A 109.3 . . ?
C12 C13 H13B 109.3 . . ?
H13A C13 H13B 108.0 . . ?
N4 C14 H14A 109.5 . . ?
N4 C14 H14B 109.5 . . ?
N4 C14 H14C 109.5 . . ?
H14A C14 H14B 109.5 . . ?
H14A C14 H14C 109.5 . . ?
H14B C14 H14C 109.5 . . ?
N4 C15 H15A 109.5 . . ?
N4 C15 H15B 109.5 . . ?
N4 C15 H15C 109.5 . . ?
H15A C15 H15B 109.5 . . ?
H15A C15 H15C 109.5 . . ?
H15B C15 H15C 109.5 . . ?
C11B B1 C21B 101.61(15) . . ?
C11B B1 C31B 113.68(16) . . ?
C11B B1 C41B 113.60(16) . . ?
C21B B1 C31B 113.76(16) . . ?
C41B B1 C21B 113.82(16) . . ?
C41B B1 C31B 100.96(15) . . ?
C12B C11B B1 126.93(18) . . ?
C12B C11B C16B 113.46(19) . . ?
C16B C11B B1 119.24(18) . . ?
F12B C12B C11B 120.94(18) . . ?
F12B C12B C13B 114.73(19) . . ?
C11B C12B C13B 124.3(2) . . ?
F13B C13B C12B 120.8(2) . . ?
F13B C13B C14B 119.8(2) . . ?
C14B C13B C12B 119.4(2) . . ?
F14B C14B C13B 120.6(2) . . ?
F14B C14B C15B 120.4(2) . . ?
C15B C14B C13B 119.0(2) . . ?
F15B C15B C14B 119.9(2) . . ?
F15B C15B C16B 120.5(2) . . ?
C14B C15B C16B 119.5(2) . . ?
F16B C16B C11B 119.10(18) . . ?
F16B C16B C15B 116.63(19) . . ?
C15B C16B C11B 124.3(2) . . ?
C22B C21B B1 127.54(17) . . ?
C22B C21B C26B 113.34(18) . . ?
C26B C21B B1 118.80(17) . . ?
F22B C22B C21B 121.18(18) . . ?
F22B C22B C23B 114.90(18) . . ?
C23B C22B C21B 123.92(19) . . ?
F23B C23B C22B 120.3(2) . . ?
F23B C23B C24B 119.94(19) . . ?
C24B C23B C22B 119.8(2) . . ?
F24B C24B C23B 120.1(2) . . ?
F24B C24B C25B 120.7(2) . . ?
C23B C24B C25B 119.19(19) . . ?
F25B C25B C24B 119.96(19) . . ?
F25B C25B C26B 120.8(2) . . ?
C24B C25B C26B 119.27(19) . . ?
F26B C26B C21B 119.26(17) . . ?
F26B C26B C25B 116.23(18) . . ?
C25B C26B C21B 124.51(19) . . ?
C32B C31B B1 126.89(18) . . ?
C32B C31B C36B 113.24(18) . . ?
C36B C31B B1 119.40(17) . . ?
F32B C32B C31B 121.43(18) . . ?
F32B C32B C33B 114.58(18) . . ?
C31B C32B C33B 124.0(2) . . ?
F33B C33B C32B 120.8(2) . . ?
F33B C33B C34B 119.47(19) . . ?
C34B C33B C32B 119.8(2) . . ?
F34B C34B C33B 120.4(2) . . ?
F34B C34B C35B 120.6(2) . . ?
C33B C34B C35B 119.0(2) . . ?
F35B C35B C34B 119.8(2) . . ?
F35B C35B C36B 120.9(2) . . ?
C34B C35B C36B 119.2(2) . . ?
F36B C36B C31B 119.29(18) . . ?
F36B C36B C35B 115.96(19) . . ?
C35B C36B C31B 124.7(2) . . ?
C42B C41B B1 127.03(18) . . ?
C42B C41B C46B 113.64(18) . . ?
C46B C41B B1 118.73(17) . . ?
F42B C42B C41B 121.51(18) . . ?
F42B C42B C43B 115.06(18) . . ?
C41B C42B C43B 123.42(19) . . ?
F43B C43B C42B 120.19(19) . . ?
F43B C43B C44B 119.61(19) . . ?
C44B C43B C42B 120.2(2) . . ?
F44B C44B C43B 120.3(2) . . ?
F44B C44B C45B 120.8(2) . . ?
C43B C44B C45B 118.87(19) . . ?
F45B C45B C44B 119.72(19) . . ?
F45B C45B C46B 121.1(2) . . ?
C46B C45B C44B 119.11(19) . . ?
F46B C46B C41B 119.16(18) . . ?
F46B C46B C45B 116.09(18) . . ?
C45B C46B C41B 124.74(19) . . ?
C1T O1T C5T 99.8(6) . . ?
C4T O1T C1T 105.3(4) . . ?
O1T C1T H1TA 111.4 . . ?
O1T C1T H1TB 111.4 . . ?
O1T C1T C2T 101.9(3) . . ?
H1TA C1T H1TB 109.3 . . ?
C2T C1T H1TA 111.4 . . ?
C2T C1T H1TB 111.4 . . ?
C1T C2T H2TA 111.1 . . ?
C1T C2T H2TB 111.1 . . ?
H2TA C2T H2TB 109.0 . . ?
C3T C2T C1T 103.4(4) . . ?
C3T C2T H2TA 111.1 . . ?
C3T C2T H2TB 111.1 . . ?
C2T C3T H3TA 112.1 . . ?
C2T C3T H3TB 112.1 . . ?
C2T C3T H3TC 110.5 . . ?
C2T C3T H3TD 110.5 . . ?
C2T C3T C5T 106.2(5) . . ?
H3TA C3T H3TB 109.8 . . ?
H3TC C3T H3TD 108.7 . . ?
C4T C3T C2T 98.2(6) . . ?
C4T C3T H3TA 112.1 . . ?
C4T C3T H3TB 112.1 . . ?
C5T C3T H3TC 110.5 . . ?
C5T C3T H3TD 110.5 . . ?
O1T C4T C3T 110.8(6) . . ?
O1T C4T H4TA 109.5 . . ?
O1T C4T H4TB 109.5 . . ?
C3T C4T H4TA 109.5 . . ?
C3T C4T H4TB 109.5 . . ?
H4TA C4T H4TB 108.1 . . ?
O1T C5T H5TA 110.9 . . ?
O1T C5T H5TB 110.9 . . ?
C3T C5T O1T 104.1(9) . . ?
C3T C5T H5TA 110.9 . . ?
C3T C5T H5TB 110.9 . . ?
H5TA C5T H5TB 109.0 . . ?

_smtbx_masks_special_details     ?
loop_
_smtbx_masks_void_nr
_smtbx_masks_void_average_x
_smtbx_masks_void_average_y
_smtbx_masks_void_average_z
_smtbx_masks_void_volume
_smtbx_masks_void_count_electrons
_smtbx_masks_void_content
1 0.500 0.500 0.500 247.7 82.5 ?

_shelx_res_file                  
;
    kjc196s.res created by SHELXL-2014/7

TITL kjc196s_a.res in P-1
REM Old TITL KJC196S in P-1
REM SHELXT solution in P-1
REM R1 0.116, Rweak 0.007, Alpha 0.052, Orientation as input
REM Formula found by SHELXT: C46 B N3 O2 F20 Fe
CELL 0.7288 12.0878 12.6251 16.1355 81.857 89.421 77.548
ZERR 1 0.0022 0.0023 0.0027 0.002 0.003 0.002
LATT 1
SFAC C H B F Fe N O
DISP B 0.0017 0.0007 6.8
DISP C 0.0034 0.0017 11.9
DISP F 0.0185 0.0109 54.4
DISP Fe 0.3511 0.8892 3722.6
DISP H 0 0 0.7
DISP N 0.0065 0.0035 20.6
DISP O 0.0115 0.0064 34.2
UNIT 86 80 2 40 2 8 4
RIGU O1T > C5T

L.S. 20
PLAN  20
SIZE 0.071 0.13 0.143
TEMP -173.15
BOND $H
list 4
fmap 2
ACTA
ABIN
OMIT 1 1 0
OMIT 1 1 1
OMIT 0 0 1
OMIT -3 0 1
OMIT 0 1 2
REM <olex2.extras>
REM <HklSrc "%.\\KJC196S.hkl">
REM </olex2.extras>

WGHT    0.078000    1.811700
FVAR       0.48454   0.52804
FE1   5    0.103199    0.355405    0.744345    11.00000    0.01446    0.01346 =
         0.01748   -0.00036    0.00033   -0.00329
O1    7    0.064177    0.486127    0.666373    11.00000    0.03084    0.02416 =
         0.02083    0.00199   -0.00576   -0.00492
N1    6    0.143216    0.226100    0.858774    11.00000    0.01857    0.01693 =
         0.02101    0.00276    0.00017   -0.00542
N2    6   -0.012001    0.434410    0.837200    11.00000    0.01917    0.01959 =
         0.02214   -0.00388    0.00048   -0.00254
N3    6    0.061484    0.212890    0.696285    11.00000    0.02913    0.02161 =
         0.02247   -0.00542    0.00574   -0.01131
N4    6    0.285241    0.347165    0.757288    11.00000    0.01706    0.01840 =
         0.02005    0.00168    0.00027   -0.00374
C1    1    0.036574    0.490350    0.586890    11.00000    0.03019    0.01805 =
         0.01511   -0.00323    0.00578   -0.01461
C2    1   -0.081202    0.514207    0.560953    11.00000    0.02269    0.02684 =
         0.02207    0.00265    0.00056   -0.00194
AFIX  43
H2    2   -0.138120    0.526279    0.601682    11.00000   -1.20000
AFIX   0
C3    1    0.113246    0.480083    0.522836    11.00000    0.02140    0.02716 =
         0.02452    0.00340   -0.00512   -0.00387
AFIX  43
H3    2    0.191617    0.468571    0.536436    11.00000   -1.20000
AFIX   0
C4    1    0.094035    0.275830    0.932949    11.00000    0.02679    0.02744 =
         0.01773    0.00162    0.00309   -0.00641
AFIX  23
H4A   2    0.146042    0.317695    0.953379    11.00000   -1.20000
H4B   2    0.085058    0.217178    0.978546    11.00000   -1.20000
AFIX   0
C5    1   -0.020500    0.351682    0.909921    11.00000    0.02382    0.02724 =
         0.02056   -0.00538    0.00590   -0.00467
AFIX  23
H5A   2   -0.075181    0.308024    0.896634    11.00000   -1.20000
H5B   2   -0.049196    0.388982    0.958315    11.00000   -1.20000
AFIX   0
C6    1   -0.126640    0.484580    0.800755    11.00000    0.01806    0.02608 =
         0.03337   -0.00864    0.00104    0.00102
AFIX 137
H6A   2   -0.120941    0.540629    0.753200    11.00000   -1.50000
H6B   2   -0.174712    0.518398    0.843350    11.00000   -1.50000
H6C   2   -0.160017    0.427862    0.781633    11.00000   -1.50000
AFIX   0
C7    1    0.036851    0.523489    0.861561    11.00000    0.02691    0.02399 =
         0.03146   -0.01143   -0.00041   -0.00475
AFIX 137
H7A   2    0.110777    0.492290    0.889304    11.00000   -1.50000
H7B   2   -0.014069    0.562929    0.900060    11.00000   -1.50000
H7C   2    0.046237    0.574314    0.811475    11.00000   -1.50000
AFIX   0
C8    1    0.091013    0.134203    0.845872    11.00000    0.02388    0.01601 =
         0.02914    0.00219    0.00098   -0.00691
AFIX  23
H8A   2    0.009609    0.152099    0.859324    11.00000   -1.20000
H8B   2    0.127728    0.067708    0.884083    11.00000   -1.20000
AFIX   0
C9    1    0.103620    0.111697    0.755766    11.00000    0.02833    0.01605 =
         0.03476   -0.00470    0.00500   -0.00583
AFIX  23
H9A   2    0.184436    0.082212    0.745150    11.00000   -1.20000
H9B   2    0.060561    0.055758    0.746738    11.00000   -1.20000
AFIX   0
C10   1    0.105843    0.197555    0.611510    11.00000    0.05188    0.04056 =
         0.02597   -0.01452    0.01204   -0.02440
AFIX 137
H10A  2    0.076466    0.264041    0.572068    11.00000   -1.50000
H10B  2    0.081480    0.135328    0.593056    11.00000   -1.50000
H10C  2    0.188814    0.183191    0.613541    11.00000   -1.50000
AFIX   0
C11   1   -0.064265    0.236867    0.689384    11.00000    0.03201    0.02492 =
         0.02876   -0.00138   -0.00186   -0.01343
AFIX 137
H11A  2   -0.096342    0.244482    0.744801    11.00000   -1.50000
H11B  2   -0.088417    0.176699    0.667518    11.00000   -1.50000
H11C  2   -0.090932    0.305226    0.651285    11.00000   -1.50000
AFIX   0
C12   1    0.268715    0.192587    0.867524    11.00000    0.01753    0.01881 =
         0.02757    0.00608   -0.00316   -0.00010
AFIX  23
H12A  2    0.297299    0.135748    0.831467    11.00000   -1.20000
H12B  2    0.290119    0.160629    0.926279    11.00000   -1.20000
AFIX   0
C13   1    0.322919    0.290701    0.842632    11.00000    0.01822    0.02527 =
         0.02363    0.00345   -0.00473   -0.00525
AFIX  23
H13A  2    0.302315    0.343005    0.883419    11.00000   -1.20000
H13B  2    0.406414    0.265544    0.844341    11.00000   -1.20000
AFIX   0
C14   1    0.307451    0.459701    0.745466    11.00000    0.02222    0.02186 =
         0.03537    0.00147   -0.00314   -0.01038
AFIX 137
H14A  2    0.279379    0.497474    0.689947    11.00000   -1.50000
H14B  2    0.389141    0.455300    0.750107    11.00000   -1.50000
H14C  2    0.268462    0.500452    0.788557    11.00000   -1.50000
AFIX   0
C15   1    0.348070    0.287014    0.693075    11.00000    0.02145    0.03061 =
         0.02776   -0.00062    0.00510   -0.00079
AFIX 137
H15A  2    0.337443    0.211470    0.701258    11.00000   -1.50000
H15B  2    0.428895    0.286575    0.698148    11.00000   -1.50000
H15C  2    0.319523    0.323122    0.637249    11.00000   -1.50000
AFIX   0

B1    3    0.529063    0.789005    0.793684    11.00000    0.01189    0.01052 =
         0.01509   -0.00227    0.00015   -0.00260
F12B  4    0.327516    0.925964    0.683432    11.00000    0.01613    0.02224 =
         0.02191   -0.00049   -0.00047    0.00421
F13B  4    0.324486    0.965350    0.518202    11.00000    0.03251    0.03475 =
         0.02317    0.00676   -0.00997    0.00187
F14B  4    0.505365    0.876788    0.428376    11.00000    0.05173    0.03814 =
         0.01329    0.00082    0.00121   -0.00805
F15B  4    0.693089    0.748131    0.511714    11.00000    0.03519    0.03991 =
         0.02300   -0.00856    0.01428   -0.00238
F16B  4    0.699748    0.708531    0.678894    11.00000    0.01453    0.02240 =
         0.02429   -0.00387    0.00309    0.00157
F22B  4    0.780823    0.719461    0.854149    11.00000    0.01521    0.01443 =
         0.03390    0.00026   -0.00394   -0.00022
F23B  4    0.918167    0.854294    0.862264    11.00000    0.01308    0.03593 =
         0.03299   -0.00129   -0.00421   -0.00910
F24B  4    0.843394    1.074591    0.822432    11.00000    0.03061    0.03031 =
         0.03359   -0.00613    0.00319   -0.02349
F25B  4    0.623777    1.157383    0.769744    11.00000    0.03480    0.01067 =
         0.04563   -0.00240    0.00280   -0.00900
F26B  4    0.481990    1.023931    0.761232    11.00000    0.01611    0.01088 =
         0.02940   -0.00007   -0.00046    0.00022
F32B  4    0.541694    0.580926    0.709665    11.00000    0.02695    0.01492 =
         0.02065   -0.00543   -0.00298   -0.00481
F33B  4    0.598419    0.377081    0.785943    11.00000    0.03618    0.01102 =
         0.04337   -0.00926   -0.00703   -0.00262
F34B  4    0.651735    0.332787    0.952053    11.00000    0.05075    0.01209 =
         0.04609    0.01060   -0.01363   -0.00512
F35B  4    0.656176    0.500920    1.040692    11.00000    0.04341    0.02732 =
         0.02144    0.00803   -0.00924   -0.00751
F36B  4    0.602513    0.708207    0.965140    11.00000    0.02833    0.01736 =
         0.01602   -0.00257   -0.00329   -0.00352
F42B  4    0.467724    0.937376    0.931739    11.00000    0.02242    0.02068 =
         0.01985   -0.00945    0.00312   -0.00947
F43B  4    0.276538    0.962166    1.014967    11.00000    0.03139    0.02698 =
         0.01958   -0.01032    0.01073   -0.00597
F44B  4    0.111444    0.856668    0.982349    11.00000    0.01908    0.03107 =
         0.02989   -0.00194    0.01361   -0.00460
F45B  4    0.142831    0.725037    0.859304    11.00000    0.01575    0.02742 =
         0.04423   -0.00766    0.00398   -0.01114
F46B  4    0.331519    0.704205    0.769932    11.00000    0.01827    0.01918 =
         0.02710   -0.01051    0.00120   -0.00674
C11B  1    0.512892    0.811276    0.690758    11.00000    0.01561    0.01022 =
         0.01612   -0.00182    0.00192   -0.00425
C12B  1    0.420833    0.877104    0.644808    11.00000    0.01628    0.01516 =
         0.01789   -0.00267    0.00119   -0.00245
C13B  1    0.415966    0.900048    0.558040    11.00000    0.02477    0.01981 =
         0.01872    0.00161   -0.00398   -0.00455
C14B  1    0.507906    0.855958    0.512518    11.00000    0.03545    0.02492 =
         0.01310   -0.00146    0.00183   -0.00876
C15B  1    0.602516    0.791073    0.554740    11.00000    0.02625    0.02247 =
         0.01945   -0.00594    0.00732   -0.00615
C16B  1    0.603726    0.771174    0.641245    11.00000    0.01740    0.01455 =
         0.01861   -0.00201    0.00110   -0.00282
C21B  1    0.621760    0.864276    0.808342    11.00000    0.01485    0.01042 =
         0.01411   -0.00197    0.00137   -0.00318
C22B  1    0.735065    0.827602    0.833007    11.00000    0.01613    0.01294 =
         0.01777   -0.00245    0.00102   -0.00308
C23B  1    0.809751    0.896245    0.837197    11.00000    0.01343    0.02397 =
         0.01828   -0.00313    0.00013   -0.00700
C24B  1    0.772704    1.007350    0.815834    11.00000    0.02414    0.02176 =
         0.02013   -0.00500    0.00390   -0.01603
C25B  1    0.661757    1.048810    0.789932    11.00000    0.02499    0.01108 =
         0.02121   -0.00234    0.00351   -0.00673
C26B  1    0.590119    0.977705    0.786538    11.00000    0.01396    0.01267 =
         0.01813   -0.00261    0.00245   -0.00332
C31B  1    0.571867    0.657489    0.832499    11.00000    0.01242    0.01093 =
         0.01758   -0.00159    0.00002   -0.00247
C32B  1    0.570605    0.568044    0.791617    11.00000    0.01479    0.01208 =
         0.01979   -0.00124   -0.00306   -0.00174
C33B  1    0.597457    0.459857    0.830151    11.00000    0.02037    0.00905 =
         0.03182   -0.00275   -0.00278   -0.00257
C34B  1    0.625066    0.436845    0.914197    11.00000    0.02384    0.01041 =
         0.03301    0.00433   -0.00490   -0.00224
C35B  1    0.626949    0.522092    0.958412    11.00000    0.02133    0.01851 =
         0.02079    0.00387   -0.00307   -0.00377
C36B  1    0.600333    0.628388    0.917389    11.00000    0.01692    0.01315 =
         0.01956   -0.00185    0.00086   -0.00318
C41B  1    0.409415    0.821702    0.843821    11.00000    0.01240    0.00960 =
         0.01570   -0.00008    0.00032   -0.00066
C42B  1    0.389684    0.885020    0.908100    11.00000    0.01629    0.01245 =
         0.01589   -0.00091    0.00179   -0.00365
C43B  1    0.290352    0.898461    0.953690    11.00000    0.02121    0.01538 =
         0.01457   -0.00176    0.00488   -0.00099
C44B  1    0.206251    0.845936    0.936964    11.00000    0.01544    0.01638 =
         0.02049    0.00349    0.00754   -0.00020
C45B  1    0.222140    0.780266    0.874415    11.00000    0.01272    0.01468 =
         0.02533    0.00165   -0.00013   -0.00417
C46B  1    0.321063    0.770304    0.830010    11.00000    0.01509    0.01288 =
         0.01795   -0.00350    0.00057   -0.00167
O1T   7   -0.027365    0.953598    0.637945    11.00000    0.07471    0.04607 =
         0.12080   -0.01842   -0.00894   -0.00608
C1T   1   -0.115585    0.895681    0.616281    11.00000    0.05023    0.09031 =
         0.04143   -0.02184    0.00230   -0.00757
AFIX  23
H1TA  2   -0.133801    0.910442    0.555495    11.00000   -1.20000
H1TB  2   -0.185803    0.916849    0.647664    11.00000   -1.20000
AFIX   0
C2T   1   -0.058590    0.777707    0.642988    11.00000    0.06546    0.06640 =
         0.08967   -0.02805    0.02928   -0.02397
AFIX  23
H2TA  2   -0.063937    0.756945    0.704167    11.00000   -1.20000
H2TB  2   -0.092666    0.728421    0.613582    11.00000   -1.20000
AFIX   0
C3T   1    0.061777    0.773371    0.618273    11.00000    0.06923    0.05863 =
         0.07989   -0.02187    0.01747   -0.02004
PART 1
AFIX  23
H3TA  2    0.114031    0.707284    0.647092    21.00000   -1.20000
H3TB  2    0.070958    0.777434    0.556943    21.00000   -1.20000
AFIX  23
PART 0
PART 2
H3TC  2    0.079296    0.734819    0.568840   -21.00000   -1.20000
H3TD  2    0.114262    0.734320    0.664847   -21.00000   -1.20000
AFIX   0
PART 0
PART 1
C4T   1    0.075910    0.871589    0.648216    21.00000    0.05437    0.05340 =
         0.06177   -0.01482   -0.01542   -0.00872
AFIX  23
H4TA  2    0.098815    0.854666    0.708190    21.00000   -1.20000
H4TB  2    0.136797    0.899965    0.616910    21.00000   -1.20000
AFIX   0
PART 0
PART 2
C5T   1    0.073151    0.889947    0.597999   -21.00000    0.05250    0.06560 =
         0.12757   -0.02048    0.00754   -0.02510
AFIX  23
H5TA  2    0.071300    0.913027    0.536687   -21.00000   -1.20000
H5TB  2    0.144782    0.899957    0.621744   -21.00000   -1.20000
AFIX   0
HKLF 4

REM  kjc196s_a.res in P-1
REM R1 =  0.0541 for   10543 Fo > 4sig(Fo)  and  0.0685 for all   13359 data
REM    656 parameters refined using     42 restraints

END

WGHT      0.0780      1.8117

REM Highest difference peak  1.514,  deepest hole -0.506,  1-sigma level  0.105
Q1    1  -0.0365  0.4384  0.8947  11.00000  0.05    1.51
Q2    1   0.0664  0.3628  0.7852  11.00000  0.05    1.17
Q3    1  -0.0993  0.9683  0.5887  11.00000  0.05    0.93
Q4    1   0.0178  0.8391  0.5943  11.00000  0.05    0.80
Q5    1  -0.0549  0.8438  0.6593  11.00000  0.05    0.64
Q6    1   0.0821  0.4606  0.6099  11.00000  0.05    0.59
Q7    1   0.1414  0.7596  0.6324  11.00000  0.05    0.49
Q8    1   0.6000  0.5188  0.8048  11.00000  0.05    0.48
Q9    1  -0.0976  0.8260  0.6043  11.00000  0.05    0.48
Q10   1   0.7779  0.8635  0.8298  11.00000  0.05    0.47
Q11   1   0.0399  0.3194  0.9259  11.00000  0.05    0.46
Q12   1   0.3980  0.8377  0.8800  11.00000  0.05    0.45
Q13   1   0.3704  0.7943  0.8376  11.00000  0.05    0.42
Q14   1   0.6239  1.0127  0.7926  11.00000  0.05    0.42
Q15   1  -0.0535  0.0742  0.6505  11.00000  0.05    0.42
Q16   1   0.3382  0.8999  0.9243  11.00000  0.05    0.39
Q17   1  -0.0785  0.3782  0.6952  11.00000  0.05    0.38
Q18   1   0.0557  0.4961  0.5604  11.00000  0.05    0.38
Q19   1   0.6132  0.9220  0.7917  11.00000  0.05    0.38
Q20   1   0.7932  0.9477  0.8291  11.00000  0.05    0.37
;
_shelx_res_checksum              91610
_shelx_fab_file                  
;
-16 -8 1 0.0835 0.0508
-16 -8 2 -0.0407 -0.0601
-16 -7 1 -0.1158 -0.0329
-16 -7 2 0.2165 0.0911
-16 -7 3 -0.1785 -0.0966
-16 -7 4 0.0428 0.0696
-16 -6 1 -0.1223 -0.1214
-16 -6 2 -0.1482 0.0239
-16 -6 3 0.3581 0.0505
-16 -6 4 -0.3752 -0.0676
-16 -6 5 0.2031 0.0370
-16 -5 1 0.3490 0.1826
-16 -5 2 -0.3279 -0.0984
-16 -5 3 0.1913 -0.0240
-16 -5 4 -0.0873 0.0957
-16 -5 5 0.1135 -0.0851
-16 -4 1 0.0257 -0.1312
-16 -4 2 0.1096 0.1266
-16 -4 3 -0.0842 -0.0178
-16 -4 4 0.0868 -0.0971
-16 -4 5 -0.2712 0.1296
-16 -4 6 0.5545 -0.0712
-16 -3 1 -0.1324 -0.0302
-16 -3 2 0.1399 -0.0758
-16 -3 3 -0.2664 0.0755
-16 -3 4 0.3835 0.0184
-16 -3 5 -0.2787 -0.1140
-16 -3 6 -0.0777 0.1355
-16 -2 1 0.2191 0.1583
-16 -2 2 -0.3345 -0.0415
-16 -2 3 0.3098 -0.0430
-16 -2 4 -0.2213 0.0264
-16 -2 5 0.0374 0.0632
-16 -2 6 0.2529 -0.1459
-16 -1 1 -0.2219 -0.1580
-16 -1 2 0.2347 0.0936
-16 -1 3 -0.1647 0.0182
-16 -1 4 0.0784 -0.0836
-16 -1 5 0.0631 0.0605
-16 -1 6 -0.3258 0.0207
-16 0 1 0.5091 0.0471
-16 0 2 -0.0049 -0.0836
-16 0 3 -0.3849 0.0474
-16 0 4 0.4562 0.0313
-16 0 5 -0.2573 -0.1029
-16 1 1 -0.7357 0.0436
-16 1 2 0.5482 -0.0257
-16 1 3 -0.0727 0.0007
-15 -10 1 0.3146 -0.0114
-15 -10 2 -0.5008 0.0794
-15 -10 3 0.5787 -0.1044
-15 -9 1 0.0512 -0.0936
-15 -9 2 -0.1388 0.0007
-15 -9 3 0.1786 0.0714
-15 -9 4 -0.0894 -0.0646
-15 -9 5 -0.0815 -0.0061
-15 -8 1 -0.6020 0.0802
-15 -8 2 0.5551 -0.0456
-15 -8 3 -0.5294 -0.0163
-15 -8 4 0.4880 0.0305
-15 -8 5 -0.3524 0.0395
-15 -8 6 0.0954 -0.1414
-15 -7 1 0.8388 0.0401
-15 -7 2 -0.6653 -0.0480
-15 -7 3 0.3313 0.0579
-15 -7 4 -0.0825 -0.0541
-15 -7 5 0.1305 0.0029
-15 -7 6 -0.4018 0.0906
-15 -7 7 0.5952 -0.1670
-15 -6 1 -0.3812 -0.0301
-15 -6 2 0.4049 0.0635
-15 -6 3 -0.2496 -0.0700
-15 -6 4 0.0026 0.0561
-15 -6 5 0.1023 -0.0179
-15 -6 6 0.0827 -0.0448
-15 -6 7 -0.4262 0.1053
-15 -6 8 0.6236 -0.1239
-15 -5 1 -0.2751 -0.0496
-15 -5 2 0.1321 -0.0055
-15 -5 3 -0.0169 0.0466
-15 -5 4 -0.0531 -0.0562
-15 -5 5 0.1039 0.0309
-15 -5 6 -0.1552 0.0243
-15 -5 7 0.1759 -0.0867
-15 -5 8 -0.1118 0.1172
-15 -5 9 -0.0310 -0.0917
-15 -4 1 0.2471 0.0897
-15 -4 2 -0.2578 -0.0281
-15 -4 3 0.2448 -0.0503
-15 -4 4 -0.2841 0.0896
-15 -4 5 0.3394 -0.0702
-15 -4 6 -0.3253 0.0064
-15 -4 7 0.2322 0.0694
-15 -4 8 -0.1442 -0.1199
-15 -4 9 0.1262 0.1197
-15 -3 1 0.1639 -0.0831
-15 -3 2 -0.1971 0.0774
-15 -3 3 0.3009 -0.0075
-15 -3 4 -0.2408 -0.0686
-15 -3 5 -0.0618 0.0971
-15 -3 6 0.4334 -0.0625
-15 -3 7 -0.6216 -0.0134
-15 -3 8 0.5294 0.0925
-15 -3 9 -0.2596 -0.1418
-15 -2 1 0.0956 0.0053
-15 -2 2 0.0802 -0.0537
-15 -2 3 -0.3660 0.0480
-15 -2 4 0.5049 0.0039
-15 -2 5 -0.3139 -0.0661
-15 -2 6 -0.0960 0.1015
-15 -2 7 0.4126 -0.0908
-15 -2 8 -0.4241 0.0379
-15 -2 9 0.1866 0.0348
-15 -1 1 -0.2672 0.0304
-15 -1 2 0.0517 0.0133
-15 -1 3 0.2047 -0.0318
-15 -1 4 -0.3168 0.0106
-15 -1 5 0.0799 0.0407
-15 -1 6 0.4431 -0.0984
-15 -1 7 -0.8869 0.1381
-15 -1 8 0.9071 -0.1465
-15 -1 9 -0.5108 0.1252
-15 0 1 0.0566 -0.0388
-15 0 2 -0.2691 0.0162
-15 0 3 0.2293 0.0221
-15 0 4 -0.0190 -0.0594
-15 0 5 -0.0433 0.0714
-15 0 6 -0.2577 -0.0430
-15 0 7 0.7527 -0.0168
-15 0 8 -1.0267 0.0813
-15 0 9 0.8391 -0.1283
-15 1 1 0.6015 -0.0182
-15 1 2 0.1562 -0.0036
-15 1 3 -0.7208 0.0305
-15 1 4 0.7987 -0.0252
-15 1 5 -0.5065 -0.0271
-15 1 6 0.2267 0.0952
-15 1 7 -0.1994 -0.1313
-15 1 8 0.3140 0.1130
-15 2 1 -0.8673 -0.0165
-15 2 2 0.6304 -0.0290
-15 2 3 -0.0508 0.0333
-15 2 4 -0.4275 0.0152
-15 2 5 0.4651 -0.0729
-15 2 6 -0.1360 0.0885
-15 2 7 -0.2077 -0.0470
-15 3 1 0.7315 0.1641
-15 3 2 -1.0884 -0.1415
-15 3 3 0.8660 0.0688
-15 3 4 -0.3288 0.0008
-15 3 5 -0.0246 -0.0227
-15 3 6 -0.0614 -0.0112
-15 4 1 -0.8716 -0.1044
-15 4 2 1.0520 0.1180
-15 4 3 -0.8440 -0.1207
-14 -12 1 0.5559 -0.1395
-14 -12 2 -0.4307 0.0875
-14 -11 1 -0.2106 0.1621
-14 -11 2 0.2326 -0.0808
-14 -11 3 -0.1338 -0.0090
-14 -11 4 -0.0470 0.0497
-14 -11 5 0.1832 -0.0310
-14 -10 1 -0.4719 -0.0467
-14 -10 2 0.8050 0.0054
-14 -10 3 -0.9241 0.0327
-14 -10 4 0.8026 -0.0415
-14 -10 5 -0.5533 0.0081
-14 -10 6 0.3033 0.0513
-14 -9 1 0.1801 -0.0049
-14 -9 2 -0.3619 0.0697
-14 -9 3 0.5451 -0.0909
-14 -9 4 -0.5934 0.0624
-14 -9 5 0.4582 -0.0094
-14 -9 6 -0.2212 -0.0437
-14 -9 7 -0.0087 0.0835
-14 -9 8 0.1901 -0.0935
-14 -8 1 0.2597 -0.0631
-14 -8 2 -0.4885 -0.0043
-14 -8 3 0.6652 0.0595
-14 -8 4 -0.6280 -0.0445
-14 -8 5 0.3423 -0.0247
-14 -8 6 0.0504 0.0865
-14 -8 7 -0.3150 -0.1001
-14 -8 8 0.3008 0.0694
-14 -8 9 -0.0785 -0.0153
-14 -7 1 -1.0363 0.0481
-14 -7 2 1.0347 -0.0204
-14 -7 3 -0.9481 -0.0327
-14 -7 4 0.8401 0.0421
-14 -7 5 -0.6910 0.0208
-14 -7 6 0.4272 -0.1095
-14 -7 7 -0.0761 0.1517
-14 -7 8 -0.1790 -0.1168
-14 -7 9 0.1725 0.0305
-14 -7 10 0.0371 0.0597
-14 -6 1 0.9784 0.0032
-14 -6 2 -0.8552 -0.0026
-14 -6 3 0.5196 0.0242
-14 -6 4 -0.1650 -0.0385
-14 -6 5 0.0487 0.0119
-14 -6 6 -0.2316 0.0483
-14 -6 7 0.5166 -0.0982
-14 -6 8 -0.6601 0.1009
-14 -6 9 0.5978 -0.0549
-14 -6 10 -0.4455 -0.0153
-14 -5 1 -0.2218 -0.0112
-14 -5 2 0.0641 -0.0010
-14 -5 3 0.0794 -0.0001
-14 -5 4 -0.1279 0.0107
-14 -5 5 0.0477 -0.0065
-14 -5 6 0.1300 -0.0231
-14 -5 7 -0.3182 0.0573
-14 -5 8 0.4228 -0.0666
-14 -5 9 -0.3990 0.0433
-14 -5 10 0.2731 -0.0033
-14 -5 11 -0.1244 -0.0352
-14 -4 1 -0.3002 0.0056
-14 -4 2 0.4166 -0.0020
-14 -4 3 -0.4775 0.0001
-14 -4 4 0.3109 -0.0071
-14 -4 5 0.0895 0.0111
-14 -4 6 -0.4949 0.0049
-14 -4 7 0.6213 -0.0374
-14 -4 8 -0.3888 0.0607
-14 -4 9 -0.0104 -0.0545
-14 -4 10 0.3011 0.0257
-14 -4 11 -0.3517 0.0002
-14 -3 1 0.0473 0.0073
-14 -3 2 -0.1184 0.0080
-14 -3 3 0.2149 -0.0203
-14 -3 4 -0.2499 0.0278
-14 -3 5 0.1103 -0.0271
-14 -3 6 0.1698 0.0108
-14 -3 7 -0.3794 0.0220
-14 -3 8 0.3268 -0.0580
-14 -3 9 -0.0473 0.0791
-14 -3 10 -0.2304 -0.0791
-14 -3 11 0.3145 0.0685
-14 -3 12 -0.1999 -0.0641
-14 -2 1 0.1371 -0.0197
-14 -2 2 -0.2348 0.0182
-14 -2 3 0.3469 -0.0179
-14 -2 4 -0.3606 0.0109
-14 -2 5 0.3147 0.0066
-14 -2 6 -0.3136 -0.0217
-14 -2 7 0.3545 0.0143
-14 -2 8 -0.3217 0.0239
-14 -2 9 0.1583 -0.0804
-14 -2 10 0.0334 0.1298
-14 -2 11 -0.1088 -0.1494
-14 -2 12 0.0476 0.1346
-14 -1 1 0.5073 0.0211
-14 -1 2 -0.2775 -0.0073
-14 -1 3 -0.1075 0.0091
-14 -1 4 0.3608 -0.0193
-14 -1 5 -0.3531 0.0160
-14 -1 6 0.2343 0.0089
-14 -1 7 -0.2226 -0.0393
-14 -1 8 0.3430 0.0486
-14 -1 9 -0.4384 -0.0222
-14 -1 10 0.3938 -0.0295
-14 -1 11 -0.2580 0.0747
-14 -1 12 0.1463 -0.0837
-14 0 1 -0.6251 -0.0280
-14 0 2 0.4738 0.0094
-14 0 3 -0.0483 0.0015
-14 0 4 -0.3284 -0.0000
-14 0 5 0.3220 0.0011
-14 0 6 0.0509 -0.0170
-14 0 7 -0.4365 0.0464
-14 0 8 0.5170 -0.0807
-14 0 9 -0.2989 0.1108
-14 0 10 0.0275 -0.1270
-14 0 11 0.0996 0.1226
-14 1 1 0.1368 0.0044
-14 1 2 -0.4453 0.0206
-14 1 3 0.3114 -0.0259
-14 1 4 0.0933 -0.0059
-14 1 5 -0.3320 0.0495
-14 1 6 0.1627 -0.0686
-14 1 7 0.2328 0.0498
-14 1 8 -0.4921 -0.0024
-14 1 9 0.4629 -0.0587
-14 1 10 -0.2913 0.1183
-14 1 11 0.1824 -0.1579
-14 2 1 0.2883 -0.0356
-14 2 2 0.3366 0.0159
-14 2 3 -0.6861 0.0289
-14 2 4 0.5818 -0.0543
-14 2 5 -0.2381 0.0361
-14 2 6 -0.0152 0.0149
-14 2 7 0.0766 -0.0688
-14 2 8 -0.0870 0.0963
-14 2 9 0.1647 -0.0829
-14 2 10 -0.2437 0.0368
-14 2 11 0.1991 0.0143
-14 3 1 -0.1901 -0.0235
-14 3 2 0.0579 -0.0041
-14 3 3 0.1948 0.0217
-14 3 4 -0.2734 -0.0119
-14 3 5 0.0263 -0.0270
-14 3 6 0.4152 0.0712
-14 3 7 -0.7840 -0.0836
-14 3 8 0.9053 0.0472
-14 3 9 -0.7747 0.0132
-14 3 10 0.4862 -0.0533
-14 4 1 0.1330 0.0607
-14 4 2 -0.3041 -0.0863
-14 4 3 0.2397 0.0815
-14 4 4 -0.1087 -0.0325
-14 4 5 0.2032 -0.0269
-14 4 6 -0.6167 0.0461
-14 4 7 1.1148 -0.0123
-14 4 8 -1.3299 -0.0370
-14 4 9 1.0780 0.0573
-14 5 1 -0.8285 -0.0132
-14 5 2 0.6165 -0.0060
-14 5 3 -0.3350 -0.0122
-14 5 4 0.0334 0.0298
-14 5 5 0.1431 -0.0130
-14 5 6 -0.0691 -0.0321
-14 5 7 -0.2019 0.0701
-14 6 1 1.0586 0.0692
-14 6 2 -0.5019 0.0059
-14 6 3 -0.0005 -0.0693
-14 6 4 0.2866 0.0976
-13 -13 1 0.2199 -0.0691
-13 -13 2 -0.4770 0.0825
-13 -13 3 0.6399 -0.0630
-13 -12 1 0.0797 0.0909
-13 -12 2 -0.0423 -0.1099
-13 -12 3 -0.1779 0.0697
-13 -12 4 0.4150 0.0131
-13 -12 5 -0.4536 -0.0874
-13 -11 1 0.6924 -0.0859
-13 -11 2 -0.5602 0.0586
-13 -11 3 0.4081 -0.0111
-13 -11 4 -0.3228 -0.0340
-13 -11 5 0.2948 0.0564
-13 -11 6 -0.2487 -0.0420
-13 -11 7 0.1458 -0.0078
-13 -10 1 -0.2660 0.0825
-13 -10 2 0.0143 -0.0538
-13 -10 3 0.1381 -0.0043
-13 -10 4 -0.2083 0.0436
-13 -10 5 0.2316 -0.0336
-13 -10 6 -0.2033 -0.0148
-13 -10 7 0.1081 0.0653
-13 -10 8 0.0148 -0.0917
-13 -10 9 -0.0871 0.0963
-13 -9 1 0.0174 0.0123
-13 -9 2 0.6798 -0.0058
-13 -9 3 -1.1270 0.0105
-13 -9 4 1.1091 -0.0251
-13 -9 5 -0.7565 0.0216
-13 -9 6 0.3568 0.0200
-13 -9 7 -0.0797 -0.0766
-13 -9 8 -0.0878 0.0987
-13 -9 9 0.2116 -0.0654
-13 -9 10 -0.3007 0.0102
-13 -8 1 -0.1095 -0.0258
-13 -8 2 0.0307 0.0396
-13 -8 3 0.1398 -0.0309
-13 -8 4 -0.2544 0.0174
-13 -8 5 0.2054 -0.0126
-13 -8 6 -0.0215 0.0019
-13 -8 7 -0.1796 0.0299
-13 -8 8 0.2983 -0.0619
-13 -8 9 -0.3184 0.0514
-13 -8 10 0.2990 0.0124
-13 -8 11 -0.3021 -0.0882
-13 -7 1 0.2738 -0.0181
-13 -7 2 -0.6671 -0.0112
-13 -7 3 0.9945 0.0308
-13 -7 4 -1.0886 -0.0187
-13 -7 5 0.8851 -0.0087
-13 -7 6 -0.4830 0.0276
-13 -7 7 0.0999 -0.0331
-13 -7 8 0.0872 0.0288
-13 -7 9 -0.0715 -0.0087
-13 -7 10 -0.0288 -0.0355
-13 -7 11 0.1183 0.0937
-13 -7 12 -0.1739 -0.1386
-13 -6 1 -0.7648 0.0518
-13 -6 2 1.0957 -0.0235
-13 -6 3 -1.1983 -0.0222
-13 -6 4 1.0922 0.0427
-13 -6 5 -0.8953 -0.0246
-13 -6 6 0.6868 -0.0116
-13 -6 7 -0.4828 0.0392
-13 -6 8 0.2950 -0.0431
-13 -6 9 -0.1571 0.0193
-13 -6 10 0.1035 0.0280
-13 -6 11 -0.1467 -0.0830
-13 -6 12 0.2548 0.1230
-13 -5 1 0.4355 -0.0531
-13 -5 2 -0.5359 0.0536
-13 -5 3 0.5570 -0.0212
-13 -5 4 -0.4186 -0.0133
-13 -5 5 0.2248 0.0249
-13 -5 6 -0.1711 -0.0147
-13 -5 7 0.3367 -0.0023
-13 -5 8 -0.5883 0.0151
-13 -5 9 0.7032 -0.0179
-13 -5 10 -0.5939 0.0040
-13 -5 11 0.4021 0.0296
-13 -5 12 -0.3419 -0.0734
-13 -5 13 0.4464 0.1084
-13 -4 1 -0.1195 0.0240
-13 -4 2 -0.1488 -0.0513
-13 -4 3 0.2427 0.0436
-13 -4 4 -0.1060 -0.0120
-13 -4 5 -0.1254 -0.0126
-13 -4 6 0.2767 0.0131
-13 -4 7 -0.2929 0.0012
-13 -4 8 0.2345 -0.0124
-13 -4 9 -0.1591 0.0134
-13 -4 10 0.0746 -0.0100
-13 -4 11 -0.0174 0.0087
-13 -4 12 0.0842 -0.0074
-13 -4 13 -0.3009 -0.0020
-13 -3 1 0.0032 0.0118
-13 -3 2 0.1987 0.0183
-13 -3 3 -0.3725 -0.0326
-13 -3 4 0.2748 0.0174
-13 -3 5 0.1353 0.0104
-13 -3 6 -0.5999 -0.0253
-13 -3 7 0.7798 0.0191
-13 -3 8 -0.5553 -0.0046
-13 -3 9 0.1020 -0.0037
-13 -3 10 0.2873 0.0078
-13 -3 11 -0.4024 -0.0247
-13 -3 12 0.1887 0.0648
-13 -3 13 0.2473 -0.1116
-13 -2 1 -0.3060 -0.0370
-13 -2 2 0.1932 0.0175
-13 -2 3 0.0138 0.0095
-13 -2 4 -0.1091 -0.0173
-13 -2 5 -0.0835 0.0025
-13 -2 6 0.4667 0.0182
-13 -2 7 -0.7068 -0.0274
-13 -2 8 0.5501 0.0205
-13 -2 9 -0.0708 -0.0038
-13 -2 10 -0.4083 -0.0171
-13 -2 11 0.5960 0.0451
-13 -2 12 -0.4138 -0.0866
-13 -2 13 -0.0150 0.1355
-13 -1 1 0.1712 0.0327
-13 -1 2 -0.2199 -0.0269
-13 -1 3 0.2129 -0.0097
-13 -1 4 -0.1714 0.0428
-13 -1 5 0.2639 -0.0462
-13 -1 6 -0.5533 0.0206
-13 -1 7 0.8254 0.0113
-13 -1 8 -0.7707 -0.0232
-13 -1 9 0.3278 0.0042
-13 -1 10 0.2280 0.0336
-13 -1 11 -0.5464 -0.0660
-13 -1 12 0.4997 0.0790
-13 -1 13 -0.2210 -0.0778
-13 0 1 0.6329 -0.0044
-13 0 2 -0.5778 0.0263
-13 0 3 0.2950 -0.0182
-13 0 4 -0.0005 -0.0091
-13 0 5 -0.2116 0.0353
-13 0 6 0.4017 -0.0451
-13 0 7 -0.5914 0.0328
-13 0 8 0.6703 -0.0062
-13 0 9 -0.5424 -0.0162
-13 0 10 0.2892 0.0211
-13 0 11 -0.1041 -0.0147
-13 0 12 0.0904 0.0146
-13 0 13 -0.1825 -0.0259
-13 1 1 -0.4621 0.0064
-13 1 2 0.5206 -0.0224
-13 1 3 -0.2273 0.0188
-13 1 4 -0.1699 -0.0078
-13 1 5 0.3931 -0.0005
-13 1 6 -0.3811 0.0091
-13 1 7 0.2430 -0.0191
-13 1 8 -0.0745 0.0169
-13 1 9 -0.0926 0.0113
-13 1 10 0.2112 -0.0601
-13 1 11 -0.2053 0.1072
-13 1 12 0.0655 -0.1313
-13 1 13 0.1083 0.1244
-13 2 1 0.0527 -0.0165
-13 2 2 -0.3104 0.0384
-13 2 3 0.1341 -0.0358
-13 2 4 0.2538 0.0133
-13 2 5 -0.4769 0.0104
-13 2 6 0.4058 -0.0269
-13 2 7 -0.2079 0.0376
-13 2 8 0.0685 -0.0387
-13 2 9 0.0105 0.0204
-13 2 10 -0.1190 0.0188
-13 2 11 0.2530 -0.0638
-13 2 12 -0.3095 0.0925
-13 2 13 0.2358 -0.0912
-13 3 1 -0.0948 -0.0171
-13 3 2 0.4889 0.0123
-13 3 3 -0.5459 -0.0054
-13 3 4 0.2776 -0.0098
-13 3 5 0.0289 0.0306
-13 3 6 -0.1558 -0.0379
-13 3 7 0.1558 0.0169
-13 3 8 -0.2029 0.0202
-13 3 9 0.3339 -0.0432
-13 3 10 -0.4163 0.0354
-13 3 11 0.3453 -0.0095
-13 3 12 -0.1860 -0.0092
-13 4 1 0.4697 0.0102
-13 4 2 -0.5536 0.0052
-13 4 3 0.5068 0.0089
-13 4 4 -0.2520 -0.0293
-13 4 5 -0.1877 0.0204
-13 4 6 0.6629 0.0205
-13 4 7 -0.9850 -0.0585
-13 4 8 1.0394 0.0618
-13 4 9 -0.8386 -0.0350
-13 4 10 0.5052 0.0092
-13 4 11 -0.2048 -0.0064
-13 5 1 -0.2458 -0.0484
-13 5 2 0.3324 0.0022
-13 5 3 -0.3127 0.0379
-13 5 4 0.2074 -0.0364
-13 5 5 0.0949 -0.0005
-13 5 6 -0.6272 0.0372
-13 5 7 1.1732 -0.0441
-13 5 8 -1.3719 0.0198
-13 5 9 1.0322 0.0140
-13 5 10 -0.3413 -0.0341
-13 6 1 -0.8303 0.0359
-13 6 2 0.4804 -0.0567
-13 6 3 -0.2507 0.0536
-13 6 4 0.0664 -0.0351
-13 6 5 0.0669 0.0208
-13 6 6 -0.0741 -0.0278
-13 6 7 -0.0378 0.0529
-13 6 8 0.1145 -0.0701
-13 6 9 0.0067 0.0545
-13 7 1 0.8544 0.0466
-13 7 2 -0.5634 -0.0114
-13 7 3 0.2512 -0.0452
-13 7 4 -0.0376 0.0959
-13 7 5 -0.0708 -0.1087
-13 7 6 0.1307 0.0836
-13 7 7 -0.2045 -0.0525
-12 -14 1 -0.3203 0.1630
-12 -14 2 0.0787 -0.1320
-12 -13 1 -0.5434 -0.0902
-12 -13 2 0.7032 0.0489
-12 -13 3 -0.6485 0.0200
-12 -13 4 0.4371 -0.0648
-12 -13 5 -0.2235 0.0479
-12 -12 1 -0.1675 -0.0068
-12 -12 2 -0.3251 0.0433
-12 -12 3 0.6791 -0.0533
-12 -12 4 -0.6928 0.0252
-12 -12 5 0.4335 0.0299
-12 -12 6 -0.1726 -0.0854
-12 -12 7 0.1014 0.1116
-12 -11 1 0.3397 0.0000
-12 -11 2 -0.2185 -0.0408
-12 -11 3 -0.1407 0.0467
-12 -11 4 0.5192 -0.0061
-12 -11 5 -0.6746 -0.0544
-12 -11 6 0.5614 0.0900
-12 -11 7 -0.3355 -0.0710
-12 -11 8 0.1792 0.0014
-12 -11 9 -0.1451 0.0850
-12 -10 1 0.5744 -0.0153
-12 -10 2 -0.4797 0.0098
-12 -10 3 0.4802 0.0095
-12 -10 4 -0.5329 -0.0255
-12 -10 5 0.5847 0.0312
-12 -10 6 -0.5942 -0.0249
-12 -10 7 0.5225 -0.0000
-12 -10 8 -0.3586 0.0524
-12 -10 9 0.1606 -0.1238
-12 -10 10 -0.0188 0.1797
-12 -9 1 -0.6527 0.0220
-12 -9 2 0.0213 -0.0342
-12 -9 3 0.2556 0.0008
-12 -9 4 -0.2152 0.0375
-12 -9 5 0.0899 -0.0389
-12 -9 6 -0.0290 0.0051
-12 -9 7 0.0180 0.0300
-12 -9 8 0.0070 -0.0488
-12 -9 9 -0.0609 0.0676
-12 -9 10 0.1160 -0.1028
-12 -9 11 -0.1357 0.1375
-12 -8 1 0.8723 0.0212
-12 -8 2 0.0686 0.0210
-12 -8 3 -0.7811 -0.0290
-12 -8 4 0.8893 -0.0065
-12 -8 5 -0.5077 0.0411
-12 -8 6 0.0571 -0.0313
-12 -8 7 0.1350 -0.0127
-12 -8 8 -0.0638 0.0431
-12 -8 9 -0.0413 -0.0343
-12 -8 10 -0.0169 0.0084
-12 -8 11 0.2059 -0.0002
-12 -8 12 -0.3158 0.0154
-12 -7 1 -0.4612 -0.0207
-12 -7 2 0.3428 -0.0086
-12 -7 3 -0.1801 0.0358
-12 -7 4 0.1255 -0.0263
-12 -7 5 -0.2398 -0.0154
-12 -7 6 0.4260 0.0460
-12 -7 7 -0.5126 -0.0332
-12 -7 8 0.4098 -0.0065
-12 -7 9 -0.2110 0.0288
-12 -7 10 0.1255 -0.0089
-12 -7 11 -0.2581 -0.0384
-12 -7 12 0.4525 0.0800
-12 -7 13 -0.4299 -0.0931
-12 -6 1 0.1584 -0.0031
-12 -6 2 -0.5183 -0.0015
-12 -6 3 0.8238 -0.0015
-12 -6 4 -1.0262 0.0025
-12 -6 5 1.0765 0.0083
-12 -6 6 -0.9261 -0.0227
-12 -6 7 0.5924 0.0232
-12 -6 8 -0.1940 -0.0072
-12 -6 9 -0.0916 -0.0085
-12 -6 10 0.1212 0.0045
-12 -6 11 0.1057 0.0236
-12 -6 12 -0.3963 -0.0638
-12 -6 13 0.4725 0.0958
-12 -6 14 -0.2160 -0.1019
-12 -5 1 -0.1865 0.0510
-12 -5 2 0.6993 -0.0290
-12 -5 3 -1.0325 0.0007
-12 -5 4 1.1075 0.0216
-12 -5 5 -1.0452 -0.0358
-12 -5 6 0.9642 0.0397
-12 -5 7 -0.8470 -0.0279
-12 -5 8 0.6170 0.0027
-12 -5 9 -0.3106 0.0205
-12 -5 10 0.1172 -0.0229
-12 -5 11 -0.1981 -0.0013
-12 -5 12 0.4694 0.0403
-12 -5 13 -0.6275 -0.0720
-12 -5 14 0.4518 0.0773
-12 -4 1 0.2609 -0.0441
-12 -4 2 -0.3193 0.0391
-12 -4 3 0.4976 -0.0177
-12 -4 4 -0.6194 -0.0037
-12 -4 5 0.5938 0.0164
-12 -4 6 -0.4959 -0.0210
-12 -4 7 0.4406 0.0187
-12 -4 8 -0.4312 -0.0078
-12 -4 9 0.3873 -0.0101
-12 -4 10 -0.3101 0.0253
-12 -4 11 0.3307 -0.0243
-12 -4 12 -0.5269 0.0012
-12 -4 13 0.7423 0.0327
-12 -4 14 -0.7072 -0.0528
-12 -4 15 0.3682 0.0417
-12 -3 1 -0.6725 0.0204
-12 -3 2 0.3823 -0.0285
-12 -3 3 -0.1449 0.0149
-12 -3 4 0.0999 0.0087
-12 -3 5 -0.1941 -0.0227
-12 -3 6 0.2655 0.0179
-12 -3 7 -0.2135 -0.0021
-12 -3 8 0.0608 -0.0091
-12 -3 9 0.1071 0.0087
-12 -3 10 -0.1944 -0.0060
-12 -3 11 0.1047 0.0151
-12 -3 12 0.1954 -0.0366
-12 -3 13 -0.5654 0.0547
-12 -3 14 0.7245 -0.0562
-12 -3 15 -0.5068 0.0471
-12 -2 1 0.6303 0.0058
-12 -2 2 -0.5361 0.0122
-12 -2 3 0.2561 -0.0177
-12 -2 4 -0.0298 0.0071
-12 -2 5 0.0267 0.0092
-12 -2 6 -0.1775 -0.0193
-12 -2 7 0.2740 0.0202
-12 -2 8 -0.1867 -0.0199
-12 -2 9 -0.0390 0.0260
-12 -2 10 0.2396 -0.0307
-12 -2 11 -0.2364 0.0119
-12 -2 12 -0.0630 0.0425
-12 -2 13 0.5612 -0.1121
-12 -2 14 -0.9637 0.1559
-12 -2 15 0.9799 -0.1499
-12 -1 1 -0.7045 -0.0304
-12 -1 2 0.6855 0.0163
-12 -1 3 -0.3324 0.0003
-12 -1 4 -0.0785 -0.0095
-12 -1 5 0.2258 0.0084
-12 -1 6 -0.0845 0.0026
-12 -1 7 -0.0735 -0.0192
-12 -1 8 -0.0092 0.0352
-12 -1 9 0.3266 -0.0458
-12 -1 10 -0.6541 0.0458
-12 -1 11 0.7550 -0.0263
-12 -1 12 -0.5279 -0.0193
-12 -1 13 0.0449 0.0793
-12 -1 14 0.4707 -0.1213
-12 -1 15 -0.7496 0.1180
-12 0 1 0.2142 0.0150
-12 0 2 -0.2909 -0.0136
-12 0 3 0.1609 0.0061
-12 0 4 0.1092 0.0079
-12 0 5 -0.2475 -0.0236
-12 0 6 0.1231 0.0275
-12 0 7 0.0798 -0.0115
-12 0 8 -0.0788 -0.0134
-12 0 9 -0.1857 0.0274
-12 0 10 0.5074 -0.0230
-12 0 11 -0.6474 0.0102
-12 0 12 0.5403 -0.0001
-12 0 13 -0.2879 -0.0055
-12 0 14 0.0410 0.0077
-12 0 15 0.0865 -0.0031
-12 1 1 0.4629 -0.0002
-12 1 2 -0.5899 -0.0011
-12 1 3 0.5501 -0.0088
-12 1 4 -0.4118 0.0194
-12 1 5 0.1774 -0.0102
-12 1 6 0.1171 -0.0199
-12 1 7 -0.3230 0.0466
-12 1 8 0.3111 -0.0473
-12 1 9 -0.1554 0.0244
-12 1 10 0.0857 0.0035
-12 1 11 -0.2329 -0.0249
-12 1 12 0.4848 0.0407
-12 1 13 -0.6275 -0.0527
-12 1 14 0.5746 0.0575
-12 1 15 -0.4090 -0.0526
-12 2 1 -0.2969 0.0211
-12 2 2 0.3979 -0.0078
-12 2 3 -0.2898 -0.0016
-12 2 4 0.1026 -0.0083
-12 2 5 0.0911 0.0245
-12 2 6 -0.2739 -0.0219
-12 2 7 0.3766 -0.0052
-12 2 8 -0.3081 0.0366
-12 2 9 0.1134 -0.0468
-12 2 10 0.0030 0.0271
-12 2 11 0.1095 0.0110
-12 2 12 -0.3537 -0.0460
-12 2 13 0.4839 0.0599
-12 2 14 -0.3888 -0.0496
-12 3 1 0.2071 -0.0275
-12 3 2 -0.3338 0.0140
-12 3 3 0.0929 0.0048
-12 3 4 0.2275 -0.0081
-12 3 5 -0.3183 -0.0033
-12 3 6 0.1625 0.0123
-12 3 7 0.0210 -0.0071
-12 3 8 -0.0531 -0.0078
-12 3 9 -0.0568 0.0210
-12 3 10 0.1899 -0.0251
-12 3 11 -0.2513 0.0204
-12 3 12 0.2065 -0.0128
-12 3 13 -0.0612 0.0108
-12 3 14 -0.1318 -0.0176
-12 4 1 -0.2333 0.0109
-12 4 2 0.4754 0.0074
-12 4 3 -0.3939 -0.0337
-12 4 4 0.1005 0.0356
-12 4 5 0.0867 -0.0094
-12 4 6 0.0167 -0.0191
-12 4 7 -0.2742 0.0265
-12 4 8 0.3766 -0.0146
-12 4 9 -0.1463 0.0021
-12 4 10 -0.3025 -0.0021
-12 4 11 0.6706 0.0119
-12 4 12 -0.7213 -0.0189
-12 4 13 0.4547 0.0123
-12 5 1 0.3198 0.0079
-12 5 2 -0.4458 0.0063
-12 5 3 0.3814 -0.0028
-12 5 4 -0.1453 -0.0093
-12 5 5 -0.1967 0.0155
-12 5 6 0.5033 -0.0097
-12 5 7 -0.6215 -0.0035
-12 5 8 0.5094 0.0150
-12 5 9 -0.2950 -0.0187
-12 5 10 0.1827 0.0181
-12 5 11 -0.2705 -0.0254
-12 5 12 0.4491 0.0491
-12 5 13 -0.4963 -0.0790
-12 6 1 0.2983 -0.0318
-12 6 2 -0.0687 0.0179
-12 6 3 -0.0312 0.0114
-12 6 4 0.0798 -0.0380
-12 6 5 0.0052 0.0373
-12 6 6 -0.2961 -0.0058
-12 6 7 0.6639 -0.0277
-12 6 8 -0.8282 0.0308
-12 6 9 0.6189 -0.0047
-12 6 10 -0.1661 -0.0172
-12 6 11 -0.1955 0.0103
-12 6 12 0.2230 0.0096
-12 7 1 -0.9507 0.0057
-12 7 2 0.8754 -0.0176
-12 7 3 -0.7584 0.0316
-12 7 4 0.5390 -0.0274
-12 7 5 -0.2500 0.0116
-12 7 6 -0.0269 -0.0095
-12 7 7 0.2457 0.0278
-12 7 8 -0.4075 -0.0395
-12 7 9 0.5072 0.0187
-12 7 10 -0.5111 0.0210
-12 8 1 0.3831 0.0462
-12 8 2 -0.6606 -0.0333
-12 8 3 0.6427 -0.0108
-12 8 4 -0.4427 0.0553
-12 8 5 0.2366 -0.0702
-12 8 6 -0.0651 0.0586
-12 8 7 -0.1733 -0.0436
-12 8 8 0.5222 0.0343
-12 9 1 -0.0667 -0.0760
-12 9 2 0.3433 0.0666
-12 9 3 -0.3171 -0.0203
-12 9 4 0.0367 -0.0364
-12 9 5 0.2293 0.0658
-11 -15 1 0.4285 -0.0384
-11 -14 1 0.2564 -0.0748
-11 -14 2 0.0208 0.0933
-11 -14 3 -0.1318 -0.0531
-11 -14 4 0.0522 -0.0313
-11 -14 5 0.1005 0.1122
-11 -13 1 -0.1865 0.1185
-11 -13 2 0.1429 -0.0984
-11 -13 3 -0.0976 0.0284
-11 -13 4 0.0231 0.0552
-11 -13 5 0.0691 -0.1016
-11 -13 6 -0.0871 0.0809
-11 -13 7 -0.0283 -0.0065
-11 -12 1 -0.4212 -0.0757
-11 -12 2 0.5958 0.0441
-11 -12 3 -0.3477 0.0207
-11 -12 4 -0.0724 -0.0750
-11 -12 5 0.2986 0.0741
-11 -12 6 -0.2076 -0.0084
-11 -12 7 -0.0162 -0.0865
-11 -12 8 0.1353 0.1567
-11 -12 9 -0.0908 -0.1705
-11 -11 1 -0.7137 0.0327
-11 -11 2 0.1984 0.0047
-11 -11 3 0.1451 -0.0327
-11 -11 4 -0.1332 0.0287
-11 -11 5 -0.1044 0.0084
-11 -11 6 0.2758 -0.0582
-11 -11 7 -0.1999 0.0901
-11 -11 8 -0.0784 -0.0833
-11 -11 9 0.3777 0.0407
-11 -11 10 -0.5348 0.0152
-11 -10 1 0.6326 -0.0389
-11 -10 2 -0.4404 0.0121
-11 -10 3 0.0739 0.0190
-11 -10 4 0.2942 -0.0219
-11 -10 5 -0.5297 -0.0135
-11 -10 6 0.5678 0.0593
-11 -10 7 -0.4281 -0.0702
-11 -10 8 0.2276 0.0247
-11 -10 9 -0.1144 0.0528
-11 -10 10 0.1358 -0.1157
-11 -10 11 -0.1951 0.1383
-11 -10 12 0.1745 -0.1299
-11 -9 1 0.4012 -0.0120
-11 -9 2 -0.3766 -0.0035
-11 -9 3 0.5125 0.0152
-11 -9 4 -0.6225 -0.0101
-11 -9 5 0.6574 0.0031
-11 -9 6 -0.6729 -0.0115
-11 -9 7 0.6746 0.0221
-11 -9 8 -0.5958 -0.0014
-11 -9 9 0.4131 -0.0594
-11 -9 10 -0.1950 0.1253
-11 -9 11 0.0208 -0.1538
-11 -9 12 0.0910 0.1402
-11 -9 13 -0.1560 -0.1138
-11 -8 1 -1.1315 0.0259
-11 -8 2 0.3910 -0.0364
-11 -8 3 -0.0750 0.0097
-11 -8 4 0.1190 0.0204
-11 -8 5 -0.2115 -0.0244
-11 -8 6 0.1541 0.0108
-11 -8 7 0.0015 -0.0048
-11 -8 8 -0.0912 0.0083
-11 -8 9 0.0376 0.0014
-11 -8 10 0.0766 -0.0369
-11 -8 11 -0.1055 0.0828
-11 -8 12 0.0090 -0.1170
-11 -8 13 0.0814 0.1336
-11 -7 1 1.5904 -0.0019
-11 -7 2 -0.7542 0.0396
-11 -7 3 0.0771 -0.0443
-11 -7 4 0.1232 0.0101
-11 -7 5 0.0617 0.0269
-11 -7 6 -0.2829 -0.0328
-11 -7 7 0.2713 0.0114
-11 -7 8 -0.0493 0.0088
-11 -7 9 -0.1426 -0.0090
-11 -7 10 0.1235 -0.0043
-11 -7 11 0.0279 0.0114
-11 -7 12 -0.0766 0.0034
-11 -7 13 -0.0647 -0.0407
-11 -7 14 0.2086 0.0838
-11 -6 1 -0.8378 -0.0178
-11 -6 2 0.6659 -0.0177
-11 -6 3 -0.5502 0.0466
-11 -6 4 0.5623 -0.0406
-11 -6 5 -0.6302 0.0054
-11 -6 6 0.6157 0.0269
-11 -6 7 -0.4497 -0.0307
-11 -6 8 0.1990 0.0080
-11 -6 9 -0.0225 0.0179
-11 -6 10 0.0401 -0.0237
-11 -6 11 -0.2055 0.0041
-11 -6 12 0.3156 0.0227
-11 -6 13 -0.1948 -0.0292
-11 -6 14 -0.1168 0.0036
-11 -6 15 0.3967 0.0369
-11 -5 1 -0.0247 0.0139
-11 -5 2 -0.1962 -0.0065
-11 -5 3 0.4911 -0.0065
-11 -5 4 -0.8336 0.0103
-11 -5 5 1.0801 -0.0008
-11 -5 6 -1.0290 -0.0121
-11 -5 7 0.6205 0.0158
-11 -5 8 -0.0589 -0.0062
-11 -5 9 -0.3058 -0.0104
-11 -5 10 0.2621 0.0219
-11 -5 11 0.0669 -0.0185
-11 -5 12 -0.3257 0.0034
-11 -5 13 0.2569 0.0059
-11 -5 14 0.0661 0.0081
-11 -5 15 -0.3565 -0.0446
-11 -4 1 0.1422 0.0063
-11 -4 2 0.1243 -0.0047
-11 -4 3 -0.5607 0.0068
-11 -4 4 0.9989 -0.0053
-11 -4 5 -1.2991 -0.0040
-11 -4 6 1.3475 0.0162
-11 -4 7 -1.0791 -0.0209
-11 -4 8 0.5716 0.0110
-11 -4 9 -0.0938 0.0100
-11 -4 10 -0.0442 -0.0281
-11 -4 11 -0.2207 0.0286
-11 -4 12 0.5842 -0.0122
-11 -4 13 -0.6389 -0.0009
-11 -4 14 0.2980 -0.0132
-11 -4 15 0.1109 0.0554
-11 -4 16 -0.2293 -0.0992
-11 -3 1 0.6421 0.0155
-11 -3 2 -0.3941 -0.0206
-11 -3 3 0.4336 0.0176
-11 -3 4 -0.6977 -0.0081
-11 -3 5 0.9511 -0.0028
-11 -3 6 -0.9865 0.0094
-11 -3 7 0.7546 -0.0085
-11 -3 8 -0.3652 0.0025
-11 -3 9 0.0233 0.0008
-11 -3 10 0.0653 0.0039
-11 -3 11 0.1679 -0.0111
-11 -3 12 -0.5419 0.0101
-11 -3 13 0.7158 -0.0025
-11 -3 14 -0.4997 0.0061
-11 -3 15 0.0781 -0.0337
-11 -3 16 0.1627 0.0717
-11 -2 1 -1.1766 -0.0033
-11 -2 2 0.9462 0.0116
-11 -2 3 -0.6377 -0.0177
-11 -2 4 0.4159 0.0199
-11 -2 5 -0.3082 -0.0155
-11 -2 6 0.2228 0.0018
-11 -2 7 -0.0833 0.0150
-11 -2 8 -0.0875 -0.0203
-11 -2 9 0.1935 0.0065
-11 -2 10 -0.1368 0.0145
-11 -2 11 -0.1106 -0.0212
-11 -2 12 0.4383 0.0061
-11 -2 13 -0.6081 0.0188
-11 -2 14 0.4283 -0.0382
-11 -2 15 0.0244 0.0492
-11 -2 16 -0.4142 -0.0558
-11 -1 1 0.8616 0.0002
-11 -1 2 -0.9186 -0.0028
-11 -1 3 0.6918 0.0010
-11 -1 4 -0.3618 0.0053
-11 -1 5 0.0990 -0.0114
-11 -1 6 0.0519 0.0146
-11 -1 7 -0.1178 -0.0148
-11 -1 8 0.1162 0.0072
-11 -1 9 -0.0529 0.0128
-11 -1 10 -0.0604 -0.0364
-11 -1 11 0.2298 0.0417
-11 -1 12 -0.4708 -0.0154
-11 -1 13 0.7234 -0.0274
-11 -1 14 -0.8175 0.0553
-11 -1 15 0.6188 -0.0511
-11 -1 16 -0.2161 0.0264
-11 0 1 -0.5825 0.0130
-11 0 2 0.8059 0.0003
-11 0 3 -0.5347 -0.0130
-11 0 4 0.0219 0.0110
-11 0 5 0.3805 0.0018
-11 0 6 -0.5290 -0.0110
-11 0 7 0.5097 0.0095
-11 0 8 -0.4593 0.0003
-11 0 9 0.4424 -0.0138
-11 0 10 -0.4591 0.0267
-11 0 11 0.4702 -0.0302
-11 0 12 -0.3987 0.0172
-11 0 13 0.1851 0.0044
-11 0 14 0.1102 -0.0122
-11 0 15 -0.3121 -0.0076
-11 0 16 0.2978 0.0424
-11 1 1 0.0997 -0.0352
-11 1 2 -0.2827 0.0269
-11 1 3 0.1783 0.0020
-11 1 4 0.1470 -0.0198
-11 1 5 -0.4538 0.0133
-11 1 6 0.6043 0.0016
-11 1 7 -0.6385 -0.0049
-11 1 8 0.6343 -0.0029
-11 1 9 -0.5983 0.0076
-11 1 10 0.5121 -0.0028
-11 1 11 -0.4029 -0.0037
-11 1 12 0.3106 0.0017
-11 1 13 -0.2291 0.0122
-11 1 14 0.1418 -0.0349
-11 1 15 -0.0900 0.0594
-11 1 16 0.1348 -0.0753
-11 2 1 0.2093 0.0174
-11 2 2 -0.2990 -0.0253
-11 2 3 0.4571 0.0047
-11 2 4 -0.5680 0.0245
-11 2 5 0.4751 -0.0352
-11 2 6 -0.2162 0.0216
-11 2 7 0.0027 0.0009
-11 2 8 0.0468 -0.0161
-11 2 9 -0.0558 0.0207
-11 2 10 0.2136 -0.0189
-11 2 11 -0.5127 0.0134
-11 2 12 0.7505 -0.0030
-11 2 13 -0.7761 -0.0135
-11 2 14 0.6447 0.0340
-11 2 15 -0.5031 -0.0518
-11 2 16 0.4013 0.0570
-11 3 1 -0.4468 0.0141
-11 3 2 0.3307 0.0007
-11 3 3 -0.2239 -0.0065
-11 3 4 0.2250 -0.0021
-11 3 5 -0.2404 0.0187
-11 3 6 0.1468 -0.0323
-11 3 7 0.0375 0.0330
-11 3 8 -0.2036 -0.0164
-11 3 9 0.3173 -0.0109
-11 3 10 -0.4396 0.0335
-11 3 11 0.5806 -0.0388
-11 3 12 -0.6272 0.0290
-11 3 13 0.4779 -0.0152
-11 3 14 -0.2081 0.0027
-11 3 15 0.0233 0.0133
-11 3 16 -0.0436 -0.0335
-11 4 1 0.4807 -0.0354
-11 4 2 -0.4524 0.0135
-11 4 3 0.1235 0.0086
-11 4 4 0.1990 -0.0192
-11 4 5 -0.1975 0.0170
-11 4 6 -0.1378 -0.0050
-11 4 7 0.4989 -0.0109
-11 4 8 -0.5415 0.0202
-11 4 9 0.1856 -0.0147
-11 4 10 0.3158 -0.0025
-11 4 11 -0.5807 0.0203
-11 4 12 0.4058 -0.0327
-11 4 13 0.0704 0.0418
-11 4 14 -0.4883 -0.0464
-11 4 15 0.5766 0.0358
-11 5 1 -0.1625 0.0253
-11 5 2 0.2090 -0.0067
-11 5 3 -0.0475 -0.0151
-11 5 4 -0.2218 0.0290
-11 5 5 0.2893 -0.0316
-11 5 6 0.0501 0.0247
-11 5 7 -0.6279 -0.0134
-11 5 8 0.9792 0.0050
-11 5 9 -0.7394 -0.0019
-11 5 10 0.0031 -0.0039
-11 5 11 0.7068 0.0220
-11 5 12 -0.8665 -0.0468
-11 5 13 0.4021 0.0565
-11 5 14 0.2525 -0.0373
-11 6 1 -0.2584 -0.0083
-11 6 2 0.1556 -0.0023
-11 6 3 -0.1654 -0.0026
-11 6 4 0.2483 0.0075
-11 6 5 -0.3432 0.0016
-11 6 6 0.3670 -0.0168
-11 6 7 -0.2686 0.0195
-11 6 8 0.0947 -0.0094
-11 6 9 0.0204 0.0057
-11 6 10 0.0370 -0.0165
-11 6 11 -0.2431 0.0201
-11 6 12 0.4277 0.0093
-11 6 13 -0.4041 -0.0633
-11 6 14 0.1367 0.1009
-11 7 1 0.8438 0.0055
-11 7 2 -0.6768 0.0082
-11 7 3 0.5073 0.0030
-11 7 4 -0.2944 -0.0291
-11 7 5 0.0926 0.0372
-11 7 6 -0.0203 -0.0168
-11 7 7 0.1483 -0.0048
-11 7 8 -0.4120 -0.0003
-11 7 9 0.6280 0.0196
-11 7 10 -0.6217 -0.0152
-11 7 11 0.3741 -0.0251
-11 7 12 -0.0520 0.0671
-11 7 13 -0.1307 -0.0693
-11 8 1 -0.5912 0.0005
-11 8 2 0.8125 -0.0039
-11 8 3 -0.8156 0.0042
-11 8 4 0.6340 0.0075
-11 8 5 -0.3290 -0.0184
-11 8 6 -0.0510 0.0129
-11 8 7 0.4093 0.0006
-11 8 8 -0.5727 0.0026
-11 8 9 0.4110 -0.0278
-11 8 10 -0.0050 0.0472
-11 8 11 -0.3618 -0.0305
-11 9 1 -0.1228 0.0200
-11 9 2 -0.3503 -0.0090
-11 9 3 0.4286 -0.0116
-11 9 4 -0.2316 0.0220
-11 9 5 -0.0011 -0.0151
-11 9 6 0.1869 0.0018
-11 9 7 -0.3955 0.0077
-11 9 8 0.6267 -0.0174
-11 9 9 -0.7092 0.0333
-11 10 1 -0.0343 -0.0308
-11 10 2 0.2704 0.0197
-11 10 3 -0.1956 0.0081
-11 10 4 -0.1053 -0.0333
-11 10 5 0.3942 0.0368
-11 10 6 -0.5247 -0.0191
-10 -15 1 -0.2404 0.0728
-10 -15 2 -0.1432 -0.0651
-10 -15 3 0.2620 -0.0107
-10 -15 4 -0.1472 0.1096
-10 -14 1 0.6882 -0.0471
-10 -14 2 -0.3594 0.0239
-10 -14 3 0.0331 0.0086
-10 -14 4 0.2238 -0.0389
-10 -14 5 -0.4008 0.0429
-10 -14 6 0.4674 -0.0022
-10 -13 1 -0.0458 -0.0119
-10 -13 2 -0.0058 0.0469
-10 -13 3 -0.0730 -0.0519
-10 -13 4 0.1567 0.0150
-10 -13 5 -0.0775 0.0487
-10 -13 6 -0.1846 -0.1097
-10 -13 7 0.4411 0.1385
-10 -13 8 -0.4767 -0.1160
-10 -12 1 0.4529 0.0418
-10 -12 2 -0.0846 -0.0389
-10 -12 3 -0.2774 0.0096
-10 -12 4 0.3602 0.0311
-10 -12 5 -0.1938 -0.0594
-10 -12 6 0.0450 0.0578
-10 -12 7 -0.0954 -0.0232
-10 -12 8 0.2703 -0.0361
-10 -12 9 -0.3836 0.1032
-10 -12 10 0.3612 -0.1544
-10 -11 1 -0.5142 -0.0229
-10 -11 2 0.5473 0.0175
-10 -11 3 -0.0656 0.0072
-10 -11 4 -0.5655 -0.0361
-10 -11 5 0.9038 0.0481
-10 -11 6 -0.7862 -0.0302
-10 -11 7 0.3730 -0.0152
-10 -11 8 0.0657 0.0724
-10 -11 9 -0.3467 -0.1188
-10 -11 10 0.4221 0.1333
-10 -11 11 -0.3304 -0.1091
-10 -10 1 -0.7890 0.0215
-10 -10 2 0.4498 -0.0000
-10 -10 3 -0.2586 -0.0182
-10 -10 4 0.2746 0.0132
-10 -10 5 -0.4059 0.0102
-10 -10 6 0.5153 -0.0303
-10 -10 7 -0.4847 0.0336
-10 -10 8 0.2499 -0.0277
-10 -10 9 0.1448 0.0240
-10 -10 10 -0.5424 -0.0170
-10 -10 11 0.7790 -0.0095
-10 -10 12 -0.8037 0.0536
-10 -10 13 0.6718 -0.0873
-10 -9 1 0.7519 -0.0231
-10 -9 2 -0.5158 0.0188
-10 -9 3 0.2610 0.0116
-10 -9 4 0.0047 -0.0314
-10 -9 5 -0.3322 0.0154
-10 -9 6 0.6337 0.0196
-10 -9 7 -0.7237 -0.0355
-10 -9 8 0.5457 0.0188
-10 -9 9 -0.2588 0.0080
-10 -9 10 0.0711 -0.0218
-10 -9 11 -0.0518 0.0308
-10 -9 12 0.1243 -0.0563
-10 -9 13 -0.1783 0.0949
-10 -9 14 0.1499 -0.1163
-10 -8 1 0.1028 -0.0263
-10 -8 2 -0.2070 0.0023
-10 -8 3 0.3958 0.0041
-10 -8 4 -0.4534 0.0110
-10 -8 5 0.4205 -0.0217
-10 -8 6 -0.4682 0.0081
-10 -8 7 0.6426 0.0164
-10 -8 8 -0.7995 -0.0233
-10 -8 9 0.7587 0.0071
-10 -8 10 -0.4733 0.0131
-10 -8 11 0.0749 -0.0257
-10 -8 12 0.2153 0.0440
-10 -8 13 -0.2559 -0.0824
-10 -8 14 0.1166 0.1289
-10 -7 1 -1.2135 0.0174
-10 -7 2 0.7229 -0.0148
-10 -7 3 -0.4728 0.0017
-10 -7 4 0.3906 0.0041
-10 -7 5 -0.2913 0.0030
-10 -7 6 0.1029 -0.0099
-10 -7 7 0.0771 0.0032
-10 -7 8 -0.1112 0.0145
-10 -7 9 -0.0040 -0.0298
-10 -7 10 0.0945 0.0325
-10 -7 11 0.0236 -0.0173
-10 -7 12 -0.3043 -0.0201
-10 -7 13 0.4545 0.0781
-10 -7 14 -0.2360 -0.1409
-10 -7 15 -0.2271 0.1829
-10 -6 1 2.1386 0.0080
-10 -6 2 -1.7007 0.0056
-10 -6 3 1.1847 -0.0118
-10 -6 4 -0.7499 0.0064
-10 -6 5 0.4353 0.0018
-10 -6 6 -0.2071 -0.0019
-10 -6 7 0.0352 -0.0076
-10 -6 8 0.0748 0.0170
-10 -6 9 -0.1093 -0.0133
-10 -6 10 0.1040 -0.0062
-10 -6 11 -0.1480 0.0258
-10 -6 12 0.2865 -0.0207
-10 -6 13 -0.4269 -0.0202
-10 -6 14 0.4106 0.0816
-10 -6 15 -0.2047 -0.1333
-10 -6 16 -0.0304 0.1539
-10 -5 1 -1.4206 -0.0280
-10 -5 2 1.4240 0.0133
-10 -5 3 -1.3623 0.0058
-10 -5 4 1.2062 -0.0184
-10 -5 5 -0.8820 0.0185
-10 -5 6 0.4098 -0.0089
-10 -5 7 0.0417 -0.0002
-10 -5 8 -0.2772 -0.0006
-10 -5 9 0.2545 0.0093
-10 -5 10 -0.1299 -0.0140
-10 -5 11 0.1077 0.0083
-10 -5 12 -0.2314 -0.0020
-10 -5 13 0.3406 0.0118
-10 -5 14 -0.2746 -0.0435
-10 -5 15 0.1022 0.0866
-10 -5 16 -0.0671 -0.1238
-10 -4 1 0.1150 0.0124
-10 -4 2 -0.2475 -0.0072
-10 -4 3 0.5153 0.0008
-10 -4 4 -0.8400 0.0056
-10 -4 5 1.0268 -0.0102
-10 -4 6 -0.8847 0.0096
-10 -4 7 0.4160 -0.0032
-10 -4 8 0.1271 -0.0029
-10 -4 9 -0.4243 0.0031
-10 -4 10 0.3722 0.0014
-10 -4 11 -0.1865 -0.0055
-10 -4 12 0.1674 0.0105
-10 -4 13 -0.3499 -0.0242
-10 -4 14 0.4596 0.0506
-10 -4 15 -0.2753 -0.0836
-10 -4 16 -0.0433 0.1138
-10 -4 17 0.1223 -0.1328
-10 -3 1 -0.1147 -0.0090
-10 -3 2 0.0598 0.0002
-10 -3 3 -0.3794 0.0115
-10 -3 4 0.9182 -0.0203
-10 -3 5 -1.3943 0.0221
-10 -3 6 1.5514 -0.0138
-10 -3 7 -1.2904 -0.0025
-10 -3 8 0.7368 0.0162
-10 -3 9 -0.1962 -0.0159
-10 -3 10 -0.0378 0.0030
-10 -3 11 -0.0746 0.0087
-10 -3 12 0.2721 -0.0113
-10 -3 13 -0.2616 0.0135
-10 -3 14 0.0474 -0.0288
-10 -3 15 0.0884 0.0554
-10 -3 16 0.0366 -0.0757
-10 -3 17 -0.2503 0.0755
-10 -2 1 0.8658 0.0228
-10 -2 2 -0.5802 -0.0254
-10 -2 3 0.5659 0.0182
-10 -2 4 -0.8092 -0.0070
-10 -2 5 1.0949 -0.0053
-10 -2 6 -1.1864 0.0149
-10 -2 7 0.9952 -0.0143
-10 -2 8 -0.6196 0.0010
-10 -2 9 0.2694 0.0149
-10 -2 10 -0.1329 -0.0205
-10 -2 11 0.2325 0.0144
-10 -2 12 -0.3702 -0.0070
-10 -2 13 0.2827 0.0049
-10 -2 14 0.0743 -0.0023
-10 -2 15 -0.4289 -0.0065
-10 -2 16 0.4638 0.0151
-10 -2 17 -0.1730 -0.0107
-10 -1 1 -0.8687 -0.0105
-10 -1 2 0.8219 0.0102
-10 -1 3 -0.7903 -0.0035
-10 -1 4 0.7417 0.0006
-10 -1 5 -0.6156 -0.0024
-10 -1 6 0.3989 -0.0001
-10 -1 7 -0.1727 0.0092
-10 -1 8 0.0560 -0.0144
-10 -1 9 -0.1154 0.0060
-10 -1 10 0.3333 0.0108
-10 -1 11 -0.6142 -0.0224
-10 -1 12 0.7749 0.0225
-10 -1 13 -0.5924 -0.0176
-10 -1 14 -0.0077 0.0163
-10 -1 15 0.7762 -0.0208
-10 -1 16 -1.2581 0.0290
-10 -1 17 1.1829 -0.0395
-10 0 1 0.3520 0.0127
-10 0 2 -0.5272 -0.0154
-10 0 3 0.6362 0.0057
-10 0 4 -0.6869 0.0077
-10 0 5 0.6440 -0.0161
-10 0 6 -0.5047 0.0209
-10 0 7 0.3651 -0.0267
-10 0 8 -0.3488 0.0291
-10 0 9 0.4717 -0.0199
-10 0 10 -0.6322 0.0017
-10 0 11 0.7398 0.0120
-10 0 12 -0.7836 -0.0129
-10 0 13 0.7460 0.0103
-10 0 14 -0.5363 -0.0189
-10 0 15 0.1045 0.0409
-10 0 16 0.4055 -0.0634
-10 0 17 -0.7216 0.0735
-10 1 1 0.0522 0.0185
-10 1 2 0.3414 -0.0048
-10 1 3 -0.4504 -0.0089
-10 1 4 0.3564 0.0131
-10 1 5 -0.1813 -0.0102
-10 1 6 0.0138 0.0043
-10 1 7 0.0785 0.0050
-10 1 8 -0.0630 -0.0168
-10 1 9 -0.0033 0.0246
-10 1 10 -0.0002 -0.0235
-10 1 11 0.1193 0.0163
-10 1 12 -0.2482 -0.0081
-10 1 13 0.2548 -0.0034
-10 1 14 -0.1622 0.0242
-10 1 15 0.1291 -0.0512
-10 1 16 -0.2398 0.0699
-10 1 17 0.3843 -0.0683
-10 2 1 0.0532 -0.0178
-10 2 2 -0.2305 0.0193
-10 2 3 0.2263 -0.0087
-10 2 4 -0.1000 -0.0013
-10 2 5 -0.0672 0.0061
-10 2 6 0.2536 -0.0094
-10 2 7 -0.4375 0.0133
-10 2 8 0.5503 -0.0134
-10 2 9 -0.5526 0.0048
-10 2 10 0.5075 0.0110
-10 2 11 -0.5013 -0.0254
-10 2 12 0.5071 0.0267
-10 2 13 -0.4167 -0.0090
-10 2 14 0.2273 -0.0201
-10 2 15 -0.1057 0.0403
-10 2 16 0.1981 -0.0339
-10 2 17 -0.4223 0.0046
-10 3 1 -0.0795 -0.0062
-10 3 2 0.1195 0.0047
-10 3 3 0.1216 -0.0002
-10 3 4 -0.4227 -0.0033
-10 3 5 0.5090 -0.0004
-10 3 6 -0.3407 0.0113
-10 3 7 0.1016 -0.0216
-10 3 8 0.0467 0.0233
-10 3 9 -0.1114 -0.0160
-10 3 10 0.1721 0.0047
-10 3 11 -0.2385 0.0064
-10 3 12 0.2686 -0.0126
-10 3 13 -0.2719 0.0074
-10 3 14 0.3059 0.0109
-10 3 15 -0.3734 -0.0287
-10 3 16 0.3968 0.0236
-10 3 17 -0.3215 0.0111
-10 4 1 -0.4991 0.0270
-10 4 2 0.2969 -0.0273
-10 4 3 -0.1802 0.0105
-10 4 4 0.2537 0.0129
-10 4 5 -0.4049 -0.0203
-10 4 6 0.4420 0.0019
-10 4 7 -0.2855 0.0263
-10 4 8 0.0170 -0.0388
-10 4 9 0.2155 0.0275
-10 4 10 -0.3079 -0.0061
-10 4 11 0.2435 -0.0100
-10 4 12 -0.0871 0.0175
-10 4 13 -0.0521 -0.0184
-10 4 14 0.0933 0.0088
-10 4 15 -0.0439 0.0133
-10 4 16 -0.0243 -0.0350
-10 5 1 0.4848 -0.0394
-10 5 2 -0.4379 0.0387
-10 5 3 0.1694 -0.0194
-10 5 4 0.1392 -0.0094
-10 5 5 -0.1841 0.0273
-10 5 6 -0.1302 -0.0218
-10 5 7 0.5524 0.0028
-10 5 8 -0.6989 0.0093
-10 5 9 0.4237 -0.0073
-10 5 10 0.0220 0.0021
-10 5 11 -0.2163 -0.0032
-10 5 12 -0.0256 0.0036
-10 5 13 0.4644 0.0075
-10 5 14 -0.6759 -0.0232
-10 5 15 0.4759 0.0232
-10 5 16 -0.0836 -0.0010
-10 6 1 -0.1986 0.0033
-10 6 2 0.0437 -0.0041
-10 6 3 0.1862 0.0007
-10 6 4 -0.4368 0.0115
-10 6 5 0.4843 -0.0210
-10 6 6 -0.1573 0.0154
-10 6 7 -0.4256 -0.0020
-10 6 8 0.8788 0.0014
-10 6 9 -0.8529 -0.0177
-10 6 10 0.3504 0.0265
-10 6 11 0.2502 -0.0034
-10 6 12 -0.5080 -0.0409
-10 6 13 0.2972 0.0677
-10 6 14 0.1004 -0.0532
-10 6 15 -0.2806 0.0146
-10 7 1 -0.3374 0.0150
-10 7 2 0.3315 -0.0264
-10 7 3 -0.4034 0.0183
-10 7 4 0.4426 -0.0101
-10 7 5 -0.3710 0.0110
-10 7 6 0.2374 -0.0084
-10 7 7 -0.1626 -0.0083
-10 7 8 0.1948 0.0231
-10 7 9 -0.2487 -0.0112
-10 7 10 0.2075 -0.0242
-10 7 11 -0.0696 0.0469
-10 7 12 -0.0423 -0.0278
-10 7 13 0.0238 -0.0195
-10 7 14 0.0884 0.0539
-10 8 1 0.3572 -0.0187
-10 8 2 -0.3670 0.0217
-10 8 3 0.3612 -0.0071
-10 8 4 -0.2622 -0.0091
-10 8 5 0.0263 0.0094
-10 8 6 0.1971 0.0001
-10 8 7 -0.1319 0.0028
-10 8 8 -0.3344 -0.0229
-10 8 9 0.9414 0.0360
-10 8 10 -1.2149 -0.0163
-10 8 11 0.8938 -0.0291
-10 8 12 -0.1985 0.0655
-10 8 13 -0.3554 -0.0677
-10 9 1 0.3178 0.0209
-10 9 2 -0.0279 -0.0148
-10 9 3 -0.1521 -0.0047
-10 9 4 0.1805 0.0261
-10 9 5 -0.0447 -0.0326
-10 9 6 -0.1988 0.0226
-10 9 7 0.3755 -0.0127
-10 9 8 -0.2827 0.0175
-10 9 9 -0.1099 -0.0292
-10 9 10 0.5739 0.0273
-10 9 11 -0.7940 -0.0047
-10 9 12 0.6469 -0.0230
-10 10 1 -0.4672 -0.0000
-10 10 2 0.2365 0.0037
-10 10 3 -0.1359 -0.0031
-10 10 4 0.1941 -0.0054
-10 10 5 -0.3438 0.0179
-10 10 6 0.4942 -0.0286
-10 10 7 -0.5571 0.0371
-10 10 8 0.4640 -0.0449
-10 10 9 -0.2206 0.0471
-10 10 10 -0.0588 -0.0363
-10 11 1 -0.1076 -0.0052
-10 11 2 0.0255 -0.0035
-10 11 3 0.1772 0.0070
-10 11 4 -0.4114 -0.0062
-10 11 5 0.6157 0.0029
-10 11 6 -0.7601 0.0031
-10 11 7 0.7970 -0.0148
-9 -16 1 0.2371 -0.0509
-9 -16 2 -0.0327 0.0247
-9 -15 1 -0.1702 0.0161
-9 -15 2 -0.0005 0.0124
-9 -15 3 0.3464 -0.0084
-9 -15 4 -0.6806 -0.0118
-9 -15 5 0.8266 0.0203
-9 -14 1 -0.4404 0.0267
-9 -14 2 0.1385 -0.0481
-9 -14 3 -0.1042 0.0146
-9 -14 4 0.1903 0.0568
-9 -14 5 -0.2258 -0.1079
-9 -14 6 0.1661 0.0941
-9 -14 7 -0.0701 -0.0250
-9 -14 8 0.0042 -0.0517
-9 -13 1 0.8626 -0.0280
-9 -13 2 -0.5140 0.0118
-9 -13 3 0.3728 0.0116
-9 -13 4 -0.2420 -0.0322
-9 -13 5 -0.0346 0.0309
-9 -13 6 0.3758 0.0039
-9 -13 7 -0.5645 -0.0575
-9 -13 8 0.4857 0.0967
-9 -13 9 -0.2202 -0.0986
-9 -13 10 -0.0550 0.0692
-9 -12 1 -0.6942 0.0094
-9 -12 2 0.3074 0.0140
-9 -12 3 -0.2625 -0.0383
-9 -12 4 0.3886 0.0421
-9 -12 5 -0.3418 -0.0127
-9 -12 6 0.0005 -0.0402
-9 -12 7 0.4247 0.0859
-9 -12 8 -0.6441 -0.0922
-9 -12 9 0.5592 0.0489
-9 -12 10 -0.2820 0.0247
-9 -12 11 -0.0160 -0.0934
-9 -11 1 1.1001 0.0011
-9 -11 2 -0.5825 -0.0098
-9 -11 3 0.0325 0.0131
-9 -11 4 0.2451 -0.0065
-9 -11 5 -0.2462 -0.0089
-9 -11 6 0.1482 0.0225
-9 -11 7 -0.0873 -0.0196
-9 -11 8 0.0903 -0.0068
-9 -11 9 -0.1394 0.0486
-9 -11 10 0.2148 -0.0908
-9 -11 11 -0.2895 0.1241
-9 -11 12 0.3375 -0.1454
-9 -10 1 -0.6992 0.0166
-9 -10 2 0.6894 -0.0037
-9 -10 3 -0.3322 -0.0140
-9 -10 4 -0.1727 0.0190
-9 -10 5 0.5885 -0.0006
-9 -10 6 -0.7315 -0.0283
-9 -10 7 0.5315 0.0379
-9 -10 8 -0.0967 -0.0117
-9 -10 9 -0.3176 -0.0329
-9 -10 10 0.4941 0.0604
-9 -10 11 -0.4208 -0.0568
-9 -10 12 0.2397 0.0420
-9 -10 13 -0.0616 -0.0424
-9 -10 14 -0.0975 0.0579
-9 -9 1 -0.5177 0.0064
-9 -9 2 0.3073 0.0080
-9 -9 3 -0.1315 -0.0106
-9 -9 4 -0.0633 -0.0032
-9 -9 5 0.2229 0.0132
-9 -9 6 -0.2370 -0.0006
-9 -9 7 0.1146 -0.0233
-9 -9 8 -0.0029 0.0279
-9 -9 9 0.0153 -0.0032
-9 -9 10 -0.1250 -0.0227
-9 -9 11 0.2521 0.0168
-9 -9 12 -0.3692 0.0167
-9 -9 13 0.4636 -0.0414
-9 -9 14 -0.4743 0.0314
-9 -8 1 0.6627 -0.0093
-9 -8 2 -0.4314 0.0077
-9 -8 3 0.2849 0.0120
-9 -8 4 -0.0841 -0.0264
-9 -8 5 -0.3280 0.0233
-9 -8 6 0.8595 -0.0147
-9 -8 7 -1.2240 0.0146
-9 -8 8 1.2110 -0.0150
-9 -8 9 -0.8457 -0.0020
-9 -8 10 0.3326 0.0334
-9 -8 11 0.0875 -0.0505
-9 -8 12 -0.2657 0.0305
-9 -8 13 0.2319 0.0159
-9 -8 14 -0.1664 -0.0549
-9 -8 15 0.2149 0.0622
-9 -7 1 -0.1347 -0.0149
-9 -7 2 0.0656 0.0032
-9 -7 3 0.0573 -0.0038
-9 -7 4 -0.0767 0.0148
-9 -7 5 0.0491 -0.0210
-9 -7 6 -0.1329 0.0143
-9 -7 7 0.4007 -0.0014
-9 -7 8 -0.7520 -0.0089
-9 -7 9 0.9565 0.0186
-9 -7 10 -0.8070 -0.0331
-9 -7 11 0.3153 0.0464
-9 -7 12 0.2305 -0.0410
-9 -7 13 -0.4888 0.0039
-9 -7 14 0.3903 0.0572
-9 -7 15 -0.1903 -0.1128
-9 -7 16 0.1580 0.1279
-9 -6 1 -1.2941 -0.0079
-9 -6 2 0.8612 0.0124
-9 -6 3 -0.4975 -0.0121
-9 -6 4 0.2151 0.0058
-9 -6 5 0.0240 0.0033
-9 -6 6 -0.2347 -0.0103
-9 -6 7 0.3651 0.0108
-9 -6 8 -0.3293 -0.0021
-9 -6 9 0.1272 -0.0146
-9 -6 10 0.0706 0.0322
-9 -6 11 -0.0376 -0.0401
-9 -6 12 -0.2538 0.0304
-9 -6 13 0.5462 -0.0006
-9 -6 14 -0.5434 -0.0468
-9 -6 15 0.2287 0.0997
-9 -6 16 0.1222 -0.1318
-9 -6 17 -0.2365 0.1161
-9 -5 1 2.9605 0.0197
-9 -5 2 -2.7066 -0.0236
-9 -5 3 2.0913 0.0167
-9 -5 4 -1.2841 -0.0073
-9 -5 5 0.4850 0.0030
-9 -5 6 0.1328 -0.0013
-9 -5 7 -0.4748 -0.0049
-9 -5 8 0.5515 0.0146
-9 -5 9 -0.4679 -0.0180
-9 -5 10 0.3730 0.0088
-9 -5 11 -0.3633 0.0062
-9 -5 12 0.3959 -0.0140
-9 -5 13 -0.3379 0.0069
-9 -5 14 0.1483 0.0165
-9 -5 15 0.0244 -0.0517
-9 -5 16 -0.0028 0.0845
-9 -5 17 -0.1837 -0.0905
-9 -4 1 -2.3806 -0.0135
-9 -4 2 2.3974 0.0219
-9 -4 3 -2.1184 -0.0197
-9 -4 4 1.6159 0.0066
-9 -4 5 -0.9578 0.0057
-9 -4 6 0.2570 -0.0071
-9 -4 7 0.3120 0.0003
-9 -4 8 -0.5975 0.0053
-9 -4 9 0.6044 -0.0049
-9 -4 10 -0.5317 0.0015
-9 -4 11 0.6001 0.0009
-9 -4 12 -0.7823 -0.0011
-9 -4 13 0.7674 0.0004
-9 -4 14 -0.3161 -0.0044
-9 -4 15 -0.3551 0.0224
-9 -4 16 0.6976 -0.0559
-9 -4 17 -0.4199 0.0862
-9 -4 18 -0.1520 -0.0839
-9 -3 1 1.0324 -0.0190
-9 -3 2 -0.9087 0.0102
-9 -3 3 0.7565 0.0008
-9 -3 4 -0.6778 -0.0031
-9 -3 5 0.6771 -0.0028
-9 -3 6 -0.6643 0.0067
-9 -3 7 0.5298 -0.0027
-9 -3 8 -0.2523 -0.0051
-9 -3 9 -0.0611 0.0097
-9 -3 10 0.2868 -0.0099
-9 -3 11 -0.4325 0.0080
-9 -3 12 0.5913 -0.0053
-9 -3 13 -0.7230 0.0020
-9 -3 14 0.6043 0.0015
-9 -3 15 -0.1201 -0.0068
-9 -3 16 -0.4619 0.0170
-9 -3 17 0.6786 -0.0285
-9 -3 18 -0.3727 0.0284
-9 -2 1 -0.8994 0.0210
-9 -2 2 0.7643 -0.0170
-9 -2 3 -0.7369 0.0109
-9 -2 4 0.8550 -0.0101
-9 -2 5 -1.0903 0.0150
-9 -2 6 1.3602 -0.0156
-9 -2 7 -1.5209 0.0045
-9 -2 8 1.4177 0.0110
-9 -2 9 -1.0266 -0.0166
-9 -2 10 0.5240 0.0079
-9 -2 11 -0.1409 0.0046
-9 -2 12 -0.0438 -0.0088
-9 -2 13 0.1018 0.0036
-9 -2 14 -0.0774 0.0040
-9 -2 15 -0.0667 -0.0099
-9 -2 16 0.2968 0.0175
-9 -2 17 -0.4265 -0.0329
-9 -2 18 0.2968 0.0568
-9 -1 1 0.8712 -0.0111
-9 -1 2 -0.8847 0.0083
-9 -1 3 0.9157 -0.0019
-9 -1 4 -0.9467 -0.0053
-9 -1 5 0.9705 0.0067
-9 -1 6 -1.0015 -0.0023
-9 -1 7 1.0405 -0.0001
-9 -1 8 -1.0383 -0.0040
-9 -1 9 0.9479 0.0093
-9 -1 10 -0.8016 -0.0077
-9 -1 11 0.6599 -0.0004
-9 -1 12 -0.4772 0.0058
-9 -1 13 0.1266 -0.0020
-9 -1 14 0.3789 -0.0094
-9 -1 15 -0.7823 0.0233
-9 -1 16 0.8148 -0.0381
-9 -1 17 -0.5038 0.0547
-9 -1 18 0.1450 -0.0705
-9 0 1 -0.4326 -0.0181
-9 0 2 0.5428 0.0019
-9 0 3 -0.7546 0.0105
-9 0 4 0.8776 -0.0091
-9 0 5 -0.8025 -0.0017
-9 0 6 0.5855 0.0095
-9 0 7 -0.3940 -0.0084
-9 0 8 0.3505 0.0023
-9 0 9 -0.4552 0.0036
-9 0 10 0.6530 -0.0078
-9 0 11 -0.8851 0.0101
-9 0 12 1.0144 -0.0078
-9 0 13 -0.7980 -0.0010
-9 0 14 0.0965 0.0138
-9 0 15 0.8650 -0.0261
-9 0 16 -1.5715 0.0365
-9 0 17 1.6444 -0.0455
-9 0 18 -1.1668 0.0497
-9 1 1 -0.0595 0.0336
-9 1 2 -0.0602 -0.0229
-9 1 3 0.3765 0.0106
-9 1 4 -0.7769 -0.0065
-9 1 5 1.0630 0.0085
-9 1 6 -1.1339 -0.0064
-9 1 7 1.0618 -0.0037
-9 1 8 -0.9779 0.0148
-9 1 9 0.9288 -0.0187
-9 1 10 -0.8874 0.0163
-9 1 11 0.8538 -0.0138
-9 1 12 -0.8465 0.0114
-9 1 13 0.7930 -0.0042
-9 1 14 -0.5392 -0.0092
-9 1 15 0.0404 0.0216
-9 1 16 0.5099 -0.0243
-9 1 17 -0.8196 0.0167
-9 1 18 0.7650 -0.0048
-9 2 1 0.4041 -0.0120
-9 2 2 -0.1260 0.0005
-9 2 3 -0.2085 0.0041
-9 2 4 0.5346 0.0021
-9 2 5 -0.7259 -0.0127
-9 2 6 0.7221 0.0173
-9 2 7 -0.5962 -0.0108
-9 2 8 0.4505 -0.0016
-9 2 9 -0.2885 0.0117
-9 2 10 0.0617 -0.0166
-9 2 11 0.1781 0.0173
-9 2 12 -0.2817 -0.0134
-9 2 13 0.2016 0.0038
-9 2 14 -0.1032 0.0061
-9 2 15 0.1865 -0.0049
-9 2 16 -0.4301 -0.0132
-9 2 17 0.5978 0.0397
-9 2 18 -0.5044 -0.0585
-9 3 1 0.1495 0.0262
-9 3 2 -0.2012 -0.0098
-9 3 3 0.2210 -0.0104
-9 3 4 -0.2541 0.0216
-9 3 5 0.2617 -0.0209
-9 3 6 -0.1563 0.0136
-9 3 7 -0.0691 -0.0042
-9 3 8 0.3208 -0.0064
-9 3 9 -0.5285 0.0144
-9 3 10 0.7132 -0.0124
-9 3 11 -0.8835 -0.0008
-9 3 12 0.9390 0.0129
-9 3 13 -0.7782 -0.0104
-9 3 14 0.4837 -0.0015
-9 3 15 -0.2934 -0.0014
-9 3 16 0.3448 0.0353
-9 3 17 -0.5130 -0.0846
-9 3 18 0.5514 0.1134
-9 4 1 -0.2048 -0.0181
-9 4 2 0.2502 0.0185
-9 4 3 -0.0058 0.0024
-9 4 4 -0.3455 -0.0252
-9 4 5 0.5278 0.0322
-9 4 6 -0.4489 -0.0229
-9 4 7 0.2530 0.0076
-9 4 8 -0.1338 0.0072
-9 4 9 0.1554 -0.0207
-9 4 10 -0.2471 0.0286
-9 4 11 0.3065 -0.0238
-9 4 12 -0.2823 0.0087
-9 4 13 0.1984 0.0013
-9 4 14 -0.1321 0.0037
-9 4 15 0.1420 -0.0116
-9 4 16 -0.1938 -0.0000
-9 4 17 0.1830 0.0346
-9 4 18 -0.0578 -0.0678
-9 5 1 -0.2735 0.0220
-9 5 2 0.3556 -0.0234
-9 5 3 -0.4089 0.0028
-9 5 4 0.4915 0.0219
-9 5 5 -0.5626 -0.0299
-9 5 6 0.5337 0.0188
-9 5 7 -0.3844 -0.0037
-9 5 8 0.2050 -0.0037
-9 5 9 -0.1249 0.0062
-9 5 10 0.1994 -0.0102
-9 5 11 -0.3508 0.0130
-9 5 12 0.4241 -0.0077
-9 5 13 -0.3314 -0.0019
-9 5 14 0.1574 0.0029
-9 5 15 -0.0885 0.0094
-9 5 16 0.2062 -0.0230
-9 5 17 -0.3781 0.0235
-9 6 1 0.3042 -0.0189
-9 6 2 -0.4233 0.0276
-9 6 3 0.4017 -0.0159
-9 6 4 -0.1914 0.0006
-9 6 5 -0.0203 -0.0006
-9 6 6 0.0168 0.0124
-9 6 7 0.2183 -0.0147
-9 6 8 -0.4756 -0.0026
-9 6 9 0.5247 0.0230
-9 6 10 -0.3446 -0.0233
-9 6 11 0.1366 0.0040
-9 6 12 -0.0979 0.0110
-9 6 13 0.2080 -0.0040
-9 6 14 -0.2722 -0.0160
-9 6 15 0.1658 0.0268
-9 6 16 0.0203 -0.0202
-9 7 1 -0.4357 -0.0196
-9 7 2 0.2320 0.0083
-9 7 3 0.0061 -0.0043
-9 7 4 -0.2304 0.0045
-9 7 5 0.3407 0.0059
-9 7 6 -0.2450 -0.0292
-9 7 7 -0.0618 0.0442
-9 7 8 0.4529 -0.0296
-9 7 9 -0.7053 -0.0056
-9 7 10 0.6335 0.0263
-9 7 11 -0.2428 -0.0108
-9 7 12 -0.2461 -0.0235
-9 7 13 0.5573 0.0395
-9 7 14 -0.5742 -0.0212
-9 7 15 0.4046 -0.0142
-9 7 16 -0.2467 0.0399
-9 8 1 0.1158 0.0328
-9 8 2 -0.0612 -0.0261
-9 8 3 -0.1310 0.0169
-9 8 4 0.2581 -0.0137
-9 8 5 -0.1941 0.0110
-9 8 6 0.0520 0.0026
-9 8 7 -0.0383 -0.0245
-9 8 8 0.1867 0.0354
-9 8 9 -0.3011 -0.0220
-9 8 10 0.1837 -0.0031
-9 8 11 0.1214 0.0146
-9 8 12 -0.3505 -0.0026
-9 8 13 0.2822 -0.0169
-9 8 14 0.0420 0.0225
-9 8 15 -0.3559 -0.0099
-9 9 1 -0.5977 -0.0267
-9 9 2 0.3904 0.0138
-9 9 3 -0.1192 0.0022
-9 9 4 -0.0360 -0.0058
-9 9 5 -0.0293 -0.0053
-9 9 6 0.1776 0.0169
-9 9 7 -0.1318 -0.0157
-9 9 8 -0.2281 0.0047
-9 9 9 0.7001 0.0016
-9 9 10 -0.9234 0.0036
-9 9 11 0.7073 -0.0128
-9 9 12 -0.1958 0.0153
-9 9 13 -0.2704 -0.0100
-9 9 14 0.4315 0.0026
-9 10 1 0.9577 0.0011
-9 10 2 -0.6493 0.0083
-9 10 3 0.1952 -0.0206
-9 10 4 0.1135 0.0245
-9 10 5 -0.1660 -0.0145
-9 10 6 0.0878 -0.0015
-9 10 7 -0.0847 0.0115
-9 10 8 0.2282 -0.0128
-9 10 9 -0.4016 0.0119
-9 10 10 0.4522 -0.0126
-9 10 11 -0.3629 0.0110
-9 10 12 0.2431 -0.0034
-9 11 1 -0.5344 0.0158
-9 11 2 0.4986 -0.0149
-9 11 3 -0.2591 0.0137
-9 11 4 0.0621 -0.0057
-9 11 5 -0.0425 -0.0073
-9 11 6 0.1038 0.0132
-9 11 7 -0.0573 -0.0039
-9 11 8 -0.1356 -0.0125
-9 11 9 0.3034 0.0180
-9 11 10 -0.2611 -0.0073
-9 12 1 -0.1013 -0.0240
-9 12 2 -0.0726 0.0098
-9 12 3 0.2302 -0.0088
-9 12 4 -0.3643 0.0033
-9 12 5 0.5073 0.0193
-9 12 6 -0.6108 -0.0458
-9 12 7 0.5566 0.0495
-8 -16 1 -0.0761 0.0165
-8 -16 2 0.0899 -0.0673
-8 -16 3 -0.1479 0.1092
-8 -15 1 -0.0134 -0.0466
-8 -15 2 0.2385 0.0515
-8 -15 3 -0.3835 -0.0438
-8 -15 4 0.4741 0.0130
-8 -15 5 -0.4921 0.0294
-8 -15 6 0.3877 -0.0541
-8 -14 1 0.1996 0.0268
-8 -14 2 -0.4385 -0.0032
-8 -14 3 0.6849 -0.0032
-8 -14 4 -0.8596 0.0035
-8 -14 5 0.9077 -0.0108
-8 -14 6 -0.7685 0.0211
-8 -14 7 0.4511 -0.0214
-8 -14 8 -0.1110 0.0092
-8 -14 9 -0.0506 0.0057
-8 -13 1 -0.5426 -0.0040
-8 -13 2 0.4284 -0.0211
-8 -13 3 -0.4757 0.0249
-8 -13 4 0.5137 -0.0035
-8 -13 5 -0.4534 -0.0237
-8 -13 6 0.2753 0.0355
-8 -13 7 0.0004 -0.0234
-8 -13 8 -0.2768 -0.0085
-8 -13 9 0.4010 0.0503
-8 -13 10 -0.3145 -0.0878
-8 -12 1 1.0242 -0.0027
-8 -12 2 -0.7376 0.0049
-8 -12 3 0.6453 -0.0019
-8 -12 4 -0.5276 -0.0019
-8 -12 5 0.2665 0.0002
-8 -12 6 0.0804 0.0087
-8 -12 7 -0.4062 -0.0207
-8 -12 8 0.6343 0.0311
-8 -12 9 -0.6863 -0.0377
-8 -12 10 0.5022 0.0410
-8 -12 11 -0.1550 -0.0440
-8 -12 12 -0.1381 0.0505
-8 -11 1 -0.9910 -0.0096
-8 -11 2 0.6740 0.0036
-8 -11 3 -0.5466 -0.0079
-8 -11 4 0.4862 0.0165
-8 -11 5 -0.3390 -0.0191
-8 -11 6 0.1057 0.0112
-8 -11 7 0.1282 0.0043
-8 -11 8 -0.3244 -0.0197
-8 -11 9 0.4714 0.0231
-8 -11 10 -0.5050 -0.0018
-8 -11 11 0.3602 -0.0440
-8 -11 12 -0.0911 0.0905
-8 -11 13 -0.1446 -0.1053
-8 -10 1 0.9578 0.0015
-8 -10 2 -0.7224 -0.0083
-8 -10 3 0.4230 0.0148
-8 -10 4 -0.0968 -0.0140
-8 -10 5 -0.1935 0.0070
-8 -10 6 0.3000 -0.0038
-8 -10 7 -0.1540 0.0095
-8 -10 8 -0.0763 -0.0154
-8 -10 9 0.1228 0.0109
-8 -10 10 0.0854 -0.0041
-8 -10 11 -0.3578 0.0189
-8 -10 12 0.4849 -0.0661
-8 -10 13 -0.4477 0.1231
-8 -10 14 0.3511 -0.1540
-8 -9 1 -0.4448 0.0189
-8 -9 2 0.6447 -0.0059
-8 -9 3 -0.7371 -0.0223
-8 -9 4 0.6136 0.0378
-8 -9 5 -0.2461 -0.0224
-8 -9 6 -0.1478 -0.0110
-8 -9 7 0.2713 0.0324
-8 -9 8 -0.0971 -0.0287
-8 -9 9 -0.0797 0.0164
-8 -9 10 0.0031 -0.0158
-8 -9 11 0.2345 0.0224
-8 -9 12 -0.3387 -0.0121
-8 -9 13 0.1951 -0.0283
-8 -9 14 0.0213 0.0850
-8 -9 15 -0.0988 -0.1313
-8 -8 1 -0.3902 0.0028
-8 -8 2 0.0589 0.0062
-8 -8 3 0.2756 0.0004
-8 -8 4 -0.6358 -0.0134
-8 -8 5 0.9018 0.0124
-8 -8 6 -0.9654 0.0096
-8 -8 7 0.8632 -0.0339
-8 -8 8 -0.6794 0.0368
-8 -8 9 0.4022 -0.0177
-8 -8 10 -0.0005 -0.0012
-8 -8 11 -0.3948 0.0024
-8 -8 12 0.5394 0.0069
-8 -8 13 -0.3504 -0.0039
-8 -8 14 0.0293 -0.0260
-8 -8 15 0.1533 0.0761
-8 -8 16 -0.1290 -0.1217
-8 -7 1 0.3023 0.0081
-8 -7 2 -0.0913 -0.0070
-8 -7 3 -0.0510 0.0061
-8 -7 4 0.1754 -0.0036
-8 -7 5 -0.3718 0.0026
-8 -7 6 0.6696 -0.0087
-8 -7 7 -1.0298 0.0204
-8 -7 8 1.3330 -0.0264
-8 -7 9 -1.3777 0.0157
-8 -7 10 1.0191 0.0106
-8 -7 11 -0.3749 -0.0369
-8 -7 12 -0.2021 0.0451
-8 -7 13 0.4464 -0.0300
-8 -7 14 -0.4293 0.0087
-8 -7 15 0.4127 -0.0102
-8 -7 16 -0.5044 0.0466
-8 -7 17 0.5630 -0.0932
-8 -6 1 0.1138 -0.0217
-8 -6 2 0.0933 0.0176
-8 -6 3 -0.0725 -0.0094
-8 -6 4 0.0137 0.0013
-8 -6 5 -0.0367 0.0045
-8 -6 6 0.1163 -0.0083
-8 -6 7 -0.0784 0.0096
-8 -6 8 -0.2450 -0.0062
-8 -6 9 0.7682 -0.0007
-8 -6 10 -1.1169 0.0024
-8 -6 11 0.9559 0.0105
-8 -6 12 -0.3531 -0.0318
-8 -6 13 -0.2666 0.0384
-8 -6 14 0.5360 -0.0155
-8 -6 15 -0.4523 -0.0170
-8 -6 16 0.2765 0.0175
-8 -6 17 -0.2244 0.0280
-8 -5 1 -1.7940 0.0005
-8 -5 2 1.0890 -0.0000
-8 -5 3 -0.5103 -0.0011
-8 -5 4 0.1337 0.0056
-8 -5 5 0.1246 -0.0100
-8 -5 6 -0.4034 0.0099
-8 -5 7 0.6971 -0.0061
-8 -5 8 -0.7989 0.0021
-8 -5 9 0.5281 0.0023
-8 -5 10 -0.0036 -0.0073
-8 -5 11 -0.3998 0.0072
-8 -5 12 0.3952 0.0042
-8 -5 13 -0.0314 -0.0200
-8 -5 14 -0.4005 0.0228
-8 -5 15 0.6327 -0.0104
-8 -5 16 -0.5837 0.0070
-8 -5 17 0.3627 -0.0358
-8 -5 18 -0.1774 0.0815
-8 -4 1 3.6219 0.0093
-8 -4 2 -3.2415 -0.0102
-8 -4 3 2.5144 0.0031
-8 -4 4 -1.6662 0.0008
-8 -4 5 0.8360 0.0045
-8 -4 6 -0.0442 -0.0125
-8 -4 7 -0.6666 0.0137
-8 -4 8 1.1233 -0.0056
-8 -4 9 -1.1598 -0.0073
-8 -4 10 0.8483 0.0182
-8 -4 11 -0.4684 -0.0201
-8 -4 12 0.2113 0.0080
-8 -4 13 -0.0318 0.0134
-8 -4 14 -0.1482 -0.0278
-8 -4 15 0.2267 0.0241
-8 -4 16 -0.0582 -0.0133
-8 -4 17 -0.2701 0.0191
-8 -4 18 0.4759 -0.0463
-8 -3 1 -3.0813 -0.0049
-8 -3 2 2.7437 0.0129
-8 -3 3 -2.1772 -0.0132
-8 -3 4 1.5954 0.0070
-8 -3 5 -1.0877 -0.0022
-8 -3 6 0.5911 0.0028
-8 -3 7 -0.0189 -0.0064
-8 -3 8 -0.5432 0.0085
-8 -3 9 0.8632 -0.0072
-8 -3 10 -0.8581 0.0034
-8 -3 11 0.7474 -0.0011
-8 -3 12 -0.7696 0.0060
-8 -3 13 0.8172 -0.0196
-8 -3 14 -0.5520 0.0327
-8 -3 15 -0.0930 -0.0315
-8 -3 16 0.7183 0.0140
-8 -3 17 -0.8718 0.0035
-8 -3 18 0.5452 -0.0049
-8 -3 19 -0.1354 -0.0059
-8 -2 1 1.8539 -0.0138
-8 -2 2 -1.4765 -0.0002
-8 -2 3 0.9491 0.0132
-8 -2 4 -0.5210 -0.0156
-8 -2 5 0.3861 0.0086
-8 -2 6 -0.5617 0.0001
-8 -2 7 0.8063 -0.0053
-8 -2 8 -0.8017 0.0073
-8 -2 9 0.4717 -0.0072
-8 -2 10 -0.0317 0.0043
-8 -2 11 -0.2937 0.0027
-8 -2 12 0.4766 -0.0125
-8 -2 13 -0.5617 0.0214
-8 -2 14 0.4850 -0.0256
-8 -2 15 -0.1651 0.0245
-8 -2 16 -0.2839 -0.0228
-8 -2 17 0.5823 0.0283
-8 -2 18 -0.5517 -0.0426
-8 -2 19 0.2739 0.0545
-8 -1 1 -1.3233 0.0210
-8 -1 2 1.3525 -0.0045
-8 -1 3 -1.2528 -0.0116
-8 -1 4 1.0865 0.0153
-8 -1 5 -1.0075 -0.0059
-8 -1 6 1.1893 -0.0057
-8 -1 7 -1.5886 0.0099
-8 -1 8 1.8833 -0.0075
-8 -1 9 -1.7616 0.0057
-8 -1 10 1.2353 -0.0078
-8 -1 11 -0.5955 0.0095
-8 -1 12 0.1205 -0.0061
-8 -1 13 0.0851 -0.0008
-8 -1 14 -0.0397 0.0057
-8 -1 15 -0.1683 -0.0070
-8 -1 16 0.3675 0.0113
-8 -1 17 -0.3754 -0.0259
-8 -1 18 0.1628 0.0484
-8 -1 19 0.1092 -0.0649
-8 0 1 1.0007 -0.0170
-8 0 2 -1.2689 0.0127
-8 0 3 1.3616 -0.0035
-8 0 4 -1.2514 -0.0038
-8 0 5 1.0420 0.0060
-8 0 6 -0.9338 -0.0051
-8 0 7 1.0315 0.0044
-8 0 8 -1.2106 -0.0032
-8 0 9 1.2653 -0.0012
-8 0 10 -1.1540 0.0079
-8 0 11 0.9861 -0.0120
-8 0 12 -0.7908 0.0108
-8 0 13 0.4547 -0.0076
-8 0 14 0.0568 0.0072
-8 0 15 -0.5402 -0.0081
-8 0 16 0.7276 0.0047
-8 0 17 -0.5733 0.0033
-8 0 18 0.2806 -0.0061
-8 0 19 -0.0683 -0.0070
-8 1 1 -0.6830 -0.0143
-8 1 2 0.7178 0.0006
-8 1 3 -0.8280 0.0071
-8 1 4 0.8784 -0.0068
-8 1 5 -0.7859 0.0012
-8 1 6 0.6073 0.0064
-8 1 7 -0.4737 -0.0132
-8 1 8 0.4353 0.0147
-8 1 9 -0.4468 -0.0073
-8 1 10 0.5006 -0.0063
-8 1 11 -0.6548 0.0166
-8 1 12 0.8672 -0.0164
-8 1 13 -0.9031 0.0096
-8 1 14 0.5354 -0.0068
-8 1 15 0.1656 0.0122
-8 1 16 -0.8236 -0.0195
-8 1 17 1.0662 0.0230
-8 1 18 -0.8266 -0.0285
-8 1 19 0.3598 0.0469
-8 2 1 0.4038 0.0089
-8 2 2 -0.1563 0.0009
-8 2 3 0.1619 -0.0012
-8 2 4 -0.4294 -0.0075
-8 2 5 0.7637 0.0165
-8 2 6 -0.9810 -0.0190
-8 2 7 1.0385 0.0163
-8 2 8 -0.9748 -0.0131
-8 2 9 0.8305 0.0106
-8 2 10 -0.6740 -0.0070
-8 2 11 0.6125 0.0025
-8 2 12 -0.6811 -0.0003
-8 2 13 0.7532 0.0005
-8 2 14 -0.6510 0.0023
-8 2 15 0.3492 -0.0128
-8 2 16 -0.0130 0.0288
-8 2 17 -0.1663 -0.0444
-8 2 18 0.1311 0.0578
-8 2 19 0.0296 -0.0706
-8 3 1 0.1899 -0.0013
-8 3 2 -0.2011 -0.0119
-8 3 3 0.0506 0.0126
-8 3 4 0.2466 -0.0037
-8 3 5 -0.5068 -0.0035
-8 3 6 0.5832 0.0038
-8 3 7 -0.5078 -0.0021
-8 3 8 0.3818 0.0047
-8 3 9 -0.2152 -0.0100
-8 3 10 -0.0243 0.0120
-8 3 11 0.2604 -0.0099
-8 3 12 -0.3396 0.0091
-8 3 13 0.2329 -0.0110
-8 3 14 -0.1030 0.0069
-8 3 15 0.1176 0.0120
-8 3 16 -0.2555 -0.0419
-8 3 17 0.3462 0.0686
-8 3 18 -0.2585 -0.0815
-8 3 19 0.0139 0.0813
-8 4 1 0.0387 0.0104
-8 4 2 -0.0231 -0.0070
-8 4 3 0.0293 0.0034
-8 4 4 -0.0927 0.0002
-8 4 5 0.1382 -0.0091
-8 4 6 -0.0406 0.0226
-8 4 7 -0.2025 -0.0291
-8 4 8 0.4489 0.0187
-8 4 9 -0.5863 0.0024
-8 4 10 0.6510 -0.0152
-8 4 11 -0.7371 0.0099
-8 4 12 0.8556 0.0032
-8 4 13 -0.9378 -0.0079
-8 4 14 0.9361 0.0040
-8 4 15 -0.8613 -0.0069
-8 4 16 0.7406 0.0255
-8 4 17 -0.5894 -0.0496
-8 4 18 0.4184 0.0612
-8 5 1 -0.0032 0.0130
-8 5 2 0.0162 -0.0088
-8 5 3 0.1424 0.0061
-8 5 4 -0.3984 -0.0048
-8 5 5 0.5655 0.0079
-8 5 6 -0.5663 -0.0165
-8 5 7 0.4836 0.0239
-8 5 8 -0.4318 -0.0196
-8 5 9 0.4342 0.0023
-8 5 10 -0.4265 0.0146
-8 5 11 0.3482 -0.0168
-8 5 12 -0.2331 0.0051
-8 5 13 0.2159 0.0060
-8 5 14 -0.4095 -0.0060
-8 5 15 0.7411 -0.0009
-8 5 16 -0.9500 0.0056
-8 5 17 0.8200 -0.0066
-8 5 18 -0.4157 0.0093
-8 6 1 -0.0314 -0.0055
-8 6 2 0.4078 0.0133
-8 6 3 -0.6430 -0.0178
-8 6 4 0.7098 0.0117
-8 6 5 -0.6372 -0.0003
-8 6 6 0.5049 -0.0034
-8 6 7 -0.3959 -0.0058
-8 6 8 0.3398 0.0180
-8 6 9 -0.3181 -0.0198
-8 6 10 0.3063 0.0102
-8 6 11 -0.2850 -0.0006
-8 6 12 0.2330 -0.0005
-8 6 13 -0.1626 -0.0035
-8 6 14 0.1570 0.0045
-8 6 15 -0.3039 -0.0002
-8 6 16 0.5609 -0.0068
-8 6 17 -0.7428 0.0162
-8 6 18 0.6972 -0.0280
-8 7 1 0.1684 -0.0013
-8 7 2 -0.3638 -0.0002
-8 7 3 0.5189 0.0060
-8 7 4 -0.4415 -0.0013
-8 7 5 0.1753 -0.0171
-8 7 6 0.0184 0.0329
-8 7 7 0.0806 -0.0273
-8 7 8 -0.3993 0.0021
-8 7 9 0.6154 0.0206
-8 7 10 -0.4784 -0.0232
-8 7 11 0.0664 0.0106
-8 7 12 0.3005 -0.0013
-8 7 13 -0.3733 0.0055
-8 7 14 0.1745 -0.0178
-8 7 15 0.0849 0.0283
-8 7 16 -0.2220 -0.0316
-8 7 17 0.2081 0.0267
-8 8 1 -0.5549 -0.0106
-8 8 2 0.4164 -0.0002
-8 8 3 -0.1605 0.0041
-8 8 4 -0.0835 -0.0054
-8 8 5 0.2067 0.0130
-8 8 6 -0.1400 -0.0251
-8 8 7 -0.1285 0.0290
-8 8 8 0.5032 -0.0174
-8 8 9 -0.7731 0.0008
-8 8 10 0.7314 0.0030
-8 8 11 -0.3502 0.0091
-8 8 12 -0.1737 -0.0220
-8 8 13 0.5629 0.0194
-8 8 14 -0.6597 -0.0004
-8 8 15 0.5054 -0.0231
-8 8 16 -0.2677 0.0391
-8 9 1 0.3079 0.0160
-8 9 2 -0.2994 0.0002
-8 9 3 0.0784 -0.0107
-8 9 4 0.1667 0.0096
-8 9 5 -0.2235 -0.0031
-8 9 6 0.0510 -0.0009
-8 9 7 0.2064 0.0022
-8 9 8 -0.3576 -0.0053
-8 9 9 0.3153 0.0089
-8 9 10 -0.1555 -0.0061
-8 9 11 0.0477 -0.0055
-8 9 12 -0.1015 0.0181
-8 9 13 0.2513 -0.0216
-8 9 14 -0.3110 0.0147
-8 9 15 0.1718 -0.0042
-8 10 1 -0.8339 0.0007
-8 10 2 0.5201 -0.0127
-8 10 3 -0.1158 0.0176
-8 10 4 -0.1701 -0.0089
-8 10 5 0.2546 -0.0083
-8 10 6 -0.1842 0.0231
-8 10 7 0.0525 -0.0304
-8 10 8 0.0558 0.0316
-8 10 9 -0.0664 -0.0280
-8 10 10 -0.0579 0.0185
-8 10 11 0.2447 -0.0058
-8 10 12 -0.3114 -0.0026
-8 10 13 0.1225 0.0025
-8 10 14 0.2331 -0.0002
-8 11 1 0.8131 -0.0177
-8 11 2 -0.4884 0.0250
-8 11 3 -0.1249 -0.0200
-8 11 4 0.5996 0.0014
-8 11 5 -0.7841 0.0191
-8 11 6 0.7943 -0.0281
-8 11 7 -0.7528 0.0243
-8 11 8 0.6329 -0.0167
-8 11 9 -0.3782 0.0104
-8 11 10 0.0851 -0.0010
-8 11 11 0.0446 -0.0130
-8 11 12 0.0583 0.0220
-8 12 1 -0.4311 0.0165
-8 12 2 0.3755 -0.0111
-8 12 3 -0.0538 -0.0007
-8 12 4 -0.2606 0.0294
-8 12 5 0.4292 -0.0612
-8 12 6 -0.5335 0.0672
-8 12 7 0.6709 -0.0373
-8 12 8 -0.7611 -0.0055
-8 12 9 0.6350 0.0304
-8 12 10 -0.2922 -0.0306
-8 13 1 0.0332 -0.0168
-8 13 2 -0.0291 0.0048
-8 13 3 0.0440 -0.0040
-8 13 4 -0.1378 -0.0146
-8 13 5 0.2850 0.0596
-8 13 6 -0.3409 -0.0995
-7 -16 1 0.0807 0.0628
-7 -16 2 -0.2699 0.0066
-7 -16 3 0.2999 -0.0738
-7 -16 4 -0.2385 0.0970
-7 -15 1 -0.1092 -0.0198
-7 -15 2 0.2364 -0.0355
-7 -15 3 -0.2888 0.0844
-7 -15 4 0.2231 -0.0923
-7 -15 5 -0.1285 0.0534
-7 -15 6 0.0521 0.0110
-7 -15 7 0.0771 -0.0703
-7 -14 1 -0.3454 -0.0006
-7 -14 2 0.2705 0.0241
-7 -14 3 -0.1802 -0.0352
-7 -14 4 0.2458 0.0208
-7 -14 5 -0.3905 0.0090
-7 -14 6 0.4206 -0.0324
-7 -14 7 -0.3175 0.0344
-7 -14 8 0.2658 -0.0129
-7 -14 9 -0.3815 -0.0248
-7 -13 1 0.4328 0.0083
-7 -13 2 -0.5295 -0.0054
-7 -13 3 0.5906 0.0007
-7 -13 4 -0.7218 0.0085
-7 -13 5 0.8813 -0.0170
-7 -13 6 -0.8547 0.0180
-7 -13 7 0.5469 -0.0109
-7 -13 8 -0.1742 -0.0014
-7 -13 9 0.0409 0.0198
-7 -13 10 -0.1712 -0.0457
-7 -13 11 0.2920 0.0718
-7 -12 1 -0.5852 -0.0082
-7 -12 2 0.4698 -0.0003
-7 -12 3 -0.4159 0.0105
-7 -12 4 0.4851 -0.0163
-7 -12 5 -0.6573 0.0107
-7 -12 6 0.7003 0.0057
-7 -12 7 -0.3827 -0.0208
-7 -12 8 -0.1898 0.0200
-7 -12 9 0.6044 -0.0001
-7 -12 10 -0.5799 -0.0292
-7 -12 11 0.2799 0.0556
-7 -12 12 -0.1041 -0.0708
-7 -11 1 1.2681 0.0155
-7 -11 2 -1.0748 -0.0004
-7 -11 3 0.7657 -0.0123
-7 -11 4 -0.4521 0.0185
-7 -11 5 0.3044 -0.0151
-7 -11 6 -0.2991 0.0039
-7 -11 7 0.1868 0.0063
-7 -11 8 0.1922 -0.0085
-7 -11 9 -0.6462 0.0047
-7 -11 10 0.8115 0.0000
-7 -11 11 -0.5735 -0.0108
-7 -11 12 0.1998 0.0387
-7 -11 13 -0.0372 -0.0807
-7 -11 14 0.1656 0.1131
-7 -10 1 -0.9379 -0.0222
-7 -10 2 0.8736 -0.0005
-7 -10 3 -0.6664 0.0200
-7 -10 4 0.2843 -0.0227
-7 -10 5 0.0628 0.0045
-7 -10 6 -0.1420 0.0231
-7 -10 7 0.0062 -0.0372
-7 -10 8 0.0612 0.0230
-7 -10 9 0.0913 0.0072
-7 -10 10 -0.3117 -0.0217
-7 -10 11 0.3777 0.0030
-7 -10 12 -0.2827 0.0315
-7 -10 13 0.2013 -0.0476
-7 -10 14 -0.2425 0.0302
-7 -10 15 0.3412 0.0057
-7 -9 1 0.5504 0.0034
-7 -9 2 -0.5899 -0.0035
-7 -9 3 0.5265 -0.0021
-7 -9 4 -0.1764 0.0084
-7 -9 5 -0.3343 -0.0051
-7 -9 6 0.6170 -0.0120
-7 -9 7 -0.4711 0.0303
-7 -9 8 0.1428 -0.0286
-7 -9 9 -0.0271 -0.0003
-7 -9 10 0.2083 0.0361
-7 -9 11 -0.4273 -0.0474
-7 -9 12 0.4548 0.0207
-7 -9 13 -0.3389 0.0303
-7 -9 14 0.2620 -0.0785
-7 -9 15 -0.2876 0.1012
-7 -9 16 0.3258 -0.0882
-7 -8 1 0.2713 0.0178
-7 -8 2 0.3375 -0.0065
-7 -8 3 -0.8085 -0.0099
-7 -8 4 0.8813 0.0181
-7 -8 5 -0.5289 -0.0147
-7 -8 6 0.0946 0.0074
-7 -8 7 0.0612 -0.0037
-7 -8 8 0.0117 0.0004
-7 -8 9 0.0592 0.0106
-7 -8 10 -0.4521 -0.0300
-7 -8 11 0.8882 0.0458
-7 -8 12 -0.9551 -0.0422
-7 -8 13 0.5804 0.0096
-7 -8 14 -0.0805 0.0472
-7 -8 15 -0.1947 -0.1057
-7 -8 16 0.1618 0.1319
-7 -8 17 0.0168 -0.1043
-7 -7 1 -0.8798 -0.0150
-7 -7 2 0.2152 0.0090
-7 -7 3 0.3791 0.0030
-7 -7 4 -0.7379 -0.0121
-7 -7 5 0.7693 0.0126
-7 -7 6 -0.6510 -0.0060
-7 -7 7 0.6749 -0.0017
-7 -7 8 -0.8567 0.0053
-7 -7 9 0.8651 -0.0040
-7 -7 10 -0.4438 0.0019
-7 -7 11 -0.2096 -0.0046
-7 -7 12 0.6268 0.0117
-7 -7 13 -0.5832 -0.0089
-7 -7 14 0.2953 -0.0227
-7 -7 15 -0.1164 0.0821
-7 -7 16 0.1630 -0.1324
-7 -7 17 -0.2826 0.1272
-7 -6 1 0.2359 0.0379
-7 -6 2 0.0599 -0.0234
-7 -6 3 -0.3469 0.0036
-7 -6 4 0.4805 0.0108
-7 -6 5 -0.3962 -0.0174
-7 -6 6 0.2413 0.0175
-7 -6 7 -0.3261 -0.0100
-7 -6 8 0.7872 -0.0052
-7 -6 9 -1.3397 0.0189
-7 -6 10 1.5152 -0.0175
-7 -6 11 -1.1564 0.0005
-7 -6 12 0.5624 0.0132
-7 -6 13 -0.1286 -0.0092
-7 -6 14 -0.0408 0.0021
-7 -6 15 0.1172 -0.0214
-7 -6 16 -0.2586 0.0681
-7 -6 17 0.4367 -0.0992
-7 -6 18 -0.5067 0.0732
-7 -5 1 0.4009 -0.0370
-7 -5 2 -0.1196 0.0291
-7 -5 3 0.1527 -0.0109
-7 -5 4 -0.2772 -0.0047
-7 -5 5 0.2721 0.0125
-7 -5 6 -0.0852 -0.0172
-7 -5 7 -0.0602 0.0202
-7 -5 8 -0.1416 -0.0136
-7 -5 9 0.7116 -0.0069
-7 -5 10 -1.2895 0.0279
-7 -5 11 1.4526 -0.0296
-7 -5 12 -1.0839 0.0120
-7 -5 13 0.4166 0.0044
-7 -5 14 0.1853 -0.0078
-7 -5 15 -0.4540 0.0138
-7 -5 16 0.3520 -0.0413
-7 -5 17 -0.0962 0.0756
-7 -5 18 -0.0112 -0.0767
-7 -4 1 -2.2236 0.0050
-7 -4 2 1.5863 -0.0100
-7 -4 3 -1.0180 0.0093
-7 -4 4 0.6670 -0.0040
-7 -4 5 -0.4281 -0.0002
-7 -4 6 0.0622 0.0021
-7 -4 7 0.4297 -0.0040
-7 -4 8 -0.7183 0.0043
-7 -4 9 0.5194 0.0022
-7 -4 10 0.0534 -0.0149
-7 -4 11 -0.6011 0.0233
-7 -4 12 0.8026 -0.0191
-7 -4 13 -0.5776 0.0067
-7 -4 14 0.0253 0.0064
-7 -4 15 0.6119 -0.0233
-7 -4 16 -0.9896 0.0521
-7 -4 17 0.8965 -0.0837
-7 -4 18 -0.5044 0.0898
-7 -4 19 0.2204 -0.0538
-7 -3 1 3.6638 0.0174
-7 -3 2 -3.4166 -0.0015
-7 -3 3 2.8687 -0.0142
-7 -3 4 -2.2700 0.0191
-7 -3 5 1.7005 -0.0123
-7 -3 6 -0.9384 0.0008
-7 -3 7 -0.1256 0.0075
-7 -3 8 1.1128 -0.0083
-7 -3 9 -1.4636 0.0015
-7 -3 10 1.0848 0.0082
-7 -3 11 -0.4589 -0.0131
-7 -3 12 0.0866 0.0084
-7 -3 13 -0.0312 0.0019
-7 -3 14 0.0793 -0.0100
-7 -3 15 -0.1196 0.0143
-7 -3 16 0.1877 -0.0194
-7 -3 17 -0.2674 0.0244
-7 -3 18 0.2671 -0.0188
-7 -3 19 -0.1765 -0.0037
-7 -2 1 -3.0860 -0.0253
-7 -2 2 2.8539 0.0155
-7 -2 3 -2.4505 -0.0029
-7 -2 4 1.9864 -0.0050
-7 -2 5 -1.5905 0.0054
-7 -2 6 1.1719 -0.0016
-7 -2 7 -0.5025 -0.0010
-7 -2 8 -0.3605 0.0003
-7 -2 9 0.9689 0.0015
-7 -2 10 -0.9774 -0.0009
-7 -2 11 0.5965 -0.0036
-7 -2 12 -0.3597 0.0098
-7 -2 13 0.5009 -0.0131
-7 -2 14 -0.7395 0.0110
-7 -2 15 0.6669 -0.0058
-7 -2 16 -0.1919 0.0016
-7 -2 17 -0.4197 0.0028
-7 -2 18 0.8156 -0.0133
-7 -2 19 -0.8176 0.0317
-7 -1 1 1.2876 0.0139
-7 -1 2 -1.4702 -0.0190
-7 -1 3 1.5461 0.0223
-7 -1 4 -1.3128 -0.0211
-7 -1 5 0.9222 0.0149
-7 -1 6 -0.6919 -0.0053
-7 -1 7 0.6782 -0.0055
-7 -1 8 -0.6538 0.0146
-7 -1 9 0.4562 -0.0180
-7 -1 10 -0.1661 0.0121
-7 -1 11 -0.0632 0.0015
-7 -1 12 0.1879 -0.0139
-7 -1 13 -0.2425 0.0148
-7 -1 14 0.2461 -0.0025
-7 -1 15 -0.2026 -0.0124
-7 -1 16 0.1175 0.0158
-7 -1 17 0.0201 -0.0037
-7 -1 18 -0.2012 -0.0143
-7 -1 19 0.3210 0.0251
-7 -1 20 -0.2407 -0.0244
-7 0 1 -0.6699 -0.0008
-7 0 2 1.1668 0.0119
-7 0 3 -1.7364 -0.0194
-7 0 4 1.9313 0.0192
-7 0 5 -1.6965 -0.0122
-7 0 6 1.4202 0.0029
-7 0 7 -1.4219 0.0048
-7 0 8 1.5998 -0.0092
-7 0 9 -1.6310 0.0090
-7 0 10 1.3511 -0.0035
-7 0 11 -0.8566 -0.0056
-7 0 12 0.3641 0.0118
-7 0 13 -0.0689 -0.0077
-7 0 14 0.0531 -0.0064
-7 0 15 -0.2143 0.0210
-7 0 16 0.3176 -0.0262
-7 0 17 -0.2052 0.0217
-7 0 18 -0.0526 -0.0159
-7 0 19 0.2626 0.0142
-7 0 20 -0.3245 -0.0126
-7 1 1 0.9124 -0.0042
-7 1 2 -1.4818 -0.0005
-7 1 3 1.9558 0.0001
-7 1 4 -2.0443 0.0055
-7 1 5 1.7320 -0.0103
-7 1 6 -1.3532 0.0088
-7 1 7 1.2136 -0.0028
-7 1 8 -1.2636 -0.0010
-7 1 9 1.2460 -0.0004
-7 1 10 -1.0566 0.0021
-7 1 11 0.8215 0.0016
-7 1 12 -0.6672 -0.0077
-7 1 13 0.5554 0.0067
-7 1 14 -0.3697 0.0045
-7 1 15 0.0842 -0.0169
-7 1 16 0.1923 0.0208
-7 1 17 -0.3114 -0.0212
-7 1 18 0.2233 0.0343
-7 1 19 -0.0416 -0.0654
-7 1 20 -0.0546 0.0965
-7 2 1 -1.0966 0.0066
-7 2 2 0.9744 -0.0086
-7 2 3 -1.0249 0.0113
-7 2 4 1.0553 -0.0140
-7 2 5 -0.9099 0.0137
-7 2 6 0.6739 -0.0075
-7 2 7 -0.5286 -0.0029
-7 2 8 0.5004 0.0103
-7 2 9 -0.4676 -0.0089
-7 2 10 0.3711 0.0010
-7 2 11 -0.2990 0.0047
-7 2 12 0.3523 -0.0035
-7 2 13 -0.5035 -0.0001
-7 2 14 0.6081 -0.0005
-7 2 15 -0.5244 0.0046
-7 2 16 0.2418 -0.0069
-7 2 17 0.0648 0.0094
-7 2 18 -0.1517 -0.0225
-7 2 19 -0.0403 0.0510
-7 2 20 0.2725 -0.0811
-7 3 1 1.2214 -0.0324
-7 3 2 -0.5727 0.0297
-7 3 3 0.1243 -0.0218
-7 3 4 -0.0232 0.0123
-7 3 5 0.1265 -0.0039
-7 3 6 -0.2978 -0.0029
-7 3 7 0.4976 0.0085
-7 3 8 -0.6611 -0.0125
-7 3 9 0.6817 0.0141
-7 3 10 -0.5515 -0.0140
-7 3 11 0.4035 0.0142
-7 3 12 -0.3675 -0.0149
-7 3 13 0.4508 0.0135
-7 3 14 -0.5783 -0.0089
-7 3 15 0.6708 0.0044
-7 3 16 -0.6618 -0.0023
-7 3 17 0.5293 -0.0019
-7 3 18 -0.3589 0.0159
-7 3 19 0.2898 -0.0382
-7 3 20 -0.3308 0.0533
-7 4 1 0.0375 0.0326
-7 4 2 -0.2211 -0.0236
-7 4 3 0.2727 0.0063
-7 4 4 -0.1562 0.0060
-7 4 5 0.0499 -0.0056
-7 4 6 -0.0527 -0.0034
-7 4 7 0.0457 0.0104
-7 4 8 0.0894 -0.0094
-7 4 9 -0.2525 0.0032
-7 4 10 0.2376 0.0028
-7 4 11 0.0014 -0.0068
-7 4 12 -0.2901 0.0098
-7 4 13 0.4127 -0.0112
-7 4 14 -0.2951 0.0099
-7 4 15 0.0422 -0.0077
-7 4 16 0.1446 0.0072
-7 4 17 -0.1217 -0.0047
-7 4 18 -0.0530 -0.0077
-7 4 19 0.1511 0.0296
-7 5 1 -0.2404 -0.0205
-7 5 2 0.2304 0.0029
-7 5 3 -0.1950 0.0209
-7 5 4 0.1162 -0.0348
-7 5 5 -0.0935 0.0292
-7 5 6 0.2280 -0.0088
-7 5 7 -0.4521 -0.0113
-7 5 8 0.5787 0.0185
-7 5 9 -0.5165 -0.0137
-7 5 10 0.3696 0.0070
-7 5 11 -0.3284 -0.0061
-7 5 12 0.5020 0.0103
-7 5 13 -0.8293 -0.0145
-7 5 14 1.1004 0.0140
-7 5 15 -1.0936 -0.0059
-7 5 16 0.7752 -0.0102
-7 5 17 -0.3697 0.0278
-7 5 18 0.1554 -0.0340
-7 5 19 -0.1711 0.0221
-7 6 1 0.1967 0.0225
-7 6 2 -0.0693 -0.0153
-7 6 3 0.0658 -0.0039
-7 6 4 -0.2078 0.0215
-7 6 5 0.3996 -0.0261
-7 6 6 -0.5390 0.0168
-7 6 7 0.5707 -0.0027
-7 6 8 -0.5052 -0.0059
-7 6 9 0.4052 0.0062
-7 6 10 -0.3178 -0.0030
-7 6 11 0.2321 0.0010
-7 6 12 -0.1480 -0.0013
-7 6 13 0.1607 0.0034
-7 6 14 -0.3743 -0.0060
-7 6 15 0.7059 0.0045
-7 6 16 -0.8757 0.0081
-7 6 17 0.6838 -0.0317
-7 6 18 -0.2555 0.0533
-7 7 1 0.2037 -0.0058
-7 7 2 0.1254 0.0184
-7 7 3 -0.3960 -0.0197
-7 7 4 0.5255 0.0084
-7 7 5 -0.5345 0.0066
-7 7 6 0.5176 -0.0142
-7 7 7 -0.5168 0.0111
-7 7 8 0.4772 -0.0028
-7 7 9 -0.3478 -0.0038
-7 7 10 0.1698 0.0066
-7 7 11 -0.0260 -0.0060
-7 7 12 -0.0483 0.0018
-7 7 13 0.0511 0.0043
-7 7 14 0.0452 -0.0067
-7 7 15 -0.2568 0.0026
-7 7 16 0.4934 0.0019
-7 7 17 -0.5877 0.0029
-7 7 18 0.4670 -0.0159
-7 8 1 0.0236 -0.0042
-7 8 2 -0.0366 -0.0013
-7 8 3 0.1287 0.0102
-7 8 4 -0.1853 -0.0154
-7 8 5 0.1795 0.0124
-7 8 6 -0.2169 -0.0048
-7 8 7 0.3846 -0.0006
-7 8 8 -0.5977 0.0018
-7 8 9 0.6538 -0.0017
-7 8 10 -0.4417 0.0019
-7 8 11 0.0566 -0.0012
-7 8 12 0.2869 -0.0003
-7 8 13 -0.4192 0.0008
-7 8 14 0.3023 -0.0009
-7 8 15 -0.0251 0.0052
-7 8 16 -0.2442 -0.0145
-7 8 17 0.3448 0.0218
-7 9 1 -0.3425 -0.0055
-7 9 2 0.3369 -0.0068
-7 9 3 -0.0430 0.0126
-7 9 4 -0.2969 -0.0076
-7 9 5 0.3823 -0.0037
-7 9 6 -0.0790 0.0146
-7 9 7 -0.4464 -0.0213
-7 9 8 0.8280 0.0219
-7 9 9 -0.7996 -0.0154
-7 9 10 0.4282 0.0042
-7 9 11 -0.0308 0.0049
-7 9 12 -0.1448 -0.0068
-7 9 13 0.1253 0.0023
-7 9 14 -0.0926 0.0036
-7 9 15 0.1301 -0.0072
-7 9 16 -0.1599 0.0084
-7 10 1 -0.0740 0.0078
-7 10 2 -0.0935 0.0036
-7 10 3 0.0300 -0.0117
-7 10 4 0.2300 0.0116
-7 10 5 -0.4132 -0.0057
-7 10 6 0.2340 -0.0022
-7 10 7 0.2893 0.0108
-7 10 8 -0.7638 -0.0185
-7 10 9 0.7505 0.0219
-7 10 10 -0.2186 -0.0201
-7 10 11 -0.3679 0.0164
-7 10 12 0.4851 -0.0147
-7 10 13 -0.0732 0.0149
-7 10 14 -0.4235 -0.0138
-7 10 15 0.5414 0.0092
-7 11 1 -0.2840 0.0044
-7 11 2 0.1082 -0.0103
-7 11 3 0.1390 0.0058
-7 11 4 -0.3435 0.0029
-7 11 5 0.4606 -0.0064
-7 11 6 -0.4214 0.0037
-7 11 7 0.1659 -0.0006
-7 11 8 0.2053 -0.0007
-7 11 9 -0.4077 0.0044
-7 11 10 0.2163 -0.0109
-7 11 11 0.2532 0.0103
-7 11 12 -0.5938 0.0061
-7 11 13 0.4998 -0.0315
-7 11 14 -0.0784 0.0466
-7 12 1 0.2764 -0.0049
-7 12 2 -0.1259 0.0098
-7 12 3 -0.2541 0.0008
-7 12 4 0.5989 -0.0165
-7 12 5 -0.8148 0.0170
-7 12 6 0.9171 0.0022
-7 12 7 -0.8830 -0.0249
-7 12 8 0.6703 0.0369
-7 12 9 -0.3622 -0.0431
-7 12 10 0.1727 0.0550
-7 12 11 -0.2317 -0.0663
-7 12 12 0.4109 0.0560
-7 13 1 -0.3373 -0.0020
-7 13 2 0.2579 -0.0005
-7 13 3 -0.1037 -0.0099
-7 13 4 -0.0183 0.0363
-7 13 5 0.1377 -0.0532
-7 13 6 -0.3495 0.0344
-7 13 7 0.6222 0.0136
-7 13 8 -0.7668 -0.0584
-7 13 9 0.6480 0.0775
-6 -17 1 -0.0414 -0.1506
-6 -16 1 -0.2417 0.0303
-6 -16 2 0.1650 -0.0392
-6 -16 3 0.0845 0.0409
-6 -16 4 -0.2250 -0.0423
-6 -16 5 0.1647 0.0453
-6 -15 1 0.3975 0.0500
-6 -15 2 -0.4376 -0.0296
-6 -15 3 0.2788 -0.0045
-6 -15 4 -0.0914 0.0340
-6 -15 5 -0.0147 -0.0399
-6 -15 6 0.1242 0.0159
-6 -15 7 -0.3210 0.0231
-6 -15 8 0.4839 -0.0506
-6 -14 1 -0.5216 -0.0430
-6 -14 2 0.7483 0.0204
-6 -14 3 -0.6642 0.0089
-6 -14 4 0.3507 -0.0305
-6 -14 5 -0.0718 0.0290
-6 -14 6 -0.0772 0.0019
-6 -14 7 0.2191 -0.0483
-6 -14 8 -0.4196 0.0827
-6 -14 9 0.5374 -0.0884
-6 -14 10 -0.4286 0.0745
-6 -13 1 -0.1711 0.0229
-6 -13 2 -0.2250 -0.0104
-6 -13 3 0.3958 0.0043
-6 -13 4 -0.1684 -0.0033
-6 -13 5 -0.2111 0.0046
-6 -13 6 0.4149 -0.0105
-6 -13 7 -0.4147 0.0178
-6 -13 8 0.4204 -0.0127
-6 -13 9 -0.5296 -0.0151
-6 -13 10 0.6058 0.0531
-6 -13 11 -0.5082 -0.0727
-6 -12 1 0.0547 -0.0056
-6 -12 2 0.0511 -0.0089
-6 -12 3 -0.0100 0.0117
-6 -12 4 -0.3710 -0.0053
-6 -12 5 0.8961 -0.0007
-6 -12 6 -1.1249 0.0038
-6 -12 7 0.8780 -0.0073
-6 -12 8 -0.4529 0.0072
-6 -12 9 0.2675 0.0080
-6 -12 10 -0.3940 -0.0416
-6 -12 11 0.5439 0.0806
-6 -12 12 -0.4512 -0.1067
-6 -12 13 0.1512 0.1118
-6 -11 1 -0.7131 -0.0071
-6 -11 2 0.4579 0.0155
-6 -11 3 -0.2043 -0.0167
-6 -11 4 0.3224 0.0105
-6 -11 5 -0.8268 -0.0051
-6 -11 6 1.2441 0.0047
-6 -11 7 -1.0887 -0.0063
-6 -11 8 0.4121 0.0072
-6 -11 9 0.2420 -0.0078
-6 -11 10 -0.4116 0.0052
-6 -11 11 0.1434 0.0061
-6 -11 12 0.1514 -0.0234
-6 -11 13 -0.1525 0.0318
-6 -11 14 -0.1077 -0.0203
-6 -10 1 1.8007 0.0109
-6 -10 2 -1.6754 -0.0060
-6 -10 3 1.1148 -0.0009
-6 -10 4 -0.5311 0.0062
-6 -10 5 0.3492 -0.0058
-6 -10 6 -0.5331 0.0017
-6 -10 7 0.6459 -0.0002
-6 -10 8 -0.3854 0.0009
-6 -10 9 -0.0811 0.0040
-6 -10 10 0.3661 -0.0154
-6 -10 11 -0.3199 0.0183
-6 -10 12 0.1424 0.0040
-6 -10 13 -0.1076 -0.0485
-6 -10 14 0.2916 0.0914
-6 -10 15 -0.5498 -0.1088
-6 -9 1 -1.4682 -0.0055
-6 -9 2 1.3457 -0.0102
-6 -9 3 -0.9800 0.0265
-6 -9 4 0.3642 -0.0302
-6 -9 5 0.1894 0.0157
-6 -9 6 -0.3874 0.0077
-6 -9 7 0.2775 -0.0221
-6 -9 8 -0.1192 0.0160
-6 -9 9 0.0340 0.0036
-6 -9 10 0.0580 -0.0194
-6 -9 11 -0.1909 0.0205
-6 -9 12 0.2222 -0.0115
-6 -9 13 -0.0126 0.0061
-6 -9 14 -0.3713 -0.0162
-6 -9 15 0.7074 0.0431
-6 -9 16 -0.8153 -0.0728
-6 -8 1 0.7042 -0.0049
-6 -8 2 -0.8723 0.0060
-6 -8 3 0.8356 -0.0169
-6 -8 4 -0.4636 0.0244
-6 -8 5 -0.0836 -0.0184
-6 -8 6 0.4701 0.0011
-6 -8 7 -0.5571 0.0159
-6 -8 8 0.5094 -0.0209
-6 -8 9 -0.5066 0.0102
-6 -8 10 0.5072 0.0115
-6 -8 11 -0.3794 -0.0340
-6 -8 12 0.1486 0.0442
-6 -8 13 0.0122 -0.0339
-6 -8 14 0.0051 0.0108
-6 -8 15 -0.1403 0.0013
-6 -8 16 0.2590 0.0149
-6 -8 17 -0.2707 -0.0461
-6 -7 1 1.6999 0.0214
-6 -7 2 -0.5616 -0.0121
-6 -7 3 -0.4044 0.0090
-6 -7 4 0.8112 -0.0082
-6 -7 5 -0.6469 0.0039
-6 -7 6 0.3231 0.0048
-6 -7 7 -0.1965 -0.0137
-6 -7 8 0.1917 0.0192
-6 -7 9 -0.0132 -0.0191
-6 -7 10 -0.3920 0.0101
-6 -7 11 0.7520 0.0088
-6 -7 12 -0.8082 -0.0265
-6 -7 13 0.5802 0.0237
-6 -7 14 -0.2811 0.0043
-6 -7 15 0.0914 -0.0314
-6 -7 16 -0.0530 0.0225
-6 -7 17 0.0910 0.0239
-6 -7 18 -0.0899 -0.0659
-6 -6 1 -2.5534 -0.0233
-6 -6 2 1.7709 0.0139
-6 -6 3 -0.7682 -0.0076
-6 -6 4 -0.0850 0.0036
-6 -6 5 0.4291 0.0025
-6 -6 6 -0.3740 -0.0096
-6 -6 7 0.3431 0.0136
-6 -6 8 -0.5336 -0.0155
-6 -6 9 0.7391 0.0202
-6 -6 10 -0.7038 -0.0245
-6 -6 11 0.4511 0.0163
-6 -6 12 -0.1869 0.0069
-6 -6 13 0.0244 -0.0235
-6 -6 14 0.0839 0.0094
-6 -6 15 -0.2178 0.0253
-6 -6 16 0.3872 -0.0373
-6 -6 17 -0.5183 -0.0008
-6 -6 18 0.4915 0.0605
-6 -5 1 1.4885 0.0348
-6 -5 2 -1.0657 -0.0194
-6 -5 3 0.5841 0.0037
-6 -5 4 -0.1091 0.0050
-6 -5 5 -0.2248 -0.0105
-6 -5 6 0.3957 0.0153
-6 -5 7 -0.5462 -0.0141
-6 -5 8 0.7820 0.0035
-6 -5 9 -1.0361 0.0073
-6 -5 10 1.1902 -0.0071
-6 -5 11 -1.2113 0.0005
-6 -5 12 1.1037 -0.0033
-6 -5 13 -0.8506 0.0179
-6 -5 14 0.5028 -0.0260
-6 -5 15 -0.2228 0.0147
-6 -5 16 0.1149 -0.0016
-6 -5 17 -0.0843 0.0162
-6 -5 18 -0.0051 -0.0577
-6 -5 19 0.1005 0.0870
-6 -4 1 0.1216 -0.0103
-6 -4 2 -0.0063 0.0015
-6 -4 3 -0.0226 0.0083
-6 -4 4 -0.0554 -0.0083
-6 -4 5 0.2156 0.0007
-6 -4 6 -0.4509 0.0043
-6 -4 7 0.7884 -0.0027
-6 -4 8 -1.1474 0.0003
-6 -4 9 1.3283 -0.0025
-6 -4 10 -1.2592 0.0073
-6 -4 11 1.1090 -0.0115
-6 -4 12 -1.0101 0.0164
-6 -4 13 0.8141 -0.0220
-6 -4 14 -0.3469 0.0207
-6 -4 15 -0.1824 -0.0072
-6 -4 16 0.3272 -0.0075
-6 -4 17 0.0007 0.0025
-6 -4 18 -0.3535 0.0265
-6 -4 19 0.3033 -0.0564
-6 -3 1 -3.1537 -0.0213
-6 -3 2 2.6266 0.0170
-6 -3 3 -1.6588 -0.0123
-6 -3 4 0.9490 0.0046
-6 -3 5 -0.6889 0.0063
-6 -3 6 0.5575 -0.0155
-6 -3 7 -0.3348 0.0181
-6 -3 8 0.1418 -0.0127
-6 -3 9 -0.1132 0.0022
-6 -3 10 0.1814 0.0072
-6 -3 11 -0.2639 -0.0087
-6 -3 12 0.3809 -0.0005
-6 -3 13 -0.4568 0.0132
-6 -3 14 0.2524 -0.0160
-6 -3 15 0.2895 0.0032
-6 -3 16 -0.7998 0.0120
-6 -3 17 0.8436 -0.0089
-6 -3 18 -0.4651 -0.0154
-6 -3 19 0.1350 0.0388
-6 -3 20 -0.1498 -0.0377
-6 -2 1 4.9298 0.0315
-6 -2 2 -4.8165 -0.0104
-6 -2 3 3.7985 -0.0101
-6 -2 4 -2.6809 0.0196
-6 -2 5 2.0179 -0.0159
-6 -2 6 -1.5075 0.0058
-6 -2 7 0.6307 0.0016
-6 -2 8 0.4901 -0.0024
-6 -2 9 -1.2074 0.0008
-6 -2 10 1.1548 -0.0021
-6 -2 11 -0.6233 0.0048
-6 -2 12 0.1708 -0.0026
-6 -2 13 -0.1016 -0.0044
-6 -2 14 0.3412 0.0083
-6 -2 15 -0.6062 -0.0044
-6 -2 16 0.6164 0.0031
-6 -2 17 -0.2941 -0.0204
-6 -2 18 -0.1419 0.0544
-6 -2 19 0.3580 -0.0798
-6 -2 20 -0.2474 0.0716
-6 -1 1 -3.6541 -0.0147
-6 -1 2 4.2521 0.0028
-6 -1 3 -4.0242 0.0105
-6 -1 4 3.1368 -0.0160
-6 -1 5 -2.1819 0.0103
-6 -1 6 1.4193 0.0011
-6 -1 7 -0.6437 -0.0080
-6 -1 8 -0.2575 0.0048
-6 -1 9 0.9738 0.0030
-6 -1 10 -1.1166 -0.0058
-6 -1 11 0.7082 0.0016
-6 -1 12 -0.1966 0.0013
-6 -1 13 0.0527 0.0035
-6 -1 14 -0.3818 -0.0116
-6 -1 15 0.8359 0.0137
-6 -1 16 -0.8821 -0.0108
-6 -1 17 0.2837 0.0132
-6 -1 18 0.6059 -0.0249
-6 -1 19 -1.1186 0.0337
-6 -1 20 0.9238 -0.0258
-6 0 1 0.1766 -0.0106
-6 0 2 -1.4891 0.0113
-6 0 3 2.5300 -0.0066
-6 0 4 -2.5544 -0.0014
-6 0 5 1.7597 0.0089
-6 0 6 -0.8421 -0.0122
-6 0 7 0.2625 0.0092
-6 0 8 -0.0361 -0.0010
-6 0 9 -0.0279 -0.0069
-6 0 10 0.0878 0.0078
-6 0 11 -0.1818 -0.0014
-6 0 12 0.2357 -0.0044
-6 0 13 -0.1753 0.0018
-6 0 14 0.0718 0.0077
-6 0 15 -0.0947 -0.0151
-6 0 16 0.2626 0.0151
-6 0 17 -0.3533 -0.0091
-6 0 18 0.1762 -0.0023
-6 0 19 0.1379 0.0234
-6 0 20 -0.2661 -0.0535
-6 1 1 0.2134 0.0024
-6 1 2 0.8931 -0.0007
-6 1 3 -2.1296 0.0000
-6 1 4 2.5975 0.0001
-6 1 5 -2.2075 -0.0006
-6 1 6 1.5677 0.0020
-6 1 7 -1.2205 -0.0036
-6 1 8 1.2010 0.0044
-6 1 9 -1.2156 -0.0060
-6 1 10 1.0221 0.0102
-6 1 11 -0.6224 -0.0154
-6 1 12 0.2211 0.0159
-6 1 13 -0.0347 -0.0092
-6 1 14 0.0836 0.0007
-6 1 15 -0.1692 0.0023
-6 1 16 0.0954 -0.0011
-6 1 17 0.1224 0.0039
-6 1 18 -0.3232 -0.0117
-6 1 19 0.4130 0.0123
-6 1 20 -0.4140 0.0063
-6 2 1 0.1409 0.0086
-6 2 2 -1.3400 -0.0121
-6 2 3 2.4738 0.0097
-6 2 4 -2.8413 -0.0009
-6 2 5 2.4374 -0.0099
-6 2 6 -1.8553 0.0152
-6 2 7 1.5917 -0.0122
-6 2 8 -1.6095 0.0050
-6 2 9 1.5399 0.0009
-6 2 10 -1.1517 -0.0040
-6 2 11 0.5823 0.0057
-6 2 12 -0.1857 -0.0061
-6 2 13 0.1764 0.0048
-6 2 14 -0.3910 -0.0049
-6 2 15 0.4373 0.0104
-6 2 16 -0.1374 -0.0179
-6 2 17 -0.2441 0.0165
-6 2 18 0.3222 -0.0000
-6 2 19 -0.0852 -0.0221
-6 2 20 -0.1077 0.0317
-6 3 1 -0.8892 -0.0061
-6 3 2 0.8826 0.0018
-6 3 3 -1.1805 0.0041
-6 3 4 1.3102 -0.0082
-6 3 5 -1.1015 0.0106
-6 3 6 0.8140 -0.0116
-6 3 7 -0.7212 0.0100
-6 3 8 0.7892 -0.0058
-6 3 9 -0.7892 0.0016
-6 3 10 0.5749 -0.0003
-6 3 11 -0.2100 0.0031
-6 3 12 -0.0746 -0.0075
-6 3 13 0.0379 0.0087
-6 3 14 0.3333 -0.0016
-6 3 15 -0.7163 -0.0135
-6 3 16 0.7230 0.0280
-6 3 17 -0.3473 -0.0307
-6 3 18 0.0101 0.0197
-6 3 19 -0.0534 -0.0062
-6 3 20 0.3149 0.0030
-6 4 1 1.3078 -0.0204
-6 4 2 -0.7902 0.0179
-6 4 3 0.3666 -0.0159
-6 4 4 -0.0492 0.0129
-6 4 5 -0.1930 -0.0094
-6 4 6 0.2168 0.0076
-6 4 7 0.0797 -0.0081
-6 4 8 -0.5136 0.0081
-6 4 9 0.7554 -0.0045
-6 4 10 -0.6532 -0.0024
-6 4 11 0.3363 0.0072
-6 4 12 -0.0711 -0.0056
-6 4 13 0.0848 0.0005
-6 4 14 -0.4303 -0.0019
-6 4 15 0.8913 0.0152
-6 4 16 -1.0814 -0.0305
-6 4 17 0.7936 0.0302
-6 4 18 -0.2576 -0.0103
-6 4 19 -0.0774 -0.0107
-6 4 20 0.0355 0.0099
-6 5 1 0.3478 0.0349
-6 5 2 -0.4929 -0.0253
-6 5 3 0.4543 0.0092
-6 5 4 -0.3420 0.0070
-6 5 5 0.3416 -0.0158
-6 5 6 -0.4154 0.0129
-6 5 7 0.3489 -0.0010
-6 5 8 -0.0588 -0.0109
-6 5 9 -0.2746 0.0146
-6 5 10 0.3899 -0.0087
-6 5 11 -0.1853 0.0005
-6 5 12 -0.1959 0.0006
-6 5 13 0.4451 0.0069
-6 5 14 -0.2993 -0.0115
-6 5 15 -0.1952 0.0007
-6 5 16 0.6233 0.0216
-6 5 17 -0.5453 -0.0334
-6 5 18 -0.0256 0.0170
-6 5 19 0.5837 0.0182
-6 5 20 -0.6526 -0.0421
-6 6 1 -0.2082 -0.0160
-6 6 2 0.1626 0.0083
-6 6 3 -0.1310 0.0030
-6 6 4 0.1253 -0.0160
-6 6 5 -0.1913 0.0265
-6 6 6 0.3151 -0.0284
-6 6 7 -0.4262 0.0191
-6 6 8 0.4924 -0.0036
-6 6 9 -0.5319 -0.0080
-6 6 10 0.5449 0.0090
-6 6 11 -0.5240 -0.0022
-6 6 12 0.5266 -0.0019
-6 6 13 -0.6181 -0.0044
-6 6 14 0.7096 0.0147
-6 6 15 -0.5853 -0.0136
-6 6 16 0.1908 -0.0063
-6 6 17 0.1947 0.0314
-6 6 18 -0.2211 -0.0391
-6 6 19 -0.1097 0.0221
-6 7 1 0.0908 -0.0029
-6 7 2 0.1939 0.0014
-6 7 3 -0.2897 -0.0007
-6 7 4 0.1231 0.0044
-6 7 5 0.2025 -0.0127
-6 7 6 -0.4671 0.0203
-6 7 7 0.5134 -0.0210
-6 7 8 -0.4054 0.0132
-6 7 9 0.3448 -0.0020
-6 7 10 -0.4026 -0.0042
-6 7 11 0.4226 0.0009
-6 7 12 -0.2569 0.0077
-6 7 13 0.0094 -0.0115
-6 7 14 0.0785 0.0060
-6 7 15 0.0402 0.0004
-6 7 16 -0.1367 0.0047
-6 7 17 0.0030 -0.0214
-6 7 18 0.2736 0.0346
-6 7 19 -0.4187 -0.0313
-6 8 1 0.5685 0.0191
-6 8 2 -0.4205 -0.0083
-6 8 3 0.1018 -0.0074
-6 8 4 0.2822 0.0163
-6 8 5 -0.6052 -0.0119
-6 8 6 0.7647 -0.0017
-6 8 7 -0.7223 0.0147
-6 8 8 0.5476 -0.0198
-6 8 9 -0.3793 0.0159
-6 8 10 0.2782 -0.0074
-6 8 11 -0.1473 0.0023
-6 8 12 -0.1267 -0.0053
-6 8 13 0.4569 0.0129
-6 8 14 -0.5818 -0.0152
-6 8 15 0.3563 0.0069
-6 8 16 0.0419 0.0055
-6 8 17 -0.2760 -0.0107
-6 8 18 0.2000 0.0059
-6 9 1 -0.1587 -0.0086
-6 9 2 0.3081 0.0113
-6 9 3 -0.3504 -0.0031
-6 9 4 0.1947 -0.0124
-6 9 5 0.1384 0.0248
-6 9 6 -0.4909 -0.0265
-6 9 7 0.6624 0.0172
-6 9 8 -0.5852 -0.0025
-6 9 9 0.3942 -0.0091
-6 9 10 -0.2674 0.0111
-6 9 11 0.2088 -0.0043
-6 9 12 -0.0638 -0.0030
-6 9 13 -0.2237 0.0019
-6 9 14 0.4567 0.0075
-6 9 15 -0.3800 -0.0153
-6 9 16 0.0061 0.0116
-6 9 17 0.3490 0.0031
-6 10 1 0.0147 -0.0093
-6 10 2 0.2265 0.0014
-6 10 3 -0.0182 0.0051
-6 10 4 -0.4068 -0.0034
-6 10 5 0.5850 -0.0052
-6 10 6 -0.2730 0.0142
-6 10 7 -0.2812 -0.0180
-6 10 8 0.5714 0.0156
-6 10 9 -0.3547 -0.0110
-6 10 10 -0.1081 0.0092
-6 10 11 0.3630 -0.0112
-6 10 12 -0.2510 0.0145
-6 10 13 0.0128 -0.0150
-6 10 14 0.0611 0.0107
-6 10 15 0.0363 -0.0020
-6 10 16 -0.0978 -0.0086
-6 11 1 -0.4964 0.0062
-6 11 2 0.1537 -0.0087
-6 11 3 -0.0077 0.0096
-6 11 4 0.1972 -0.0065
-6 11 5 -0.4908 0.0003
-6 11 6 0.5000 0.0064
-6 11 7 -0.1173 -0.0120
-6 11 8 -0.3170 0.0153
-6 11 9 0.3547 -0.0131
-6 11 10 0.0696 0.0019
-6 11 11 -0.5587 0.0147
-6 11 12 0.6778 -0.0261
-6 11 13 -0.3899 0.0257
-6 11 14 0.0252 -0.0182
-6 11 15 0.1187 0.0134
-6 12 1 0.2557 -0.0001
-6 12 2 -0.1228 0.0092
-6 12 3 0.0554 -0.0201
-6 12 4 -0.1003 0.0158
-6 12 5 0.2341 0.0035
-6 12 6 -0.3056 -0.0205
-6 12 7 0.1843 0.0239
-6 12 8 0.0451 -0.0231
-6 12 9 -0.1280 0.0315
-6 12 10 -0.0742 -0.0444
-6 12 11 0.3982 0.0422
-6 12 12 -0.5468 -0.0159
-6 12 13 0.4173 -0.0200
-6 13 1 -0.0655 -0.0119
-6 13 2 -0.0388 0.0043
-6 13 3 0.1294 0.0100
-6 13 4 -0.1622 -0.0048
-6 13 5 0.0620 -0.0279
-6 13 6 0.1428 0.0614
-6 13 7 -0.3031 -0.0648
-6 13 8 0.3164 0.0433
-6 13 9 -0.2658 -0.0322
-6 13 10 0.3140 0.0523
-6 13 11 -0.4726 -0.0820
-6 14 1 -0.2984 -0.0038
-6 14 2 0.2643 -0.0105
-6 14 3 -0.3477 0.0075
-6 14 4 0.5244 -0.0042
-6 14 5 -0.6103 0.0226
-6 14 6 0.4443 -0.0578
-6 14 7 -0.0848 0.0807
-6 14 8 -0.2316 -0.0745
-5 -17 1 0.7643 0.0385
-5 -17 2 -0.8514 -0.0133
-5 -16 1 -0.1835 -0.1004
-5 -16 2 0.5660 0.0767
-5 -16 3 -0.7005 -0.0290
-5 -16 4 0.4954 -0.0208
-5 -16 5 -0.1420 0.0520
-5 -15 1 -0.2320 0.0320
-5 -15 2 0.0803 -0.0116
-5 -15 3 0.1114 0.0012
-5 -15 4 -0.1864 -0.0046
-5 -15 5 0.2000 0.0142
-5 -15 6 -0.2659 -0.0252
-5 -15 7 0.3298 0.0391
-5 -15 8 -0.2417 -0.0531
-5 -14 1 0.7900 0.0047
-5 -14 2 -0.5184 -0.0233
-5 -14 3 0.1733 0.0223
-5 -14 4 0.0300 -0.0075
-5 -14 5 -0.0997 -0.0012
-5 -14 6 0.2301 -0.0045
-5 -14 7 -0.4646 0.0135
-5 -14 8 0.5761 -0.0129
-5 -14 9 -0.3696 0.0050
-5 -14 10 -0.0215 -0.0001
-5 -13 1 -0.9534 -0.0036
-5 -13 2 1.1212 0.0212
-5 -13 3 -0.8979 -0.0227
-5 -13 4 0.4773 0.0075
-5 -13 5 -0.1471 0.0034
-5 -13 6 -0.0379 0.0064
-5 -13 7 0.1844 -0.0284
-5 -13 8 -0.2879 0.0431
-5 -13 9 0.2184 -0.0475
-5 -13 10 0.0275 0.0559
-5 -13 11 -0.2348 -0.0751
-5 -13 12 0.2111 0.0909
-5 -12 1 0.4366 0.0012
-5 -12 2 -0.8075 -0.0082
-5 -12 3 0.8461 0.0195
-5 -12 4 -0.4799 -0.0195
-5 -12 5 0.0020 0.0101
-5 -12 6 0.2918 -0.0053
-5 -12 7 -0.3837 0.0089
-5 -12 8 0.4208 -0.0086
-5 -12 9 -0.4595 -0.0051
-5 -12 10 0.4329 0.0236
-5 -12 11 -0.3076 -0.0295
-5 -12 12 0.1508 0.0160
-5 -12 13 -0.0418 0.0072
-5 -11 1 -0.6137 -0.0132
-5 -11 2 0.7206 0.0026
-5 -11 3 -0.5648 0.0019
-5 -11 4 -0.0059 -0.0053
-5 -11 5 0.7397 0.0097
-5 -11 6 -1.1865 -0.0086
-5 -11 7 1.1474 -0.0017
-5 -11 8 -0.8339 0.0134
-5 -11 9 0.6012 -0.0148
-5 -11 10 -0.6111 0.0003
-5 -11 11 0.7542 0.0271
-5 -11 12 -0.8070 -0.0604
-5 -11 13 0.6304 0.0889
-5 -11 14 -0.2869 -0.0992
-5 -10 1 -1.0164 0.0056
-5 -10 2 0.7835 0.0064
-5 -10 3 -0.4234 -0.0118
-5 -10 4 0.4235 0.0121
-5 -10 5 -0.8758 -0.0114
-5 -10 6 1.3660 0.0084
-5 -10 7 -1.4333 -0.0026
-5 -10 8 1.0328 -0.0016
-5 -10 9 -0.5105 0.0002
-5 -10 10 0.2274 0.0028
-5 -10 11 -0.2831 -0.0014
-5 -10 12 0.5143 -0.0024
-5 -10 13 -0.6541 -0.0006
-5 -10 14 0.5287 0.0145
-5 -10 15 -0.2072 -0.0335
-5 -10 16 -0.0425 0.0481
-5 -9 1 2.3226 -0.0180
-5 -9 2 -2.2680 0.0043
-5 -9 3 1.7314 0.0058
-5 -9 4 -1.0619 -0.0069
-5 -9 5 0.6640 0.0020
-5 -9 6 -0.5813 0.0041
-5 -9 7 0.5668 -0.0088
-5 -9 8 -0.4654 0.0090
-5 -9 9 0.3583 -0.0023
-5 -9 10 -0.3521 -0.0098
-5 -9 11 0.3973 0.0200
-5 -9 12 -0.3680 -0.0192
-5 -9 13 0.2106 0.0030
-5 -9 14 0.0441 0.0233
-5 -9 15 -0.3269 -0.0435
-5 -9 16 0.5253 0.0380
-5 -9 17 -0.5142 -0.0032
-5 -8 1 -2.4752 0.0034
-5 -8 2 2.1076 -0.0075
-5 -8 3 -1.5942 0.0090
-5 -8 4 0.9670 -0.0093
-5 -8 5 -0.3664 0.0100
-5 -8 6 -0.1152 -0.0096
-5 -8 7 0.4698 0.0050
-5 -8 8 -0.6293 0.0023
-5 -8 9 0.4553 -0.0053
-5 -8 10 0.0326 -0.0007
-5 -8 11 -0.5364 0.0104
-5 -8 12 0.7126 -0.0143
-5 -8 13 -0.4897 0.0127
-5 -8 14 0.0788 -0.0189
-5 -8 15 0.2755 0.0393
-5 -8 16 -0.4611 -0.0560
-5 -8 17 0.4687 0.0419
-5 -7 1 0.5333 0.0098
-5 -7 2 -1.1907 -0.0097
-5 -7 3 1.4297 0.0019
-5 -7 4 -1.2590 0.0072
-5 -7 5 0.8892 -0.0153
-5 -7 6 -0.4881 0.0202
-5 -7 7 0.0505 -0.0163
-5 -7 8 0.4119 0.0015
-5 -7 9 -0.7082 0.0150
-5 -7 10 0.6522 -0.0181
-5 -7 11 -0.3317 0.0049
-5 -7 12 0.0295 0.0111
-5 -7 13 0.1003 -0.0180
-5 -7 14 -0.1379 0.0232
-5 -7 15 0.1915 -0.0424
-5 -7 16 -0.2451 0.0699
-5 -7 17 0.2499 -0.0763
-5 -7 18 -0.2267 0.0435
-5 -6 1 3.9175 -0.0037
-5 -6 2 -2.5439 0.0013
-5 -6 3 0.7929 0.0049
-5 -6 4 0.6092 -0.0097
-5 -6 5 -1.2399 0.0124
-5 -6 6 1.2187 -0.0132
-5 -6 7 -0.8795 0.0083
-5 -6 8 0.4694 0.0059
-5 -6 9 -0.1414 -0.0226
-5 -6 10 -0.0230 0.0263
-5 -6 11 0.0848 -0.0126
-5 -6 12 -0.1866 -0.0026
-5 -6 13 0.3397 0.0012
-5 -6 14 -0.3920 0.0084
-5 -6 15 0.2727 0.0019
-5 -6 16 -0.1250 -0.0417
-5 -6 17 0.0890 0.0794
-5 -6 18 -0.0823 -0.0745
-5 -6 19 -0.0446 0.0274
-5 -5 1 -4.7862 -0.0023
-5 -5 2 4.4298 0.0061
-5 -5 3 -3.1985 -0.0098
-5 -5 4 1.3819 0.0097
-5 -5 5 0.2283 -0.0067
-5 -5 6 -1.0477 0.0050
-5 -5 7 1.0291 -0.0039
-5 -5 8 -0.5675 -0.0036
-5 -5 9 0.2182 0.0180
-5 -5 10 -0.3152 -0.0267
-5 -5 11 0.6899 0.0173
-5 -5 12 -0.8509 0.0028
-5 -5 13 0.5522 -0.0122
-5 -5 14 -0.0713 0.0056
-5 -5 15 -0.1851 -0.0054
-5 -5 16 0.1947 0.0333
-5 -5 17 -0.2245 -0.0750
-5 -5 18 0.3348 0.0895
-5 -5 19 -0.2857 -0.0565
-5 -4 1 4.0838 0.0134
-5 -4 2 -3.3459 -0.0103
-5 -4 3 2.5757 0.0048
-5 -4 4 -1.7124 0.0005
-5 -4 5 0.6492 -0.0033
-5 -4 6 0.5725 0.0011
-5 -4 7 -1.5505 0.0052
-5 -4 8 1.7669 -0.0090
-5 -4 9 -1.2238 0.0054
-5 -4 10 0.6061 0.0015
-5 -4 11 -0.5514 -0.0026
-5 -4 12 0.9078 -0.0032
-5 -4 13 -1.0174 0.0074
-5 -4 14 0.6454 -0.0065
-5 -4 15 -0.2460 0.0123
-5 -4 16 0.2510 -0.0371
-5 -4 17 -0.4802 0.0714
-5 -4 18 0.4915 -0.0868
-5 -4 19 -0.2446 0.0670
-5 -4 20 0.0759 -0.0286
-5 -3 1 -0.0599 0.0097
-5 -3 2 0.5308 -0.0179
-5 -3 3 -0.9340 0.0221
-5 -3 4 1.0766 -0.0184
-5 -3 5 -0.8676 0.0063
-5 -3 6 0.1212 0.0100
-5 -3 7 1.1061 -0.0212
-5 -3 8 -2.1474 0.0180
-5 -3 9 2.2182 -0.0015
-5 -3 10 -1.3632 -0.0139
-5 -3 11 0.5034 0.0145
-5 -3 12 -0.3610 -0.0028
-5 -3 13 0.6717 -0.0051
-5 -3 14 -0.7160 0.0016
-5 -3 15 0.3377 0.0008
-5 -3 16 -0.0295 0.0137
-5 -3 17 0.1211 -0.0380
-5 -3 18 -0.3314 0.0460
-5 -3 19 0.2426 -0.0243
-5 -3 20 0.1100 -0.0082
-5 -2 1 -6.3523 -0.0283
-5 -2 2 4.4909 0.0279
-5 -2 3 -1.7590 -0.0239
-5 -2 4 -0.0855 0.0191
-5 -2 5 0.5118 -0.0124
-5 -2 6 -0.1122 0.0002
-5 -2 7 -0.4025 0.0144
-5 -2 8 0.6841 -0.0192
-5 -2 9 -0.6093 0.0059
-5 -2 10 0.2299 0.0158
-5 -2 11 0.1370 -0.0260
-5 -2 12 -0.1492 0.0180
-5 -2 13 -0.1364 -0.0062
-5 -2 14 0.3049 0.0056
-5 -2 15 -0.1197 -0.0096
-5 -2 16 -0.1928 -0.0008
-5 -2 17 0.2938 0.0267
-5 -2 18 -0.1754 -0.0423
-5 -2 19 0.0978 0.0242
-5 -2 20 -0.2015 0.0176
-5 -1 1 8.8236 0.0370
-5 -1 2 -7.7336 -0.0216
-5 -1 3 4.8626 -0.0014
-5 -1 4 -2.1862 0.0136
-5 -1 5 0.9667 -0.0063
-5 -1 6 -0.8471 -0.0098
-5 -1 7 0.7296 0.0167
-5 -1 8 -0.0642 -0.0097
-5 -1 9 -0.8121 0.0006
-5 -1 10 1.2510 0.0006
-5 -1 11 -0.9733 0.0022
-5 -1 12 0.3039 -0.0009
-5 -1 13 0.1253 -0.0025
-5 -1 14 0.0350 -0.0001
-5 -1 15 -0.4965 0.0068
-5 -1 16 0.6435 -0.0039
-5 -1 17 -0.2291 -0.0144
-5 -1 18 -0.3590 0.0324
-5 -1 19 0.5862 -0.0293
-5 -1 20 -0.3712 0.0054
-5 -1 21 0.0642 0.0167
-5 0 1 -5.3770 0.0046
-5 0 2 6.2162 -0.0050
-5 0 3 -5.4169 0.0143
-5 0 4 3.7493 -0.0215
-5 0 5 -2.2584 0.0150
-5 0 6 1.3203 0.0032
-5 0 7 -0.6617 -0.0171
-5 0 8 -0.0307 0.0144
-5 0 9 0.7305 0.0003
-5 0 10 -1.1477 -0.0125
-5 0 11 1.0301 0.0147
-5 0 12 -0.4594 -0.0107
-5 0 13 -0.0900 0.0065
-5 0 14 0.1251 -0.0035
-5 0 15 0.3218 0.0014
-5 0 16 -0.6483 -0.0014
-5 0 17 0.3340 0.0010
-5 0 18 0.4391 0.0079
-5 0 19 -0.9817 -0.0287
-5 0 20 0.8651 0.0495
-5 0 21 -0.3192 -0.0504
-5 1 1 0.2746 -0.0358
-5 1 2 -1.6900 0.0353
-5 1 3 2.4728 -0.0305
-5 1 4 -2.2807 0.0229
-5 1 5 1.5184 -0.0115
-5 1 6 -0.7214 -0.0023
-5 1 7 0.1727 0.0118
-5 1 8 0.0894 -0.0113
-5 1 9 -0.1803 0.0021
-5 1 10 0.2670 0.0077
-5 1 11 -0.3972 -0.0121
-5 1 12 0.4434 0.0099
-5 1 13 -0.3095 -0.0035
-5 1 14 0.1253 -0.0035
-5 1 15 -0.0999 0.0065
-5 1 16 0.2293 -0.0042
-5 1 17 -0.3031 0.0038
-5 1 18 0.1983 -0.0179
-5 1 19 -0.0157 0.0495
-5 1 20 -0.0945 -0.0813
-5 1 21 0.1013 0.0886
-5 2 1 0.2514 0.0142
-5 2 2 1.0134 -0.0070
-5 2 3 -1.8871 0.0013
-5 2 4 1.9543 -0.0022
-5 2 5 -1.5378 0.0067
-5 2 6 1.1862 -0.0075
-5 2 7 -1.1519 0.0021
-5 2 8 1.2993 0.0058
-5 2 9 -1.3141 -0.0108
-5 2 10 0.9930 0.0108
-5 2 11 -0.4515 -0.0063
-5 2 12 0.0447 0.0007
-5 2 13 0.0114 0.0004
-5 2 14 0.1038 0.0052
-5 2 15 -0.0563 -0.0121
-5 2 16 -0.2039 0.0119
-5 2 17 0.4243 -0.0048
-5 2 18 -0.4493 0.0036
-5 2 19 0.4091 -0.0186
-5 2 20 -0.4323 0.0428
-5 2 21 0.3997 -0.0558
-5 3 1 -0.9236 0.0059
-5 3 2 -0.7995 -0.0133
-5 3 3 2.2079 0.0249
-5 3 4 -2.6693 -0.0272
-5 3 5 2.4238 0.0151
-5 3 6 -2.0679 0.0024
-5 3 7 1.9544 -0.0116
-5 3 8 -2.0319 0.0080
-5 3 9 1.9986 0.0013
-5 3 10 -1.5723 -0.0054
-5 3 11 0.7971 -0.0002
-5 3 12 -0.1190 0.0103
-5 3 13 -0.0251 -0.0144
-5 3 14 -0.2601 0.0071
-5 3 15 0.4036 0.0054
-5 3 16 -0.0757 -0.0114
-5 3 17 -0.3858 0.0084
-5 3 18 0.4380 -0.0071
-5 3 19 -0.0595 0.0179
-5 3 20 -0.2559 -0.0355
-5 3 21 0.1773 0.0428
-5 4 1 -0.3422 -0.0280
-5 4 2 0.7352 0.0182
-5 4 3 -1.2126 -0.0144
-5 4 4 1.2969 0.0138
-5 4 5 -1.0739 -0.0085
-5 4 6 0.8933 -0.0025
-5 4 7 -0.8904 0.0115
-5 4 8 0.9510 -0.0110
-5 4 9 -0.9284 0.0024
-5 4 10 0.7256 0.0044
-5 4 11 -0.3205 -0.0007
-5 4 12 -0.1131 -0.0110
-5 4 13 0.2335 0.0183
-5 4 14 0.1037 -0.0124
-5 4 15 -0.5658 -0.0005
-5 4 16 0.6520 0.0058
-5 4 17 -0.2944 -0.0004
-5 4 18 -0.0565 0.0002
-5 4 19 0.0109 -0.0213
-5 4 20 0.2902 0.0557
-5 5 1 0.4867 0.0032
-5 5 2 -0.6662 0.0029
-5 5 3 0.6790 -0.0023
-5 5 4 -0.3509 -0.0033
-5 5 5 -0.1136 0.0059
-5 5 6 0.3108 -0.0012
-5 5 7 -0.0890 -0.0069
-5 5 8 -0.3380 0.0103
-5 5 9 0.6574 -0.0054
-5 5 10 -0.6874 -0.0029
-5 5 11 0.4202 0.0047
-5 5 12 -0.0412 0.0039
-5 5 13 -0.1051 -0.0142
-5 5 14 -0.2118 0.0127
-5 5 15 0.7806 0.0015
-5 5 16 -1.0540 -0.0120
-5 5 17 0.7149 0.0031
-5 5 18 -0.0494 0.0174
-5 5 19 -0.3696 -0.0241
-5 5 20 0.3068 0.0030
-5 6 1 0.6195 0.0206
-5 6 2 -0.6748 -0.0336
-5 6 3 0.5609 0.0331
-5 6 4 -0.4815 -0.0158
-5 6 5 0.4887 -0.0063
-5 6 6 -0.4708 0.0186
-5 6 7 0.3571 -0.0166
-5 6 8 -0.1907 0.0076
-5 6 9 0.0228 -0.0025
-5 6 10 0.1115 0.0052
-5 6 11 -0.1166 -0.0094
-5 6 12 -0.0827 0.0050
-5 6 13 0.3237 0.0095
-5 6 14 -0.2566 -0.0226
-5 6 15 -0.2218 0.0216
-5 6 16 0.6935 -0.0085
-5 6 17 -0.5927 -0.0002
-5 6 18 -0.1307 -0.0078
-5 6 19 0.8860 0.0261
-5 6 20 -1.0528 -0.0369
-5 7 1 0.1495 0.0010
-5 7 2 -0.2637 0.0137
-5 7 3 0.2078 -0.0291
-5 7 4 0.0105 0.0294
-5 7 5 -0.2370 -0.0146
-5 7 6 0.3117 -0.0022
-5 7 7 -0.2903 0.0091
-5 7 8 0.3888 -0.0050
-5 7 9 -0.6661 -0.0017
-5 7 10 0.8987 0.0021
-5 7 11 -0.8701 0.0050
-5 7 12 0.6674 -0.0122
-5 7 13 -0.5351 0.0112
-5 7 14 0.4983 -0.0029
-5 7 15 -0.3299 -0.0033
-5 7 16 -0.0654 0.0005
-5 7 17 0.4116 0.0070
-5 7 18 -0.3534 -0.0092
-5 7 19 -0.0835 0.0032
-5 8 1 -0.1122 -0.0227
-5 8 2 0.3699 0.0122
-5 8 3 -0.3750 0.0070
-5 8 4 0.0848 -0.0171
-5 8 5 0.2957 0.0129
-5 8 6 -0.4903 -0.0033
-5 8 7 0.4414 -0.0011
-5 8 8 -0.3592 -0.0017
-5 8 9 0.4222 0.0070
-5 8 10 -0.5084 -0.0087
-5 8 11 0.3466 0.0048
-5 8 12 0.0877 0.0015
-5 8 13 -0.4760 -0.0044
-5 8 14 0.5172 0.0015
-5 8 15 -0.2832 0.0021
-5 8 16 0.1141 0.0013
-5 8 17 -0.2066 -0.0135
-5 8 18 0.4208 0.0262
-5 8 19 -0.5016 -0.0292
-5 9 1 0.9018 0.0306
-5 9 2 -0.7785 -0.0271
-5 9 3 0.3230 0.0129
-5 9 4 0.3479 -0.0013
-5 9 5 -0.9084 -0.0011
-5 9 6 1.0534 -0.0018
-5 9 7 -0.7945 0.0043
-5 9 8 0.4735 -0.0052
-5 9 9 -0.3924 0.0055
-5 9 10 0.4522 -0.0044
-5 9 11 -0.2694 0.0016
-5 9 12 -0.3179 0.0002
-5 9 13 0.9681 0.0019
-5 9 14 -1.1587 -0.0052
-5 9 15 0.7501 0.0020
-5 9 16 -0.1272 0.0105
-5 9 17 -0.2217 -0.0230
-5 9 18 0.1711 0.0217
-5 10 1 -0.2381 -0.0053
-5 10 2 0.2873 0.0124
-5 10 3 -0.3638 -0.0172
-5 10 4 0.2522 0.0163
-5 10 5 0.0822 -0.0104
-5 10 6 -0.3972 0.0031
-5 10 7 0.4227 0.0013
-5 10 8 -0.1883 -0.0002
-5 10 9 0.0019 -0.0045
-5 10 10 -0.0678 0.0067
-5 10 11 0.2204 -0.0004
-5 10 12 -0.1413 -0.0116
-5 10 13 -0.2018 0.0177
-5 10 14 0.4674 -0.0073
-5 10 15 -0.3353 -0.0146
-5 10 16 -0.1048 0.0282
-5 10 17 0.4511 -0.0180
-5 11 1 0.1951 0.0042
-5 11 2 0.2028 -0.0025
-5 11 3 -0.1268 0.0077
-5 11 4 -0.3292 -0.0101
-5 11 5 0.7383 0.0063
-5 11 6 -0.7747 -0.0031
-5 11 7 0.5065 0.0073
-5 11 8 -0.2464 -0.0150
-5 11 9 0.1817 0.0168
-5 11 10 -0.2332 -0.0108
-5 11 11 0.2492 0.0045
-5 11 12 -0.2143 -0.0042
-5 11 13 0.2022 0.0070
-5 11 14 -0.2062 -0.0071
-5 11 15 0.1327 0.0056
-5 11 16 0.0363 -0.0083
-5 12 1 -0.4058 -0.0021
-5 12 2 0.1248 -0.0104
-5 12 3 -0.0337 0.0117
-5 12 4 0.2958 -0.0063
-5 12 5 -0.7287 0.0052
-5 12 6 0.9757 -0.0070
-5 12 7 -0.8628 -0.0004
-5 12 8 0.5374 0.0190
-5 12 9 -0.2596 -0.0323
-5 12 10 0.1341 0.0254
-5 12 11 -0.0948 -0.0077
-5 12 12 0.0807 0.0043
-5 12 13 -0.1143 -0.0237
-5 12 14 0.2018 0.0458
-5 12 15 -0.2581 -0.0438
-5 13 1 0.3617 0.0096
-5 13 2 -0.0744 0.0251
-5 13 3 -0.1768 -0.0394
-5 13 4 0.1979 0.0199
-5 13 5 0.0018 0.0068
-5 13 6 -0.2002 -0.0077
-5 13 7 0.2080 -0.0153
-5 13 8 -0.0795 0.0299
-5 13 9 0.0158 -0.0152
-5 13 10 -0.0896 -0.0141
-5 13 11 0.1621 0.0298
-5 13 12 -0.0934 -0.0238
-5 13 13 -0.0562 0.0117
-5 14 1 -0.0435 -0.0222
-5 14 2 -0.0614 -0.0040
-5 14 3 0.3788 0.0187
-5 14 4 -0.6912 0.0112
-5 14 5 0.7669 -0.0632
-5 14 6 -0.5961 0.0794
-5 14 7 0.3725 -0.0331
-5 14 8 -0.2442 -0.0373
-5 14 9 0.1614 0.0687
-5 14 10 -0.0091 -0.0385
-5 15 1 -0.2567 -0.0150
-5 15 2 0.2603 0.0090
-5 15 3 -0.4125 -0.0051
-5 15 4 0.6726 -0.0234
-5 15 5 -0.8377 0.0737
-5 15 6 0.7509 -0.1053
-4 -17 1 -0.3473 0.0624
-4 -17 2 0.1147 -0.0463
-4 -16 1 0.7668 -0.0100
-4 -16 2 -0.8627 0.0101
-4 -16 3 0.6103 -0.0302
-4 -16 4 -0.2761 0.0558
-4 -16 5 0.0333 -0.0634
-4 -16 6 0.1480 0.0455
-4 -15 1 -0.0081 -0.0248
-4 -15 2 0.1820 0.0237
-4 -15 3 -0.2464 -0.0101
-4 -15 4 0.2346 -0.0169
-4 -15 5 -0.2143 0.0446
-4 -15 6 0.1265 -0.0565
-4 -15 7 0.0972 0.0508
-4 -15 8 -0.3270 -0.0411
-4 -14 1 -0.1054 0.0217
-4 -14 2 0.0131 -0.0094
-4 -14 3 -0.0388 0.0054
-4 -14 4 0.0769 -0.0039
-4 -14 5 0.0709 0.0022
-4 -14 6 -0.3931 -0.0063
-4 -14 7 0.6217 0.0199
-4 -14 8 -0.5517 -0.0352
-4 -14 9 0.2909 0.0426
-4 -14 10 -0.0932 -0.0428
-4 -13 1 0.7772 -0.0177
-4 -13 2 -0.3533 0.0081
-4 -13 3 0.0427 -0.0144
-4 -13 4 0.0536 0.0184
-4 -13 5 -0.0882 -0.0067
-4 -13 6 0.2477 -0.0102
-4 -13 7 -0.4662 0.0127
-4 -13 8 0.5036 0.0016
-4 -13 9 -0.2865 -0.0181
-4 -13 10 0.0240 0.0270
-4 -13 11 0.0576 -0.0344
-4 -13 12 0.0222 0.0467
-4 -12 1 -0.8750 0.0290
-4 -12 2 0.9719 -0.0059
-4 -12 3 -0.8275 -0.0011
-4 -12 4 0.5490 -0.0055
-4 -12 5 -0.2813 0.0082
-4 -12 6 0.0599 -0.0007
-4 -12 7 0.1025 -0.0064
-4 -12 8 -0.1230 0.0060
-4 -12 9 -0.0479 -0.0071
-4 -12 10 0.2906 0.0219
-4 -12 11 -0.3973 -0.0474
-4 -12 12 0.2849 0.0673
-4 -12 13 -0.0612 -0.0692
-4 -11 1 0.9831 -0.0053
-4 -11 2 -1.0786 -0.0073
-4 -11 3 1.0155 0.0182
-4 -11 4 -0.7259 -0.0159
-4 -11 5 0.3159 0.0050
-4 -11 6 0.0651 0.0044
-4 -11 7 -0.3250 -0.0082
-4 -11 8 0.4286 0.0081
-4 -11 9 -0.3926 -0.0050
-4 -11 10 0.2871 -0.0005
-4 -11 11 -0.1740 0.0065
-4 -11 12 0.0353 -0.0136
-4 -11 13 0.1691 0.0257
-4 -11 14 -0.3720 -0.0431
-4 -11 15 0.4232 0.0566
-4 -10 1 -0.9716 -0.0133
-4 -10 2 0.9697 0.0273
-4 -10 3 -0.8041 -0.0347
-4 -10 4 0.3702 0.0240
-4 -10 5 0.2193 -0.0013
-4 -10 6 -0.7497 -0.0169
-4 -10 7 1.0709 0.0195
-4 -10 8 -1.1391 -0.0062
-4 -10 9 1.0056 -0.0148
-4 -10 10 -0.8187 0.0305
-4 -10 11 0.7359 -0.0271
-4 -10 12 -0.7461 0.0018
-4 -10 13 0.6479 0.0303
-4 -10 14 -0.3071 -0.0468
-4 -10 15 -0.1141 0.0380
-4 -10 16 0.3087 -0.0132
-4 -9 1 -1.0303 0.0129
-4 -9 2 1.0050 -0.0103
-4 -9 3 -0.7240 0.0168
-4 -9 4 0.5939 -0.0193
-4 -9 5 -0.7506 0.0101
-4 -9 6 1.0170 0.0043
-4 -9 7 -1.1877 -0.0126
-4 -9 8 1.1980 0.0102
-4 -9 9 -1.0639 -0.0011
-4 -9 10 0.8368 -0.0069
-4 -9 11 -0.6404 0.0080
-4 -9 12 0.6001 -0.0015
-4 -9 13 -0.6673 -0.0086
-4 -9 14 0.6272 0.0189
-4 -9 15 -0.3649 -0.0293
-4 -9 16 0.0396 0.0390
-4 -9 17 0.1008 -0.0397
-4 -8 1 2.0301 -0.0283
-4 -8 2 -1.9141 0.0126
-4 -8 3 1.5512 0.0012
-4 -8 4 -1.1279 -0.0041
-4 -8 5 0.7898 0.0001
-4 -8 6 -0.5144 0.0025
-4 -8 7 0.2825 -0.0012
-4 -8 8 -0.1920 0.0005
-4 -8 9 0.3010 -0.0028
-4 -8 10 -0.4839 0.0026
-4 -8 11 0.5665 0.0069
-4 -8 12 -0.5239 -0.0223
-4 -8 13 0.4362 0.0301
-4 -8 14 -0.3126 -0.0239
-4 -8 15 0.0953 0.0176
-4 -8 16 0.1821 -0.0302
-4 -8 17 -0.3695 0.0589
-4 -8 18 0.3608 -0.0747
-4 -7 1 -2.8264 -0.0138
-4 -7 2 2.4140 0.0156
-4 -7 3 -1.6180 -0.0209
-4 -7 4 0.9177 0.0194
-4 -7 5 -0.4853 -0.0072
-4 -7 6 0.1060 -0.0066
-4 -7 7 0.3804 0.0100
-4 -7 8 -0.7633 -0.0028
-4 -7 9 0.7372 -0.0044
-4 -7 10 -0.3433 0.0047
-4 -7 11 -0.0755 -0.0031
-4 -7 12 0.2986 0.0061
-4 -7 13 -0.3987 -0.0090
-4 -7 14 0.4952 0.0034
-4 -7 15 -0.5489 0.0046
-4 -7 16 0.4771 0.0046
-4 -7 17 -0.3131 -0.0372
-4 -7 18 0.1464 0.0696
-4 -6 1 -0.5126 0.0301
-4 -6 2 -0.7860 -0.0324
-4 -6 3 1.3179 0.0335
-4 -6 4 -1.3235 -0.0263
-4 -6 5 1.2118 0.0076
-4 -6 6 -1.0341 0.0137
-4 -6 7 0.6163 -0.0239
-4 -6 8 -0.0428 0.0188
-4 -6 9 -0.3365 -0.0068
-4 -6 10 0.3742 -0.0030
-4 -6 11 -0.2863 0.0113
-4 -6 12 0.2565 -0.0209
-4 -6 13 -0.1502 0.0249
-4 -6 14 -0.2047 -0.0125
-4 -6 15 0.6563 -0.0108
-4 -6 16 -0.8819 0.0204
-4 -6 17 0.8028 -0.0002
-4 -6 18 -0.6196 -0.0332
-4 -6 19 0.4777 0.0447
-4 -5 1 4.7535 -0.0266
-4 -5 2 -4.1935 0.0194
-4 -5 3 2.5995 -0.0160
-4 -5 4 -0.5329 0.0107
-4 -5 5 -1.1904 0.0011
-4 -5 6 1.9263 -0.0134
-4 -5 7 -1.5765 0.0157
-4 -5 8 0.7393 -0.0079
-4 -5 9 -0.2428 0.0023
-4 -5 10 0.3390 -0.0064
-4 -5 11 -0.5268 0.0108
-4 -5 12 0.3100 -0.0013
-4 -5 13 0.1144 -0.0187
-4 -5 14 -0.1907 0.0273
-4 -5 15 -0.1572 -0.0123
-4 -5 16 0.4175 -0.0084
-4 -5 17 -0.2273 0.0067
-4 -5 18 -0.1494 0.0199
-4 -5 19 0.2438 -0.0422
-4 -5 20 -0.0111 0.0352
-4 -4 1 -6.3928 -0.0056
-4 -4 2 5.8583 0.0100
-4 -4 3 -4.8917 -0.0036
-4 -4 4 3.1060 -0.0047
-4 -4 5 -0.6920 0.0038
-4 -4 6 -1.4123 0.0051
-4 -4 7 2.1376 -0.0102
-4 -4 8 -1.3902 0.0058
-4 -4 9 0.3076 -0.0005
-4 -4 10 -0.0752 0.0044
-4 -4 11 0.6526 -0.0124
-4 -4 12 -1.0394 0.0095
-4 -4 13 0.6771 0.0067
-4 -4 14 -0.0731 -0.0189
-4 -4 15 -0.0646 0.0107
-4 -4 16 -0.1975 0.0101
-4 -4 17 0.2726 -0.0194
-4 -4 18 0.0202 0.0070
-4 -4 19 -0.2625 0.0109
-4 -4 20 0.1243 -0.0139
-4 -3 1 8.4002 0.0274
-4 -3 2 -5.9785 -0.0309
-4 -3 3 3.8742 0.0186
-4 -3 4 -2.8004 0.0015
-4 -3 5 2.0076 -0.0116
-4 -3 6 -0.4588 0.0057
-4 -3 7 -1.5652 0.0047
-4 -3 8 2.6901 -0.0073
-4 -3 9 -2.2276 0.0049
-4 -3 10 1.0539 -0.0073
-4 -3 11 -0.4617 0.0126
-4 -3 12 0.6706 -0.0079
-4 -3 13 -0.9252 -0.0098
-4 -3 14 0.7237 0.0237
-4 -3 15 -0.3494 -0.0175
-4 -3 16 0.2192 -0.0012
-4 -3 17 -0.2650 0.0082
-4 -3 18 0.1906 0.0048
-4 -3 19 0.0017 -0.0179
-4 -3 20 -0.0635 0.0096
-4 -2 1 -0.1320 -0.0136
-4 -2 2 1.4817 0.0116
-4 -2 3 -2.0189 -0.0029
-4 -2 4 2.1961 -0.0115
-4 -2 5 -2.3035 0.0170
-4 -2 6 1.7708 -0.0052
-4 -2 7 -0.1545 -0.0109
-4 -2 8 -1.7732 0.0120
-4 -2 9 2.6273 0.0025
-4 -2 10 -1.9804 -0.0141
-4 -2 11 0.7907 0.0116
-4 -2 12 -0.2218 -0.0054
-4 -2 13 0.4714 0.0099
-4 -2 14 -0.9045 -0.0197
-4 -2 15 0.9612 0.0168
-4 -2 16 -0.6224 -0.0003
-4 -2 17 0.1671 -0.0066
-4 -2 18 0.1929 -0.0142
-4 -2 19 -0.4041 0.0494
-4 -2 20 0.4970 -0.0667
-4 -2 21 -0.5124 0.0524
-4 -1 1 -10.4298 -0.0280
-4 -1 2 6.2119 0.0130
-4 -1 3 -1.3682 -0.0002
-4 -1 4 -1.7708 0.0023
-4 -1 5 2.6215 -0.0126
-4 -1 6 -1.9222 0.0136
-4 -1 7 0.7060 -0.0018
-4 -1 8 0.2358 -0.0079
-4 -1 9 -0.5175 0.0030
-4 -1 10 0.2595 0.0090
-4 -1 11 0.0629 -0.0133
-4 -1 12 -0.0794 0.0084
-4 -1 13 -0.1730 -0.0063
-4 -1 14 0.4219 0.0117
-4 -1 15 -0.4844 -0.0146
-4 -1 16 0.3430 0.0067
-4 -1 17 -0.0586 0.0028
-4 -1 18 -0.2403 0.0035
-4 -1 19 0.3772 -0.0284
-4 -1 20 -0.2942 0.0552
-4 -1 21 0.1521 -0.0662
-4 0 1 11.5582 0.0778
-4 0 2 -9.0021 -0.0581
-4 0 3 4.7587 0.0187
-4 0 4 -1.1888 0.0110
-4 0 5 -0.4437 -0.0130
-4 0 6 0.4314 -0.0027
-4 0 7 0.0923 0.0144
-4 0 8 -0.1413 -0.0127
-4 0 9 -0.4770 0.0045
-4 0 10 1.1582 0.0009
-4 0 11 -1.1797 -0.0021
-4 0 12 0.4952 0.0020
-4 0 13 0.2234 -0.0022
-4 0 14 -0.3753 0.0028
-4 0 15 0.0727 -0.0046
-4 0 16 0.1404 0.0053
-4 0 17 -0.0167 0.0005
-4 0 18 -0.2036 -0.0146
-4 0 19 0.2424 0.0293
-4 0 20 -0.1295 -0.0337
-4 0 21 0.0450 0.0262
-4 1 1 -5.6524 -0.0401
-4 1 2 5.6566 0.0398
-4 1 3 -4.4024 -0.0183
-4 1 4 2.9786 -0.0084
-4 1 5 -1.9713 0.0201
-4 1 6 1.3420 -0.0125
-4 1 7 -0.8598 -0.0015
-4 1 8 0.3492 0.0066
-4 1 9 0.2662 0.0001
-4 1 10 -0.8565 -0.0101
-4 1 11 1.0981 0.0126
-4 1 12 -0.8194 -0.0051
-4 1 13 0.2881 -0.0049
-4 1 14 0.0450 0.0060
-4 1 15 -0.0613 0.0043
-4 1 16 0.0392 -0.0138
-4 1 17 -0.2165 0.0070
-4 1 18 0.4967 0.0158
-4 1 19 -0.6382 -0.0344
-4 1 20 0.5436 0.0296
-4 1 21 -0.2766 -0.0054
-4 2 1 0.9108 -0.0050
-4 2 2 -1.1550 0.0034
-4 2 3 0.8573 -0.0098
-4 2 4 -0.5533 0.0191
-4 2 5 0.4622 -0.0218
-4 2 6 -0.4389 0.0152
-4 2 7 0.3607 -0.0048
-4 2 8 -0.2454 -0.0019
-4 2 9 0.0806 0.0013
-4 2 10 0.1757 0.0046
-4 2 11 -0.4289 -0.0095
-4 2 12 0.5069 0.0068
-4 2 13 -0.4027 0.0024
-4 2 14 0.2715 -0.0082
-4 2 15 -0.1762 0.0019
-4 2 16 0.0382 0.0097
-4 2 17 0.1212 -0.0092
-4 2 18 -0.1278 -0.0090
-4 2 19 -0.0423 0.0265
-4 2 20 0.1246 -0.0198
-4 2 21 0.0739 -0.0100
-4 3 1 0.1174 0.0364
-4 3 2 0.6848 -0.0158
-4 3 3 -0.7730 -0.0020
-4 3 4 0.6604 0.0080
-4 3 5 -0.7060 -0.0039
-4 3 6 0.9038 -0.0025
-4 3 7 -1.1752 0.0048
-4 3 8 1.4619 -0.0015
-4 3 9 -1.5611 -0.0043
-4 3 10 1.2467 0.0068
-4 3 11 -0.6496 -0.0030
-4 3 12 0.2241 -0.0025
-4 3 13 -0.1929 0.0032
-4 3 14 0.2693 -0.0000
-4 3 15 -0.1109 0.0015
-4 3 16 -0.1772 -0.0103
-4 3 17 0.2526 0.0162
-4 3 18 -0.0954 -0.0090
-4 3 19 0.0234 -0.0047
-4 3 20 -0.1664 0.0067
-4 3 21 0.2601 0.0094
-4 4 1 -1.5111 -0.0431
-4 4 2 0.0490 0.0282
-4 4 3 1.0397 -0.0004
-4 4 4 -1.7263 -0.0221
-4 4 5 2.1694 0.0275
-4 4 6 -2.3292 -0.0180
-4 4 7 2.2071 0.0049
-4 4 8 -2.0348 0.0008
-4 4 9 1.9486 0.0025
-4 4 10 -1.7339 -0.0071
-4 4 11 1.1828 0.0045
-4 4 12 -0.5329 0.0047
-4 4 13 0.2221 -0.0121
-4 4 14 -0.2770 0.0138
-4 4 15 0.2824 -0.0150
-4 4 16 -0.0096 0.0197
-4 4 17 -0.2400 -0.0201
-4 4 18 0.0819 0.0060
-4 4 19 0.3807 0.0175
-4 4 20 -0.6711 -0.0299
-4 4 21 0.5281 0.0190
-4 5 1 -0.1104 0.0040
-4 5 2 0.7782 -0.0050
-4 5 3 -1.1296 -0.0031
-4 5 4 1.1399 0.0104
-4 5 5 -1.0788 -0.0103
-4 5 6 1.0279 0.0036
-4 5 7 -0.8945 0.0036
-4 5 8 0.7269 -0.0056
-4 5 9 -0.6738 0.0012
-4 5 10 0.6665 0.0048
-4 5 11 -0.4552 -0.0059
-4 5 12 0.0248 0.0019
-4 5 13 0.2841 0.0007
-4 5 14 -0.2042 0.0013
-4 5 15 -0.1003 -0.0011
-4 5 16 0.2792 -0.0091
-4 5 17 -0.2700 0.0216
-4 5 18 0.3122 -0.0161
-4 5 19 -0.5321 -0.0146
-4 5 20 0.7317 0.0502
-4 5 21 -0.6561 -0.0608
-4 6 1 -0.3301 -0.0016
-4 6 2 -0.3625 0.0061
-4 6 3 0.6265 0.0008
-4 6 4 -0.4007 -0.0081
-4 6 5 0.0313 0.0093
-4 6 6 0.1838 -0.0066
-4 6 7 -0.1827 0.0044
-4 6 8 -0.0262 -0.0034
-4 6 9 0.4136 0.0026
-4 6 10 -0.7612 -0.0015
-4 6 11 0.7256 -0.0008
-4 6 12 -0.2535 0.0051
-4 6 13 -0.2282 -0.0089
-4 6 14 0.2486 0.0076
-4 6 15 0.1441 -0.0010
-4 6 16 -0.4536 -0.0033
-4 6 17 0.3561 -0.0009
-4 6 18 -0.0550 0.0090
-4 6 19 -0.0486 -0.0095
-4 6 20 -0.1282 -0.0014
-4 7 1 0.2576 -0.0086
-4 7 2 -0.3240 -0.0093
-4 7 3 0.4434 0.0175
-4 7 4 -0.6123 -0.0161
-4 7 5 0.6484 0.0097
-4 7 6 -0.5079 -0.0002
-4 7 7 0.3637 -0.0106
-4 7 8 -0.3123 0.0169
-4 7 9 0.2216 -0.0148
-4 7 10 -0.0089 0.0079
-4 7 11 -0.1065 -0.0044
-4 7 12 -0.1354 0.0058
-4 7 13 0.5824 -0.0057
-4 7 14 -0.7423 -0.0018
-4 7 15 0.3867 0.0134
-4 7 16 0.1046 -0.0204
-4 7 17 -0.1592 0.0184
-4 7 18 -0.3126 -0.0116
-4 7 19 0.8187 0.0075
-4 7 20 -0.8552 -0.0096
-4 8 1 0.3396 0.0275
-4 8 2 -0.5843 -0.0138
-4 8 3 0.5068 -0.0051
-4 8 4 -0.1818 0.0190
-4 8 5 -0.1042 -0.0256
-4 8 6 0.1876 0.0250
-4 8 7 -0.2044 -0.0180
-4 8 8 0.3467 0.0095
-4 8 9 -0.5589 -0.0063
-4 8 10 0.6342 0.0095
-4 8 11 -0.5658 -0.0118
-4 8 12 0.5985 0.0060
-4 8 13 -0.8629 0.0056
-4 8 14 1.1182 -0.0139
-4 8 15 -1.0099 0.0142
-4 8 16 0.5282 -0.0110
-4 8 17 -0.0590 0.0109
-4 8 18 -0.0467 -0.0133
-4 8 19 -0.1537 0.0118
-4 9 1 -0.1505 -0.0307
-4 9 2 0.2575 0.0215
-4 9 3 -0.1413 -0.0062
-4 9 4 -0.1607 -0.0033
-4 9 5 0.4009 0.0079
-4 9 6 -0.4267 -0.0131
-4 9 7 0.3635 0.0181
-4 9 8 -0.4041 -0.0177
-4 9 9 0.4857 0.0119
-4 9 10 -0.3367 -0.0063
-4 9 11 -0.1239 0.0046
-4 9 12 0.5827 -0.0051
-4 9 13 -0.6453 0.0056
-4 9 14 0.2926 -0.0087
-4 9 15 0.0987 0.0158
-4 9 16 -0.1848 -0.0191
-4 9 17 -0.0088 0.0067
-4 9 18 0.2132 0.0207
-4 9 19 -0.2686 -0.0442
-4 10 1 0.8782 0.0095
-4 10 2 -0.7571 -0.0100
-4 10 3 0.3416 0.0116
-4 10 4 0.2975 -0.0175
-4 10 5 -0.8091 0.0210
-4 10 6 0.8811 -0.0131
-4 10 7 -0.5957 -0.0035
-4 10 8 0.3468 0.0149
-4 10 9 -0.3672 -0.0120
-4 10 10 0.4506 0.0023
-4 10 11 -0.2432 0.0008
-4 10 12 -0.2613 0.0044
-4 10 13 0.6645 -0.0060
-4 10 14 -0.6214 -0.0023
-4 10 15 0.2314 0.0083
-4 10 16 0.1041 0.0039
-4 10 17 -0.1380 -0.0296
-4 10 18 -0.0170 0.0426
-4 11 1 -0.1083 0.0177
-4 11 2 0.0303 -0.0125
-4 11 3 -0.1276 -0.0021
-4 11 4 0.2002 0.0149
-4 11 5 -0.1445 -0.0199
-4 11 6 0.0649 0.0160
-4 11 7 -0.0886 -0.0060
-4 11 8 0.1549 -0.0036
-4 11 9 -0.0949 0.0051
-4 11 10 -0.1068 0.0015
-4 11 11 0.2547 -0.0043
-4 11 12 -0.1992 -0.0071
-4 11 13 0.0584 0.0247
-4 11 14 -0.0816 -0.0268
-4 11 15 0.3203 0.0030
-4 11 16 -0.5419 0.0278
-4 11 17 0.5015 -0.0354
-4 12 1 -0.0666 -0.0049
-4 12 2 0.2278 -0.0072
-4 12 3 -0.0210 0.0243
-4 12 4 -0.4882 -0.0213
-4 12 5 0.9902 0.0003
-4 12 6 -1.2128 0.0134
-4 12 7 1.1001 -0.0048
-4 12 8 -0.7520 -0.0125
-4 12 9 0.2955 0.0172
-4 12 10 0.1327 -0.0100
-4 12 11 -0.3681 0.0111
-4 12 12 0.3155 -0.0300
-4 12 13 -0.0812 0.0513
-4 12 14 -0.0858 -0.0531
-4 12 15 0.0429 0.0334
-4 13 1 0.1366 0.0207
-4 13 2 -0.1771 -0.0184
-4 13 3 -0.0533 -0.0040
-4 13 4 0.5734 0.0157
-4 13 5 -1.1138 0.0013
-4 13 6 1.3579 -0.0264
-4 13 7 -1.2256 0.0266
-4 13 8 0.8743 -0.0019
-4 13 9 -0.4696 -0.0133
-4 13 10 0.0569 -0.0039
-4 13 11 0.3333 0.0310
-4 13 12 -0.5748 -0.0241
-4 13 13 0.5423 -0.0288
-4 13 14 -0.2845 0.0898
-4 14 1 0.2206 0.0079
-4 14 2 -0.0717 0.0323
-4 14 3 -0.1333 -0.0374
-4 14 4 0.1502 0.0103
-4 14 5 0.0137 0.0078
-4 14 6 -0.1172 0.0107
-4 14 7 0.0054 -0.0488
-4 14 8 0.1902 0.0705
-4 14 9 -0.2332 -0.0644
-4 14 10 0.0947 0.0497
-4 14 11 0.0205 -0.0449
-4 14 12 0.0536 0.0439
-4 15 1 0.1289 0.0094
-4 15 2 -0.0253 -0.0353
-4 15 3 0.1865 0.0350
-4 15 4 -0.4458 0.0131
-4 15 5 0.6043 -0.0680
-4 15 6 -0.6475 0.0694
-4 15 7 0.6801 -0.0030
-4 15 8 -0.7104 -0.0835
-4 15 9 0.6169 0.1288
-3 -17 1 -0.2401 0.0115
-3 -17 2 0.2582 -0.0058
-3 -16 1 -0.2525 -0.0170
-3 -16 2 0.0502 0.0124
-3 -16 3 -0.0054 -0.0087
-3 -16 4 0.1719 0.0213
-3 -16 5 -0.2943 -0.0530
-3 -16 6 0.1726 0.0842
-3 -15 1 0.1406 0.0212
-3 -15 2 -0.2031 -0.0312
-3 -15 3 0.2475 0.0143
-3 -15 4 -0.3410 0.0145
-3 -15 5 0.3045 -0.0284
-3 -15 6 0.0425 0.0177
-3 -15 7 -0.5395 0.0026
-3 -15 8 0.7742 -0.0140
-3 -14 1 0.2897 0.0019
-3 -14 2 -0.4843 0.0046
-3 -14 3 0.4750 -0.0038
-3 -14 4 -0.1914 -0.0036
-3 -14 5 -0.1712 0.0110
-3 -14 6 0.2807 -0.0172
-3 -14 7 -0.0474 0.0282
-3 -14 8 -0.2440 -0.0459
-3 -14 9 0.2726 0.0607
-3 -14 10 -0.0635 -0.0619
-3 -13 1 0.0053 -0.0262
-3 -13 2 0.0885 0.0071
-3 -13 3 -0.2806 0.0085
-3 -13 4 0.3215 -0.0122
-3 -13 5 -0.0786 0.0104
-3 -13 6 -0.2870 -0.0114
-3 -13 7 0.5080 0.0131
-3 -13 8 -0.5249 -0.0104
-3 -13 9 0.4969 0.0076
-3 -13 10 -0.5224 -0.0141
-3 -13 11 0.4964 0.0272
-3 -13 12 -0.3018 -0.0311
-3 -12 1 0.6520 0.0389
-3 -12 2 -0.4292 -0.0158
-3 -12 3 0.2573 -0.0187
-3 -12 4 -0.1324 0.0338
-3 -12 5 -0.0240 -0.0224
-3 -12 6 0.2225 0.0031
-3 -12 7 -0.3503 0.0054
-3 -12 8 0.3228 -0.0014
-3 -12 9 -0.2261 -0.0089
-3 -12 10 0.2279 0.0238
-3 -12 11 -0.3842 -0.0433
-3 -12 12 0.6009 0.0605
-3 -12 13 -0.7531 -0.0657
-3 -11 1 -0.7772 -0.0034
-3 -11 2 0.9262 -0.0015
-3 -11 3 -0.9277 0.0136
-3 -11 4 0.7218 -0.0188
-3 -11 5 -0.3762 0.0125
-3 -11 6 0.0322 -0.0055
-3 -11 7 0.1576 0.0072
-3 -11 8 -0.1298 -0.0135
-3 -11 9 -0.0255 0.0135
-3 -11 10 0.1491 -0.0042
-3 -11 11 -0.1623 -0.0093
-3 -11 12 0.0866 0.0215
-3 -11 13 0.0543 -0.0288
-3 -11 14 -0.2479 0.0262
-3 -11 15 0.3955 -0.0104
-3 -10 1 1.5407 -0.0004
-3 -10 2 -1.4104 -0.0067
-3 -10 3 1.2530 0.0061
-3 -10 4 -1.0173 -0.0027
-3 -10 5 0.6378 0.0000
-3 -10 6 -0.1164 0.0053
-3 -10 7 -0.3860 -0.0143
-3 -10 8 0.6388 0.0189
-3 -10 9 -0.5752 -0.0123
-3 -10 10 0.3549 -0.0004
-3 -10 11 -0.1416 0.0083
-3 -10 12 -0.0885 -0.0108
-3 -10 13 0.4202 0.0179
-3 -10 14 -0.7655 -0.0331
-3 -10 15 0.9098 0.0454
-3 -10 16 -0.7833 -0.0417
-3 -9 1 -1.1119 0.0319
-3 -9 2 1.0795 0.0008
-3 -9 3 -0.8872 -0.0270
-3 -9 4 0.5660 0.0305
-3 -9 5 -0.2202 -0.0146
-3 -9 6 -0.1778 -0.0066
-3 -9 7 0.6859 0.0197
-3 -9 8 -1.1597 -0.0164
-3 -9 9 1.3261 -0.0022
-3 -9 10 -1.1119 0.0239
-3 -9 11 0.7374 -0.0326
-3 -9 12 -0.4242 0.0232
-3 -9 13 0.1550 -0.0069
-3 -9 14 0.1874 -0.0002
-3 -9 15 -0.5550 -0.0083
-3 -9 16 0.7518 0.0254
-3 -9 17 -0.6736 -0.0393
-3 -8 1 -0.1907 -0.0153
-3 -8 2 0.2978 0.0095
-3 -8 3 -0.3816 0.0096
-3 -8 4 0.5798 -0.0230
-3 -8 5 -0.7630 0.0193
-3 -8 6 0.8144 -0.0041
-3 -8 7 -0.8291 -0.0080
-3 -8 8 0.9236 0.0078
-3 -8 9 -1.0188 0.0013
-3 -8 10 0.9646 -0.0088
-3 -8 11 -0.7785 0.0082
-3 -8 12 0.6034 -0.0026
-3 -8 13 -0.4754 -0.0021
-3 -8 14 0.2894 0.0049
-3 -8 15 0.0053 -0.0081
-3 -8 16 -0.2981 0.0087
-3 -8 17 0.4348 0.0008
-3 -8 18 -0.3604 -0.0200
-3 -7 1 1.1187 -0.0113
-3 -7 2 -0.5692 0.0063
-3 -7 3 0.1720 -0.0012
-3 -7 4 -0.1663 -0.0016
-3 -7 5 0.3175 0.0039
-3 -7 6 -0.3094 -0.0067
-3 -7 7 0.1602 0.0068
-3 -7 8 -0.0851 -0.0008
-3 -7 9 0.1225 -0.0083
-3 -7 10 -0.1367 0.0116
-3 -7 11 0.1098 -0.0043
-3 -7 12 -0.1764 -0.0076
-3 -7 13 0.3495 0.0149
-3 -7 14 -0.4346 -0.0180
-3 -7 15 0.2907 0.0262
-3 -7 16 -0.0152 -0.0421
-3 -7 17 -0.2142 0.0535
-3 -7 18 0.3362 -0.0466
-3 -7 19 -0.3484 0.0246
-3 -6 1 -2.6090 -0.0003
-3 -6 2 2.2446 0.0064
-3 -6 3 -0.8376 -0.0164
-3 -6 4 -0.2969 0.0236
-3 -6 5 0.6640 -0.0237
-3 -6 6 -0.6496 0.0168
-3 -6 7 0.6451 -0.0060
-3 -6 8 -0.6158 -0.0039
-3 -6 9 0.4727 0.0072
-3 -6 10 -0.3651 -0.0012
-3 -6 11 0.3943 -0.0094
-3 -6 12 -0.3553 0.0143
-3 -6 13 0.0287 -0.0087
-3 -6 14 0.4485 0.0016
-3 -6 15 -0.7513 -0.0082
-3 -6 16 0.7926 0.0301
-3 -6 17 -0.7319 -0.0496
-3 -6 18 0.6328 0.0479
-3 -6 19 -0.3957 -0.0278
-3 -5 1 -0.6334 -0.0006
-3 -5 2 -0.1449 -0.0057
-3 -5 3 -0.0101 0.0156
-3 -5 4 0.2621 -0.0202
-3 -5 5 -0.1247 0.0185
-3 -5 6 -0.1187 -0.0129
-3 -5 7 0.1168 0.0028
-3 -5 8 -0.0219 0.0120
-3 -5 9 0.1013 -0.0235
-3 -5 10 -0.2010 0.0192
-3 -5 11 0.0265 0.0022
-3 -5 12 0.2515 -0.0236
-3 -5 13 -0.1389 0.0260
-3 -5 14 -0.4486 -0.0126
-3 -5 15 0.9974 0.0073
-3 -5 16 -1.0479 -0.0250
-3 -5 17 0.7192 0.0505
-3 -5 18 -0.4166 -0.0542
-3 -5 19 0.2805 0.0282
-3 -5 20 -0.1693 0.0035
-3 -4 1 2.8870 0.0020
-3 -4 2 -3.7965 0.0088
-3 -4 3 4.1958 -0.0195
-3 -4 4 -2.9900 0.0168
-3 -4 5 0.5607 -0.0051
-3 -4 6 1.4167 -0.0004
-3 -4 7 -1.7302 -0.0033
-3 -4 8 0.9031 0.0034
-3 -4 9 -0.3526 0.0093
-3 -4 10 0.6057 -0.0238
-3 -4 11 -0.9359 0.0225
-3 -4 12 0.6790 -0.0053
-3 -4 13 -0.1961 -0.0092
-3 -4 14 0.2197 0.0087
-3 -4 15 -0.7365 -0.0047
-3 -4 16 1.0308 0.0156
-3 -4 17 -0.6662 -0.0395
-3 -4 18 -0.0402 0.0541
-3 -4 19 0.5283 -0.0443
-3 -4 20 -0.6035 0.0212
-3 -3 1 -10.8177 -0.0313
-3 -3 2 7.0386 0.0216
-3 -3 3 -5.2900 0.0029
-3 -3 4 4.3771 -0.0174
-3 -3 5 -2.4732 0.0120
-3 -3 6 -0.4040 -0.0010
-3 -3 7 2.4610 -0.0003
-3 -3 8 -2.5095 -0.0038
-3 -3 9 1.3876 -0.0008
-3 -3 10 -0.7097 0.0135
-3 -3 11 0.9167 -0.0185
-3 -3 12 -1.1811 0.0076
-3 -3 13 0.8617 0.0072
-3 -3 14 -0.2910 -0.0120
-3 -3 15 0.0764 0.0108
-3 -3 16 -0.2375 -0.0176
-3 -3 17 0.3483 0.0310
-3 -3 18 -0.2011 -0.0316
-3 -3 19 -0.0201 0.0087
-3 -3 20 0.1036 0.0202
-3 -3 21 -0.0573 -0.0282
-3 -2 1 17.6328 0.0185
-3 -2 2 -11.3908 -0.0303
-3 -2 3 5.6473 0.0191
-3 -2 4 -3.1574 0.0016
-3 -2 5 2.8738 -0.0107
-3 -2 6 -2.0695 0.0065
-3 -2 7 -0.2218 -0.0030
-3 -2 8 2.5614 0.0057
-3 -2 9 -3.3174 -0.0047
-3 -2 10 2.5175 -0.0052
-3 -2 11 -1.4058 0.0133
-3 -2 12 0.9050 -0.0078
-3 -2 13 -0.9562 -0.0055
-3 -2 14 1.0233 0.0114
-3 -2 15 -0.7681 -0.0087
-3 -2 16 0.2466 0.0126
-3 -2 17 0.2597 -0.0299
-3 -2 18 -0.5001 0.0438
-3 -2 19 0.4423 -0.0325
-3 -2 20 -0.2549 -0.0001
-3 -2 21 0.0998 0.0262
-3 -1 1 -2.2143 -0.0032
-3 -1 2 3.8855 0.0205
-3 -1 3 -3.7346 -0.0230
-3 -1 4 3.2382 0.0095
-3 -1 5 -3.2646 0.0020
-3 -1 6 3.1038 -0.0010
-3 -1 7 -1.7771 -0.0036
-3 -1 8 -0.4474 0.0001
-3 -1 9 2.2405 0.0082
-3 -1 10 -2.6062 -0.0092
-3 -1 11 1.7675 0.0014
-3 -1 12 -0.7857 0.0046
-3 -1 13 0.5275 -0.0023
-3 -1 14 -0.9637 -0.0022
-3 -1 15 1.3351 0.0010
-3 -1 16 -0.9880 0.0031
-3 -1 17 0.0651 -0.0003
-3 -1 18 0.6898 -0.0125
-3 -1 19 -0.7955 0.0293
-3 -1 20 0.5104 -0.0433
-3 -1 21 -0.3638 0.0524
-3 0 1 -10.6180 -0.0412
-3 0 2 5.9126 0.0133
-3 0 3 -0.8787 0.0129
-3 0 4 -2.7046 -0.0218
-3 0 5 4.1008 0.0162
-3 0 6 -3.5478 -0.0084
-3 0 7 1.9951 0.0045
-3 0 8 -0.5596 -0.0016
-3 0 9 -0.1593 -0.0025
-3 0 10 0.2892 0.0043
-3 0 11 -0.2442 -0.0005
-3 0 12 0.2605 -0.0069
-3 0 13 -0.3836 0.0129
-3 0 14 0.6014 -0.0139
-3 0 15 -0.7662 0.0093
-3 0 16 0.5884 -0.0011
-3 0 17 0.0032 -0.0060
-3 0 18 -0.5930 0.0090
-3 0 19 0.6593 -0.0126
-3 0 20 -0.2135 0.0266
-3 0 21 -0.2090 -0.0525
-3 1 1 8.1847 0.0853
-3 1 2 -6.0033 -0.0749
-3 1 3 3.2080 0.0414
-3 1 4 -0.7655 -0.0033
-3 1 5 -0.7581 -0.0196
-3 1 6 1.1272 0.0204
-3 1 7 -0.6705 -0.0072
-3 1 8 0.2093 -0.0057
-3 1 9 -0.3291 0.0094
-3 1 10 0.8107 -0.0061
-3 1 11 -1.0103 0.0039
-3 1 12 0.6699 -0.0049
-3 1 13 -0.0986 0.0023
-3 1 14 -0.3247 0.0089
-3 1 15 0.4987 -0.0203
-3 1 16 -0.4635 0.0189
-3 1 17 0.2518 -0.0044
-3 1 18 0.0161 -0.0078
-3 1 19 -0.1358 0.0073
-3 1 20 0.0705 -0.0034
-3 1 21 -0.0218 0.0126
-3 2 1 -2.4531 -0.0575
-3 2 2 2.2417 0.0586
-3 2 3 -2.0308 -0.0428
-3 2 4 2.0451 0.0159
-3 2 5 -1.9080 0.0090
-3 2 6 1.4487 -0.0198
-3 2 7 -0.8770 0.0132
-3 2 8 0.3515 0.0004
-3 2 9 0.1737 -0.0065
-3 2 10 -0.6725 0.0022
-3 2 11 0.9611 0.0013
-3 2 12 -0.9499 0.0053
-3 2 13 0.7316 -0.0144
-3 2 14 -0.3725 0.0110
-3 2 15 -0.1327 0.0043
-3 2 16 0.6266 -0.0131
-3 2 17 -0.7924 0.0053
-3 2 18 0.5584 0.0033
-3 2 19 -0.2705 0.0096
-3 2 20 0.2369 -0.0404
-3 2 21 -0.2831 0.0580
-3 2 22 0.0508 -0.0409
-3 3 1 0.1146 0.0112
-3 3 2 0.1943 -0.0083
-3 3 3 -0.4540 0.0016
-3 3 4 0.2318 0.0030
-3 3 5 0.0904 -0.0061
-3 3 6 -0.1820 0.0091
-3 3 7 0.1503 -0.0091
-3 3 8 -0.1204 0.0033
-3 3 9 -0.0268 0.0039
-3 3 10 0.3359 -0.0051
-3 3 11 -0.5712 0.0015
-3 3 12 0.5468 -0.0015
-3 3 13 -0.3906 0.0070
-3 3 14 0.2575 -0.0088
-3 3 15 -0.0293 0.0009
-3 3 16 -0.4032 0.0074
-3 3 17 0.7459 -0.0043
-3 3 18 -0.5844 -0.0033
-3 3 19 0.0333 -0.0062
-3 3 20 0.2837 0.0391
-3 3 21 -0.0253 -0.0723
-3 4 1 1.0006 0.0489
-3 4 2 -0.6828 -0.0425
-3 4 3 0.4952 0.0277
-3 4 4 0.1646 -0.0045
-3 4 5 -0.9040 -0.0156
-3 4 6 1.1864 0.0200
-3 4 7 -1.1355 -0.0091
-3 4 8 1.1635 -0.0024
-3 4 9 -1.2585 0.0036
-3 4 10 1.1106 0.0019
-3 4 11 -0.7311 -0.0044
-3 4 12 0.4741 0.0016
-3 4 13 -0.4701 0.0010
-3 4 14 0.4545 -0.0007
-3 4 15 -0.2542 0.0001
-3 4 16 0.0943 -0.0002
-3 4 17 -0.2237 -0.0004
-3 4 18 0.4838 -0.0014
-3 4 19 -0.5168 0.0134
-3 4 20 0.2764 -0.0351
-3 4 21 -0.0632 0.0511
-3 5 1 -1.5558 -0.0602
-3 5 2 0.9528 0.0587
-3 5 3 -0.1906 -0.0448
-3 5 4 -1.0196 0.0179
-3 5 5 2.2180 0.0113
-3 5 6 -2.6576 -0.0254
-3 5 7 2.2671 0.0180
-3 5 8 -1.6942 -0.0015
-3 5 9 1.4424 -0.0061
-3 5 10 -1.3773 0.0007
-3 5 11 1.1547 0.0073
-3 5 12 -0.7586 -0.0083
-3 5 13 0.4036 0.0031
-3 5 14 -0.1564 0.0031
-3 5 15 -0.0556 -0.0079
-3 5 16 0.1639 0.0095
-3 5 17 0.0271 -0.0045
-3 5 18 -0.5129 -0.0059
-3 5 19 0.9741 0.0114
-3 5 20 -1.0772 -0.0032
-3 5 21 0.7924 -0.0133
-3 6 1 -0.0470 0.0222
-3 6 2 0.5796 -0.0171
-3 6 3 -0.8176 0.0134
-3 6 4 1.0419 -0.0117
-3 6 5 -1.2469 0.0068
-3 6 6 1.1554 -0.0004
-3 6 7 -0.7542 0.0002
-3 6 8 0.4363 -0.0078
-3 6 9 -0.4813 0.0139
-3 6 10 0.6623 -0.0104
-3 6 11 -0.5635 -0.0001
-3 6 12 0.1199 0.0094
-3 6 13 0.3649 -0.0144
-3 6 14 -0.6279 0.0174
-3 6 15 0.6386 -0.0185
-3 6 16 -0.4145 0.0146
-3 6 17 -0.0887 -0.0069
-3 6 18 0.7913 0.0035
-3 6 19 -1.3570 -0.0100
-3 6 20 1.4282 0.0209
-3 6 21 -0.9809 -0.0248
-3 7 1 -0.4473 0.0021
-3 7 2 -0.0631 -0.0133
-3 7 3 0.1871 0.0200
-3 7 4 -0.0980 -0.0114
-3 7 5 -0.0117 -0.0017
-3 7 6 0.1469 0.0034
-3 7 7 -0.2585 0.0046
-3 7 8 0.1013 -0.0080
-3 7 9 0.4203 0.0004
-3 7 10 -0.9373 0.0086
-3 7 11 0.9335 -0.0084
-3 7 12 -0.3614 0.0009
-3 7 13 -0.2794 0.0033
-3 7 14 0.5180 -0.0006
-3 7 15 -0.3775 -0.0020
-3 7 16 0.1769 -0.0026
-3 7 17 -0.0490 0.0117
-3 7 18 -0.1515 -0.0159
-3 7 19 0.5098 0.0109
-3 7 20 -0.8254 -0.0020
-3 8 1 -0.3726 -0.0314
-3 8 2 0.2674 0.0409
-3 8 3 0.0597 -0.0427
-3 8 4 -0.3892 0.0246
-3 8 5 0.4992 0.0026
-3 8 6 -0.4278 -0.0152
-3 8 7 0.3270 0.0051
-3 8 8 -0.1957 0.0098
-3 8 9 -0.0377 -0.0088
-3 8 10 0.2258 -0.0057
-3 8 11 -0.0479 0.0130
-3 8 12 -0.5611 -0.0015
-3 8 13 1.1955 -0.0168
-3 8 14 -1.3539 0.0213
-3 8 15 0.9769 -0.0079
-3 8 16 -0.4820 -0.0085
-3 8 17 0.2774 0.0135
-3 8 18 -0.3584 -0.0089
-3 8 19 0.4217 0.0069
-3 8 20 -0.2748 -0.0119
-3 9 1 0.0941 0.0378
-3 9 2 -0.4286 -0.0404
-3 9 3 0.5312 0.0371
-3 9 4 -0.4580 -0.0229
-3 9 5 0.3375 0.0006
-3 9 6 -0.1793 0.0154
-3 9 7 -0.0467 -0.0139
-3 9 8 0.2314 0.0015
-3 9 9 -0.2126 0.0034
-3 9 10 0.0653 0.0063
-3 9 11 -0.1303 -0.0184
-3 9 12 0.6274 0.0174
-3 9 13 -1.3188 -0.0049
-3 9 14 1.6985 -0.0048
-3 9 15 -1.5133 0.0049
-3 9 16 0.9936 -0.0053
-3 9 17 -0.5511 0.0156
-3 9 18 0.3523 -0.0276
-3 9 19 -0.2554 0.0230
-3 10 1 0.0060 -0.0293
-3 10 2 0.0783 0.0128
-3 10 3 -0.0602 -0.0007
-3 10 4 -0.0338 0.0002
-3 10 5 0.0790 -0.0027
-3 10 6 -0.0866 -0.0002
-3 10 7 0.1912 0.0045
-3 10 8 -0.3906 -0.0011
-3 10 9 0.4548 -0.0089
-3 10 10 -0.2114 0.0161
-3 10 11 -0.1644 -0.0166
-3 10 12 0.2984 0.0163
-3 10 13 -0.0616 -0.0174
-3 10 14 -0.2644 0.0098
-3 10 15 0.3208 0.0145
-3 10 16 -0.0788 -0.0430
-3 10 17 -0.1778 0.0480
-3 10 18 0.2229 -0.0185
-3 11 1 0.4225 -0.0129
-3 11 2 -0.4565 0.0299
-3 11 3 0.3642 -0.0346
-3 11 4 -0.1047 0.0166
-3 11 5 -0.1565 0.0097
-3 11 6 0.2399 -0.0187
-3 11 7 -0.1795 0.0031
-3 11 8 0.1630 0.0166
-3 11 9 -0.2706 -0.0183
-3 11 10 0.3846 0.0048
-3 11 11 -0.3865 0.0030
-3 11 12 0.3378 0.0040
-3 11 13 -0.3760 -0.0101
-3 11 14 0.4846 -0.0007
-3 11 15 -0.4811 0.0190
-3 11 16 0.2511 -0.0181
-3 11 17 0.0865 -0.0110
-3 12 1 0.2296 0.0386
-3 12 2 -0.1625 -0.0355
-3 12 3 -0.0524 0.0304
-3 12 4 0.2393 -0.0246
-3 12 5 -0.3012 0.0133
-3 12 6 0.2889 -0.0011
-3 12 7 -0.2621 0.0013
-3 12 8 0.1728 -0.0149
-3 12 9 0.0449 0.0241
-3 12 10 -0.3263 -0.0131
-3 12 11 0.5129 -0.0075
-3 12 12 -0.5407 0.0102
-3 12 13 0.5110 0.0144
-3 12 14 -0.5390 -0.0423
-3 12 15 0.5948 0.0414
-3 12 16 -0.5500 -0.0086
-3 13 1 -0.7503 -0.0499
-3 13 2 0.4836 0.0002
-3 13 3 0.0980 0.0384
-3 13 4 -0.7078 -0.0318
-3 13 5 1.0472 -0.0025
-3 13 6 -1.0567 0.0216
-3 13 7 0.8738 -0.0104
-3 13 8 -0.5929 -0.0044
-3 13 9 0.1831 -0.0043
-3 13 10 0.3406 0.0257
-3 13 11 -0.7809 -0.0236
-3 13 12 0.8970 -0.0170
-3 13 13 -0.6578 0.0681
-3 13 14 0.2783 -0.0870
-3 13 15 0.0006 0.0604
-3 14 1 0.5900 0.0542
-3 14 2 -0.5561 -0.0228
-3 14 3 0.1583 -0.0215
-3 14 4 0.4682 0.0356
-3 14 5 -0.9362 -0.0129
-3 14 6 0.9962 -0.0100
-3 14 7 -0.7761 0.0009
-3 14 8 0.5713 0.0240
-3 14 9 -0.4736 -0.0185
-3 14 10 0.3150 -0.0351
-3 14 11 0.0399 0.0966
-3 14 12 -0.4661 -0.1051
-3 14 13 0.6959 0.0418
-3 15 1 0.0792 0.0154
-3 15 2 -0.1519 0.0001
-3 15 3 0.0938 0.0022
-3 15 4 -0.0504 -0.0160
-3 15 5 -0.0074 0.0190
-3 15 6 0.2006 -0.0041
-3 15 7 -0.4805 -0.0154
-3 15 8 0.5983 0.0277
-3 15 9 -0.3858 -0.0385
-3 15 10 -0.0161 0.0609
-3 16 1 0.1382 0.0299
-3 16 2 0.0218 -0.0382
-3 16 3 -0.0576 0.0280
-3 16 4 0.0169 0.0122
-3 16 5 0.0857 -0.0557
-3 16 6 -0.2950 0.0638
-2 -17 1 -0.3608 -0.0349
-2 -16 1 -0.1723 0.0332
-2 -16 2 0.0526 -0.0215
-2 -16 3 0.2327 0.0233
-2 -16 4 -0.4168 -0.0353
-2 -16 5 0.3614 0.0422
-2 -15 1 -0.0529 -0.0727
-2 -15 2 -0.0236 0.0615
-2 -15 3 -0.1256 -0.0388
-2 -15 4 0.3396 0.0253
-2 -15 5 -0.3102 -0.0343
-2 -15 6 0.0092 0.0584
-2 -15 7 0.2718 -0.0784
-2 -15 8 -0.2971 0.0807
-2 -14 1 -0.4785 0.0446
-2 -14 2 0.4210 -0.0421
-2 -14 3 -0.1263 0.0261
-2 -14 4 -0.2229 -0.0107
-2 -14 5 0.2731 0.0066
-2 -14 6 0.0874 -0.0130
-2 -14 7 -0.5577 0.0227
-2 -14 8 0.7475 -0.0305
-2 -14 9 -0.5872 0.0334
-2 -14 10 0.3216 -0.0289
-2 -13 1 0.4395 -0.0048
-2 -13 2 -0.7981 -0.0131
-2 -13 3 0.7835 0.0298
-2 -13 4 -0.4420 -0.0233
-2 -13 5 0.1093 -0.0027
-2 -13 6 -0.0568 0.0211
-2 -13 7 0.1978 -0.0113
-2 -13 8 -0.2403 -0.0187
-2 -13 9 0.0859 0.0455
-2 -13 10 0.0594 -0.0580
-2 -13 11 0.0097 0.0633
-2 -13 12 -0.2202 -0.0671
-2 -12 1 -0.4011 -0.0547
-2 -12 2 0.5630 0.0412
-2 -12 3 -0.6470 -0.0312
-2 -12 4 0.5391 0.0183
-2 -12 5 -0.2952 0.0021
-2 -12 6 0.0862 -0.0185
-2 -12 7 0.0156 0.0160
-2 -12 8 -0.1158 0.0020
-2 -12 9 0.3208 -0.0145
-2 -12 10 -0.5646 0.0100
-2 -12 11 0.6914 -0.0008
-2 -12 12 -0.6552 0.0051
-2 -12 13 0.5394 -0.0211
-2 -11 1 1.1587 0.0703
-2 -11 2 -1.2280 -0.0455
-2 -11 3 1.0346 0.0183
-2 -11 4 -0.6545 -0.0035
-2 -11 5 0.2458 -0.0010
-2 -11 6 0.0367 0.0012
-2 -11 7 -0.1363 0.0032
-2 -11 8 0.1356 -0.0106
-2 -11 9 -0.1726 0.0117
-2 -11 10 0.3222 0.0013
-2 -11 11 -0.5899 -0.0223
-2 -11 12 0.9712 0.0372
-2 -11 13 -1.4063 -0.0405
-2 -11 14 1.6810 0.0391
-2 -11 15 -1.5261 -0.0389
-2 -10 1 -1.4431 -0.0344
-2 -10 2 1.4926 0.0020
-2 -10 3 -1.3516 0.0191
-2 -10 4 0.9661 -0.0127
-2 -10 5 -0.4109 -0.0061
-2 -10 6 -0.1063 0.0134
-2 -10 7 0.3680 -0.0044
-2 -10 8 -0.3422 -0.0077
-2 -10 9 0.2066 0.0124
-2 -10 10 -0.1407 -0.0111
-2 -10 11 0.1639 0.0080
-2 -10 12 -0.2254 -0.0034
-2 -10 13 0.3467 0.0002
-2 -10 14 -0.5472 -0.0065
-2 -10 15 0.6878 0.0255
-2 -10 16 -0.5658 -0.0458
-2 -9 1 2.2419 -0.0056
-2 -9 2 -1.8366 0.0158
-2 -9 3 1.3470 -0.0265
-2 -9 4 -0.9888 0.0187
-2 -9 5 0.6759 0.0023
-2 -9 6 -0.1833 -0.0145
-2 -9 7 -0.4585 0.0077
-2 -9 8 0.9291 0.0065
-2 -9 9 -0.9883 -0.0126
-2 -9 10 0.7147 0.0100
-2 -9 11 -0.3336 -0.0073
-2 -9 12 -0.0434 0.0071
-2 -9 13 0.4124 -0.0038
-2 -9 14 -0.7325 -0.0036
-2 -9 15 0.9186 0.0056
-2 -9 16 -0.9385 0.0069
-2 -9 17 0.8184 -0.0303
-2 -8 1 -1.4897 0.0606
-2 -8 2 1.2535 -0.0463
-2 -8 3 -0.6413 0.0273
-2 -8 4 0.0860 -0.0091
-2 -8 5 0.0744 -0.0051
-2 -8 6 -0.0402 0.0104
-2 -8 7 0.2339 -0.0057
-2 -8 8 -0.7386 -0.0023
-2 -8 9 1.2335 0.0040
-2 -8 10 -1.3863 0.0022
-2 -8 11 1.1352 -0.0090
-2 -8 12 -0.6278 0.0093
-2 -8 13 0.0548 -0.0053
-2 -8 14 0.4319 0.0059
-2 -8 15 -0.7542 -0.0163
-2 -8 16 0.9094 0.0302
-2 -8 17 -0.8983 -0.0334
-2 -8 18 0.6821 0.0168
-2 -7 1 1.2305 -0.0295
-2 -7 2 -1.0185 0.0235
-2 -7 3 0.2207 -0.0106
-2 -7 4 0.7025 0.0006
-2 -7 5 -1.1593 0.0036
-2 -7 6 1.0614 -0.0045
-2 -7 7 -0.7685 0.0047
-2 -7 8 0.5895 -0.0043
-2 -7 9 -0.5722 0.0030
-2 -7 10 0.6712 -0.0016
-2 -7 11 -0.8342 0.0019
-2 -7 12 0.9077 -0.0038
-2 -7 13 -0.6991 0.0050
-2 -7 14 0.2220 -0.0049
-2 -7 15 0.2740 0.0074
-2 -7 16 -0.5852 -0.0171
-2 -7 17 0.7159 0.0312
-2 -7 18 -0.7013 -0.0381
-2 -7 19 0.4711 0.0290
-2 -6 1 0.5713 0.0025
-2 -6 2 0.3074 0.0104
-2 -6 3 -0.7048 -0.0169
-2 -6 4 0.5076 0.0084
-2 -6 5 -0.2422 0.0070
-2 -6 6 0.1746 -0.0146
-2 -6 7 -0.0904 0.0091
-2 -6 8 -0.1317 0.0013
-2 -6 9 0.2534 -0.0068
-2 -6 10 -0.1214 0.0068
-2 -6 11 -0.0221 -0.0079
-2 -6 12 -0.0771 0.0126
-2 -6 13 0.2614 -0.0151
-2 -6 14 -0.2134 0.0100
-2 -6 15 -0.0411 -0.0022
-2 -6 16 0.2000 0.0018
-2 -6 17 -0.1744 -0.0101
-2 -6 18 0.1805 0.0149
-2 -6 19 -0.3166 -0.0053
-2 -5 1 -2.3038 0.0239
-2 -5 2 2.0698 -0.0342
-2 -5 3 -0.4760 0.0358
-2 -5 4 -1.0091 -0.0169
-2 -5 5 1.8452 -0.0134
-2 -5 6 -2.1037 0.0307
-2 -5 7 1.7890 -0.0218
-2 -5 8 -0.9743 0.0005
-2 -5 9 0.1573 0.0083
-2 -5 10 0.1220 0.0017
-2 -5 11 0.0630 -0.0121
-2 -5 12 -0.1781 0.0054
-2 -5 13 -0.0001 0.0122
-2 -5 14 0.1690 -0.0195
-2 -5 15 -0.1000 0.0101
-2 -5 16 0.0305 -0.0016
-2 -5 17 -0.2425 0.0117
-2 -5 18 0.5599 -0.0318
-2 -5 19 -0.5791 0.0365
-2 -5 20 0.2517 -0.0157
-2 -4 1 0.4970 -0.0247
-2 -4 2 0.5806 0.0247
-2 -4 3 -1.9939 -0.0295
-2 -4 4 2.3724 0.0271
-2 -4 5 -1.8632 -0.0072
-2 -4 6 1.4086 -0.0181
-2 -4 7 -1.2581 0.0242
-2 -4 8 0.8841 -0.0057
-2 -4 9 -0.1116 -0.0146
-2 -4 10 -0.4806 0.0131
-2 -4 11 0.4471 0.0051
-2 -4 12 -0.1577 -0.0138
-2 -4 13 0.2294 0.0006
-2 -4 14 -0.6545 0.0177
-2 -4 15 0.9066 -0.0184
-2 -4 16 -0.7133 0.0028
-2 -4 17 0.3069 0.0081
-2 -4 18 0.0289 -0.0022
-2 -4 19 -0.2680 -0.0091
-2 -4 20 0.4340 0.0100
-2 -3 1 3.7139 0.0293
-2 -3 2 -4.2833 0.0033
-2 -3 3 6.0455 -0.0180
-2 -3 4 -5.7939 0.0060
-2 -3 5 2.9613 0.0091
-2 -3 6 0.1488 -0.0057
-2 -3 7 -1.3615 -0.0095
-2 -3 8 0.8820 0.0150
-2 -3 9 -0.3507 -0.0060
-2 -3 10 0.5832 -0.0024
-2 -3 11 -1.0082 0.0000
-2 -3 12 0.9436 0.0035
-2 -3 13 -0.5574 0.0047
-2 -3 14 0.4249 -0.0197
-2 -3 15 -0.6982 0.0253
-2 -3 16 1.0252 -0.0170
-2 -3 17 -1.0175 0.0069
-2 -3 18 0.5525 -0.0047
-2 -3 19 0.2153 0.0033
-2 -3 20 -0.9141 0.0075
-2 -3 21 1.1340 -0.0222
-2 -2 1 -25.6132 -0.0054
-2 -2 2 15.0674 -0.0051
-2 -2 3 -8.6835 0.0218
-2 -2 4 6.0437 -0.0196
-2 -2 5 -4.0645 0.0010
-2 -2 6 1.1497 0.0117
-2 -2 7 1.6667 -0.0076
-2 -2 8 -2.8730 -0.0026
-2 -2 9 2.4719 0.0066
-2 -2 10 -1.6439 -0.0062
-2 -2 11 1.2560 0.0085
-2 -2 12 -1.2361 -0.0104
-2 -2 13 1.1108 0.0037
-2 -2 14 -0.6879 0.0082
-2 -2 15 0.1993 -0.0108
-2 -2 16 -0.0026 -0.0005
-2 -2 17 0.1994 0.0101
-2 -2 18 -0.4959 -0.0005
-2 -2 19 0.4873 -0.0244
-2 -2 20 -0.1211 0.0418
-2 -2 21 -0.2274 -0.0365
-2 -1 1 33.0242 -0.0677
-2 -1 2 -23.3106 0.0369
-2 -1 3 12.5506 -0.0177
-2 -1 4 -5.7983 0.0070
-2 -1 5 3.4864 0.0018
-2 -1 6 -2.7755 -0.0066
-2 -1 7 1.1957 0.0034
-2 -1 8 1.3295 0.0035
-2 -1 9 -3.2776 -0.0064
-2 -1 10 3.5155 0.0047
-2 -1 11 -2.4022 -0.0039
-2 -1 12 1.2537 0.0045
-2 -1 13 -0.9575 -0.0014
-2 -1 14 1.2126 -0.0071
-2 -1 15 -1.1382 0.0143
-2 -1 16 0.4416 -0.0129
-2 -1 17 0.3023 0.0048
-2 -1 18 -0.5084 0.0016
-2 -1 19 0.3180 -0.0008
-2 -1 20 -0.2454 -0.0051
-2 -1 21 0.3810 0.0108
-2 0 1 -6.4829 0.0440
-2 0 2 8.0149 -0.0220
-2 0 3 -7.3351 -0.0004
-2 0 4 5.7387 0.0133
-2 0 5 -4.3835 -0.0163
-2 0 6 3.4355 0.0123
-2 0 7 -2.3422 -0.0050
-2 0 8 0.6708 -0.0017
-2 0 9 1.2432 0.0044
-2 0 10 -2.4463 -0.0026
-2 0 11 2.3222 -0.0023
-2 0 12 -1.3760 0.0080
-2 0 13 0.7697 -0.0114
-2 0 14 -0.9996 0.0096
-2 0 15 1.3767 -0.0052
-2 0 16 -1.0355 0.0072
-2 0 17 0.1121 -0.0197
-2 0 18 0.5017 0.0318
-2 0 19 -0.3932 -0.0240
-2 0 20 0.0787 -0.0090
-2 0 21 -0.1536 0.0470
-2 0 22 0.4833 -0.0614
-2 1 1 -5.6515 0.0249
-2 1 2 3.2099 -0.0102
-2 1 3 -0.0240 0.0070
-2 1 4 -2.9515 -0.0148
-2 1 5 4.4907 0.0221
-2 1 6 -4.1456 -0.0189
-2 1 7 2.6697 0.0076
-2 1 8 -1.1845 0.0010
-2 1 9 0.2102 -0.0011
-2 1 10 0.3256 -0.0029
-2 1 11 -0.5481 0.0057
-2 1 12 0.5354 -0.0089
-2 1 13 -0.5294 0.0142
-2 1 14 0.7416 -0.0157
-2 1 15 -0.9469 0.0070
-2 1 16 0.6921 0.0047
-2 1 17 -0.0003 -0.0045
-2 1 18 -0.5100 -0.0079
-2 1 19 0.3952 0.0107
-2 1 20 0.0398 0.0145
-2 1 21 -0.2044 -0.0549
-2 1 22 0.0188 0.0749
-2 2 1 0.8889 -0.0611
-2 2 2 -0.9924 0.0162
-2 2 3 1.2007 0.0172
-2 2 4 -0.7451 -0.0181
-2 2 5 -0.2578 -0.0017
-2 2 6 1.0216 0.0130
-2 2 7 -1.1379 -0.0036
-2 2 8 0.8855 -0.0111
-2 2 9 -0.6457 0.0119
-2 2 10 0.5029 -0.0017
-2 2 11 -0.4234 -0.0025
-2 2 12 0.3962 -0.0045
-2 2 13 -0.2871 0.0110
-2 2 14 -0.0887 -0.0081
-2 2 15 0.5891 0.0027
-2 2 16 -0.7526 -0.0029
-2 2 17 0.4002 0.0030
-2 2 18 0.0406 0.0058
-2 2 19 -0.1012 -0.0151
-2 2 20 -0.0558 0.0049
-2 2 21 -0.0895 0.0268
-2 2 22 0.5656 -0.0537
-2 3 1 1.4895 0.0427
-2 3 2 -0.3481 -0.0206
-2 3 3 -1.1137 -0.0097
-2 3 4 1.9791 0.0229
-2 3 5 -1.8300 -0.0113
-2 3 6 1.1092 -0.0051
-2 3 7 -0.3679 0.0040
-2 3 8 -0.2543 0.0107
-2 3 9 0.7459 -0.0167
-2 3 10 -0.9625 0.0049
-2 3 11 0.8945 0.0086
-2 3 12 -0.8032 -0.0067
-2 3 13 0.7903 -0.0059
-2 3 14 -0.5307 0.0127
-2 3 15 -0.2022 -0.0099
-2 3 16 0.9638 0.0082
-2 3 17 -1.0531 -0.0117
-2 3 18 0.4549 0.0090
-2 3 19 0.0883 0.0083
-2 3 20 -0.0597 -0.0288
-2 3 21 -0.1886 0.0330
-2 3 22 0.0355 -0.0170
-2 4 1 -1.8543 0.0099
-2 4 2 1.2341 0.0168
-2 4 3 -0.3272 -0.0200
-2 4 4 -0.3366 0.0029
-2 4 5 0.2414 0.0109
-2 4 6 0.2666 -0.0086
-2 4 7 -0.5528 0.0004
-2 4 8 0.5672 -0.0001
-2 4 9 -0.6678 0.0055
-2 4 10 0.8902 -0.0050
-2 4 11 -0.9183 -0.0026
-2 4 12 0.6706 0.0068
-2 4 13 -0.4125 -0.0014
-2 4 14 0.2371 -0.0074
-2 4 15 0.1108 0.0113
-2 4 16 -0.6998 -0.0104
-2 4 17 1.0727 0.0085
-2 4 18 -0.7791 -0.0051
-2 4 19 0.0598 -0.0020
-2 4 20 0.3644 0.0097
-2 4 21 -0.1622 -0.0121
-2 4 22 -0.2577 0.0095
-2 5 1 2.4936 -0.0467
-2 5 2 -2.2787 -0.0052
-2 5 3 1.4124 0.0351
-2 5 4 -0.0043 -0.0222
-2 5 5 -1.0151 -0.0108
-2 5 6 1.1805 0.0273
-2 5 7 -0.8973 -0.0164
-2 5 8 0.6892 -0.0033
-2 5 9 -0.6114 0.0116
-2 5 10 0.5158 -0.0079
-2 5 11 -0.4452 0.0037
-2 5 12 0.4875 -0.0046
-2 5 13 -0.5044 0.0060
-2 5 14 0.3179 -0.0018
-2 5 15 -0.0537 -0.0083
-2 5 16 0.0239 0.0183
-2 5 17 -0.2854 -0.0197
-2 5 18 0.5470 0.0076
-2 5 19 -0.5551 0.0117
-2 5 20 0.3856 -0.0224
-2 5 21 -0.2642 0.0127
-2 6 1 -1.7342 0.0550
-2 6 2 1.7075 -0.0139
-2 6 3 -0.9034 -0.0249
-2 6 4 -0.6002 0.0295
-2 6 5 1.9149 -0.0043
-2 6 6 -2.3182 -0.0176
-2 6 7 1.9284 0.0136
-2 6 8 -1.3516 0.0063
-2 6 9 0.9853 -0.0171
-2 6 10 -0.8401 0.0100
-2 6 11 0.7818 0.0028
-2 6 12 -0.6630 -0.0073
-2 6 13 0.3246 0.0035
-2 6 14 0.2469 0.0002
-2 6 15 -0.7436 0.0004
-2 6 16 0.7384 -0.0024
-2 6 17 -0.1550 0.0021
-2 6 18 -0.5876 0.0003
-2 6 19 0.9808 -0.0019
-2 6 20 -0.8928 0.0007
-2 6 21 0.5696 0.0027
-2 7 1 0.4320 -0.0226
-2 7 2 -0.1690 0.0237
-2 7 3 -0.2067 -0.0051
-2 7 4 0.7476 -0.0142
-2 7 5 -1.0696 0.0154
-2 7 6 0.9055 -0.0038
-2 7 7 -0.5151 -0.0006
-2 7 8 0.3489 -0.0089
-2 7 9 -0.4896 0.0181
-2 7 10 0.6466 -0.0131
-2 7 11 -0.5882 -0.0011
-2 7 12 0.3322 0.0092
-2 7 13 0.0486 -0.0062
-2 7 14 -0.5298 0.0025
-2 7 15 0.9465 -0.0070
-2 7 16 -0.9313 0.0145
-2 7 17 0.2651 -0.0134
-2 7 18 0.7547 0.0028
-2 7 19 -1.4726 0.0042
-2 7 20 1.4575 0.0032
-2 7 21 -0.8644 -0.0187
-2 8 1 -0.2796 -0.0324
-2 8 2 0.1376 -0.0117
-2 8 3 -0.1327 0.0325
-2 8 4 0.1191 -0.0174
-2 8 5 -0.1183 -0.0079
-2 8 6 0.1809 0.0145
-2 8 7 -0.1603 -0.0030
-2 8 8 -0.1337 -0.0062
-2 8 9 0.5914 0.0029
-2 8 10 -0.8412 0.0025
-2 8 11 0.6843 0.0020
-2 8 12 -0.3289 -0.0112
-2 8 13 0.1017 0.0108
-2 8 14 -0.0649 0.0023
-2 8 15 0.0518 -0.0149
-2 8 16 -0.0009 0.0147
-2 8 17 0.0693 -0.0050
-2 8 18 -0.3803 -0.0014
-2 8 19 0.7835 -0.0001
-2 8 20 -0.9641 0.0019
-2 9 1 -0.3727 0.0490
-2 9 2 0.3596 0.0044
-2 9 3 -0.2424 -0.0461
-2 9 4 0.1291 0.0442
-2 9 5 -0.0459 -0.0110
-2 9 6 -0.0142 -0.0148
-2 9 7 -0.0249 0.0131
-2 9 8 0.2259 0.0010
-2 9 9 -0.4285 -0.0031
-2 9 10 0.3128 -0.0087
-2 9 11 0.2264 0.0157
-2 9 12 -0.8730 -0.0066
-2 9 13 1.1785 -0.0093
-2 9 14 -1.0192 0.0166
-2 9 15 0.6655 -0.0136
-2 9 16 -0.4216 0.0097
-2 9 17 0.3188 -0.0082
-2 9 18 -0.2003 0.0017
-2 9 19 0.0002 0.0134
-2 9 20 0.1636 -0.0268
-2 10 1 -0.3842 -0.0178
-2 10 2 0.0892 0.0055
-2 10 3 0.2371 0.0138
-2 10 4 -0.5246 -0.0217
-2 10 5 0.6452 0.0126
-2 10 6 -0.4951 -0.0018
-2 10 7 0.1837 0.0049
-2 10 8 0.0105 -0.0171
-2 10 9 0.0349 0.0202
-2 10 10 -0.0974 -0.0085
-2 10 11 -0.1297 -0.0045
-2 10 12 0.6276 0.0062
-2 10 13 -1.0373 -0.0026
-2 10 14 1.0705 0.0081
-2 10 15 -0.8202 -0.0201
-2 10 16 0.5968 0.0187
-2 10 17 -0.5441 0.0062
-2 10 18 0.5258 -0.0357
-2 10 19 -0.3675 0.0399
-2 11 1 0.3190 -0.0438
-2 11 2 -0.1424 -0.0021
-2 11 3 -0.0760 0.0279
-2 11 4 0.2529 -0.0200
-2 11 5 -0.3464 -0.0019
-2 11 6 0.2975 0.0146
-2 11 7 -0.0872 -0.0157
-2 11 8 -0.1683 0.0169
-2 11 9 0.2938 -0.0219
-2 11 10 -0.2568 0.0245
-2 11 11 0.2088 -0.0231
-2 11 12 -0.2731 0.0260
-2 11 13 0.3571 -0.0356
-2 11 14 -0.2604 0.0372
-2 11 15 -0.0542 -0.0140
-2 11 16 0.3832 -0.0279
-2 11 17 -0.4970 0.0586
-2 11 18 0.3699 -0.0534
-2 12 1 -0.0953 0.0481
-2 12 2 -0.0775 0.0112
-2 12 3 0.2307 -0.0548
-2 12 4 -0.2803 0.0463
-2 12 5 0.2643 -0.0018
-2 12 6 -0.2649 -0.0289
-2 12 7 0.2753 0.0185
-2 12 8 -0.2091 0.0121
-2 12 9 0.0217 -0.0248
-2 12 10 0.2372 0.0118
-2 12 11 -0.4863 0.0001
-2 12 12 0.6706 0.0114
-2 12 13 -0.7480 -0.0339
-2 12 14 0.6790 0.0363
-2 12 15 -0.4717 -0.0094
-2 12 16 0.2097 -0.0208
-2 12 17 0.0041 0.0218
-2 13 1 0.5985 -0.0150
-2 13 2 -0.2231 0.0051
-2 13 3 -0.1620 0.0183
-2 13 4 0.3030 -0.0329
-2 13 5 -0.2036 0.0216
-2 13 6 0.0829 0.0017
-2 13 7 -0.0758 -0.0069
-2 13 8 0.0713 -0.0132
-2 13 9 0.1092 0.0306
-2 13 10 -0.4486 -0.0149
-2 13 11 0.7226 -0.0262
-2 13 12 -0.7337 0.0494
-2 13 13 0.4968 -0.0222
-2 13 14 -0.1990 -0.0389
-2 13 15 0.0262 0.0823
-2 14 1 -1.2973 -0.0585
-2 14 2 0.9208 -0.0033
-2 14 3 -0.1215 0.0401
-2 14 4 -0.5584 -0.0305
-2 14 5 0.7434 0.0022
-2 14 6 -0.5492 0.0051
-2 14 7 0.3397 0.0140
-2 14 8 -0.2574 -0.0285
-2 14 9 0.1178 0.0140
-2 14 10 0.2561 0.0140
-2 14 11 -0.7309 -0.0158
-2 14 12 0.9693 -0.0259
-2 14 13 -0.7823 0.0820
-2 14 14 0.3116 -0.1047
-2 15 1 0.5877 0.0416
-2 15 2 -0.6758 -0.0065
-2 15 3 0.4234 -0.0203
-2 15 4 -0.0098 0.0154
-2 15 5 -0.2250 0.0060
-2 15 6 0.1790 -0.0068
-2 15 7 -0.0851 -0.0278
-2 15 8 0.1892 0.0674
-2 15 9 -0.4359 -0.0648
-2 15 10 0.5480 0.0061
-2 15 11 -0.3629 0.0688
-2 15 12 0.0049 -0.1012
-2 16 1 -0.0793 0.0484
-2 16 2 -0.0865 -0.0527
-2 16 3 0.1909 0.0418
-2 16 4 -0.1839 -0.0230
-2 16 5 -0.0187 0.0071
-2 16 6 0.3755 -0.0034
-2 16 7 -0.6499 0.0121
-2 16 8 0.6022 -0.0210
-1 -17 1 0.4730 0.0638
-1 -16 1 -0.4352 0.0050
-1 -16 2 0.7232 0.0245
-1 -16 3 -0.5834 -0.0540
-1 -16 4 0.0959 0.0634
-1 -16 5 0.2819 -0.0440
-1 -15 1 -0.0914 -0.0643
-1 -15 2 -0.0198 0.0387
-1 -15 3 0.1647 -0.0041
-1 -15 4 -0.1116 -0.0198
-1 -15 5 -0.0664 0.0210
-1 -15 6 0.0887 -0.0010
-1 -15 7 0.1318 -0.0295
-1 -15 8 -0.3534 0.0596
-1 -14 1 0.1003 0.0275
-1 -14 2 -0.1070 -0.0015
-1 -14 3 0.0514 -0.0162
-1 -14 4 -0.0444 0.0162
-1 -14 5 0.1352 -0.0061
-1 -14 6 -0.2006 0.0031
-1 -14 7 0.1293 -0.0149
-1 -14 8 -0.0070 0.0308
-1 -14 9 0.0020 -0.0336
-1 -14 10 -0.1190 0.0207
-1 -13 1 -0.6229 0.0106
-1 -13 2 0.4974 0.0082
-1 -13 3 -0.2405 -0.0123
-1 -13 4 0.0918 0.0022
-1 -13 5 -0.1850 0.0073
-1 -13 6 0.3644 -0.0085
-1 -13 7 -0.3789 0.0096
-1 -13 8 0.2092 -0.0196
-1 -13 9 -0.0793 0.0336
-1 -13 10 0.1472 -0.0401
-1 -13 11 -0.3125 0.0384
-1 -13 12 0.3832 -0.0390
-1 -12 1 0.5023 -0.0690
-1 -12 2 -0.6541 0.0024
-1 -12 3 0.5710 0.0473
-1 -12 4 -0.3963 -0.0449
-1 -12 5 0.3486 0.0076
-1 -12 6 -0.4401 0.0206
-1 -12 7 0.4587 -0.0181
-1 -12 8 -0.2610 -0.0006
-1 -12 9 -0.0146 0.0143
-1 -12 10 0.1076 -0.0208
-1 -12 11 0.0571 0.0291
-1 -12 12 -0.3161 -0.0383
-1 -12 13 0.4819 0.0371
-1 -11 1 -1.1745 0.0472
-1 -11 2 1.2421 -0.0019
-1 -11 3 -1.1257 -0.0380
-1 -11 4 0.8918 0.0403
-1 -11 5 -0.6489 -0.0105
-1 -11 6 0.4660 -0.0152
-1 -11 7 -0.3183 0.0121
-1 -11 8 0.1487 0.0077
-1 -11 9 0.0405 -0.0169
-1 -11 10 -0.2145 0.0083
-1 -11 11 0.3935 0.0004
-1 -11 12 -0.6164 0.0070
-1 -11 13 0.8067 -0.0268
-1 -11 14 -0.7941 0.0440
-1 -11 15 0.5341 -0.0497
-1 -10 1 1.9576 -0.0069
-1 -10 2 -2.0812 0.0039
-1 -10 3 1.8030 0.0127
-1 -10 4 -1.2621 -0.0247
-1 -10 5 0.6975 0.0192
-1 -10 6 -0.3060 -0.0056
-1 -10 7 0.1169 0.0026
-1 -10 8 -0.0175 -0.0124
-1 -10 9 -0.0944 0.0201
-1 -10 10 0.2483 -0.0151
-1 -10 11 -0.4982 0.0025
-1 -10 12 0.9474 0.0078
-1 -10 13 -1.5574 -0.0130
-1 -10 14 2.0123 0.0126
-1 -10 15 -1.9497 -0.0006
-1 -10 16 1.3560 -0.0261
-1 -9 1 -2.2262 -0.0554
-1 -9 2 1.8857 0.0009
-1 -9 3 -1.5068 0.0256
-1 -9 4 1.0548 -0.0119
-1 -9 5 -0.4516 -0.0142
-1 -9 6 -0.1702 0.0235
-1 -9 7 0.5309 -0.0134
-1 -9 8 -0.5271 -0.0004
-1 -9 9 0.3461 0.0070
-1 -9 10 -0.2322 -0.0066
-1 -9 11 0.2652 0.0020
-1 -9 12 -0.4056 0.0037
-1 -9 13 0.6101 -0.0036
-1 -9 14 -0.8055 -0.0092
-1 -9 15 0.8511 0.0296
-1 -9 16 -0.6633 -0.0400
-1 -9 17 0.3458 0.0268
-1 -8 1 2.5689 0.0681
-1 -8 2 -1.7534 -0.0135
-1 -8 3 0.9523 -0.0311
-1 -8 4 -0.5855 0.0329
-1 -8 5 0.4927 -0.0029
-1 -8 6 -0.2452 -0.0223
-1 -8 7 -0.2876 0.0220
-1 -8 8 0.8449 -0.0056
-1 -8 9 -1.1201 -0.0076
-1 -8 10 1.0250 0.0108
-1 -8 11 -0.6698 -0.0099
-1 -8 12 0.2431 0.0098
-1 -8 13 0.0895 -0.0087
-1 -8 14 -0.2851 0.0067
-1 -8 15 0.4336 -0.0107
-1 -8 16 -0.5958 0.0273
-1 -8 17 0.6667 -0.0527
-1 -8 18 -0.5094 0.0712
-1 -7 1 -2.3310 -0.0377
-1 -7 2 1.6493 0.0061
-1 -7 3 -0.5490 0.0258
-1 -7 4 -0.2794 -0.0343
-1 -7 5 0.4809 0.0164
-1 -7 6 -0.2579 0.0070
-1 -7 7 0.0272 -0.0142
-1 -7 8 -0.0907 0.0037
-1 -7 9 0.5271 0.0087
-1 -7 10 -1.1342 -0.0108
-1 -7 11 1.4828 0.0054
-1 -7 12 -1.2594 -0.0022
-1 -7 13 0.6104 0.0037
-1 -7 14 0.0112 -0.0029
-1 -7 15 -0.3586 -0.0049
-1 -7 16 0.5578 0.0137
-1 -7 17 -0.7293 -0.0111
-1 -7 18 0.7133 -0.0065
-1 -7 19 -0.3636 0.0284
-1 -6 1 2.6941 -0.0043
-1 -6 2 -2.1586 -0.0103
-1 -6 3 0.7773 0.0092
-1 -6 4 0.4176 0.0014
-1 -6 5 -0.9251 -0.0060
-1 -6 6 0.9716 0.0001
-1 -6 7 -0.8367 0.0060
-1 -6 8 0.5422 -0.0032
-1 -6 9 -0.2216 -0.0047
-1 -6 10 0.2521 0.0076
-1 -6 11 -0.7373 -0.0032
-1 -6 12 1.1929 -0.0017
-1 -6 13 -1.0815 0.0017
-1 -6 14 0.4802 -0.0009
-1 -6 15 0.0955 0.0057
-1 -6 16 -0.3923 -0.0148
-1 -6 17 0.5807 0.0191
-1 -6 18 -0.7554 -0.0139
-1 -6 19 0.6914 0.0054
-1 -5 1 -0.0857 0.0614
-1 -5 2 0.1776 -0.0069
-1 -5 3 -0.0283 -0.0281
-1 -5 4 0.1496 0.0233
-1 -5 5 -0.7539 -0.0001
-1 -5 6 1.2001 -0.0113
-1 -5 7 -0.8686 0.0053
-1 -5 8 0.0628 0.0020
-1 -5 9 0.4450 -0.0010
-1 -5 10 -0.4557 -0.0003
-1 -5 11 0.3981 -0.0070
-1 -5 12 -0.4869 0.0168
-1 -5 13 0.4123 -0.0164
-1 -5 14 0.0247 0.0075
-1 -5 15 -0.4630 -0.0060
-1 -5 16 0.4589 0.0198
-1 -5 17 -0.1120 -0.0355
-1 -5 18 -0.1180 0.0325
-1 -5 19 0.0556 -0.0102
-1 -5 20 0.0584 -0.0103
-1 -4 1 -0.8840 -0.0666
-1 -4 2 1.3755 0.0040
-1 -4 3 -0.9144 0.0489
-1 -4 4 -0.3098 -0.0510
-1 -4 5 2.0522 0.0129
-1 -4 6 -3.3923 0.0195
-1 -4 7 3.3294 -0.0181
-1 -4 8 -1.9673 -0.0018
-1 -4 9 0.4749 0.0099
-1 -4 10 0.2443 -0.0003
-1 -4 11 -0.3476 -0.0077
-1 -4 12 0.3878 0.0013
-1 -4 13 -0.4085 0.0096
-1 -4 14 0.1166 -0.0107
-1 -4 15 0.3861 0.0057
-1 -4 16 -0.5903 -0.0112
-1 -4 17 0.2650 0.0311
-1 -4 18 0.2555 -0.0487
-1 -4 19 -0.5491 0.0470
-1 -4 20 0.5573 -0.0290
-1 -3 1 -0.2383 0.0415
-1 -3 2 2.3882 -0.0267
-1 -3 3 -3.8367 -0.0140
-1 -3 4 3.5746 0.0408
-1 -3 5 -2.7079 -0.0291
-1 -3 6 2.4274 -0.0024
-1 -3 7 -2.4973 0.0180
-1 -3 8 2.0378 -0.0069
-1 -3 9 -0.9784 -0.0094
-1 -3 10 0.0537 0.0098
-1 -3 11 0.2860 0.0018
-1 -3 12 -0.3017 -0.0073
-1 -3 13 0.3678 -0.0005
-1 -3 14 -0.4924 0.0134
-1 -3 15 0.5357 -0.0218
-1 -3 16 -0.4910 0.0251
-1 -3 17 0.3545 -0.0246
-1 -3 18 -0.0150 0.0175
-1 -3 19 -0.4921 -0.0027
-1 -3 20 0.8186 -0.0106
-1 -3 21 -0.6555 0.0099
-1 -2 1 14.0666 0.0250
-1 -2 2 -10.4220 0.0166
-1 -2 3 9.3360 -0.0271
-1 -2 4 -7.7347 0.0059
-1 -2 5 4.5216 0.0162
-1 -2 6 -1.1879 -0.0172
-1 -2 7 -0.5485 0.0036
-1 -2 8 0.6188 0.0070
-1 -2 9 -0.1718 -0.0093
-1 -2 10 0.1218 0.0097
-1 -2 11 -0.4955 -0.0112
-1 -2 12 0.8153 0.0094
-1 -2 13 -0.7365 -0.0010
-1 -2 14 0.3858 -0.0103
-1 -2 15 -0.2400 0.0197
-1 -2 16 0.6021 -0.0266
-1 -2 17 -1.1434 0.0305
-1 -2 18 1.1460 -0.0270
-1 -2 19 -0.3275 0.0121
-1 -2 20 -0.7393 0.0093
-1 -2 21 1.2135 -0.0243
-1 -1 1 -49.6827 0.0281
-1 -1 2 32.7403 -0.0254
-1 -1 3 -18.3006 0.0235
-1 -1 4 9.5192 -0.0103
-1 -1 5 -5.1294 -0.0088
-1 -1 6 2.4519 0.0207
-1 -1 7 -0.0351 -0.0202
-1 -1 8 -1.8816 0.0114
-1 -1 9 2.5598 0.0002
-1 -1 10 -2.0340 -0.0114
-1 -1 11 1.2274 0.0186
-1 -1 12 -0.9540 -0.0176
-1 -1 13 1.0819 0.0083
-1 -1 14 -0.9327 0.0036
-1 -1 15 0.3583 -0.0106
-1 -1 16 0.0240 0.0090
-1 -1 17 0.2335 -0.0017
-1 -1 18 -0.6955 -0.0033
-1 -1 19 0.6261 -0.0023
-1 -1 20 -0.0189 0.0190
-1 -1 21 -0.4165 -0.0358
-1 0 1 46.2981 -0.1258
-1 0 2 -37.6660 0.0797
-1 0 3 24.2611 -0.0306
-1 0 4 -12.2461 -0.0010
-1 0 5 5.3345 0.0096
-1 0 6 -3.0142 -0.0049
-1 0 7 2.1604 0.0002
-1 0 8 -0.3964 0.0002
-1 0 9 -1.9892 -0.0007
-1 0 10 3.2364 0.0045
-1 0 11 -2.6626 -0.0082
-1 0 12 1.4379 0.0082
-1 0 13 -0.9459 -0.0053
-1 0 14 1.1805 0.0011
-1 0 15 -1.2120 0.0065
-1 0 16 0.6964 -0.0177
-1 0 17 -0.1874 0.0241
-1 0 18 0.0891 -0.0162
-1 0 19 -0.0573 -0.0009
-1 0 20 -0.3134 0.0085
-1 0 21 0.7549 0.0040
-1 0 22 -0.7132 -0.0234
-1 1 1 -8.7012 0.0326
-1 1 2 11.0910 -0.0373
-1 1 3 -11.4704 0.0161
-1 1 4 9.4762 0.0081
-1 1 5 -6.3574 -0.0140
-1 1 6 3.8693 0.0029
-1 1 7 -2.5248 0.0068
-1 1 8 1.4127 -0.0050
-1 1 9 0.1934 -0.0016
-1 1 10 -1.7139 0.0040
-1 1 11 2.1570 -0.0039
-1 1 12 -1.5998 0.0066
-1 1 13 1.0725 -0.0076
-1 1 14 -1.1372 -0.0006
-1 1 15 1.3087 0.0118
-1 1 16 -1.0131 -0.0096
-1 1 17 0.4750 -0.0094
-1 1 18 -0.2597 0.0258
-1 1 19 0.3615 -0.0197
-1 1 20 -0.2753 -0.0031
-1 1 21 -0.1759 0.0184
-1 1 22 0.5858 -0.0145
-1 2 1 0.0510 0.1659
-1 2 2 -0.4859 -0.0802
-1 2 3 1.9122 0.0175
-1 2 4 -3.5959 0.0031
-1 2 5 4.3938 -0.0030
-1 2 6 -4.0518 0.0062
-1 2 7 3.1142 -0.0120
-1 2 8 -1.9831 0.0079
-1 2 9 0.7170 0.0051
-1 2 10 0.4236 -0.0127
-1 2 11 -0.9536 0.0092
-1 2 12 0.8341 -0.0030
-1 2 13 -0.6308 0.0004
-1 2 14 0.7406 0.0039
-1 2 15 -0.8700 -0.0130
-1 2 16 0.6091 0.0175
-1 2 17 -0.1698 -0.0089
-1 2 18 0.0913 -0.0022
-1 2 19 -0.3795 -0.0038
-1 2 20 0.4619 0.0270
-1 2 21 -0.0429 -0.0429
-1 2 22 -0.4469 0.0314
-1 3 1 -3.4096 -0.2315
-1 3 2 2.0730 0.1291
-1 3 3 -0.6867 -0.0276
-1 3 4 0.0973 -0.0192
-1 3 5 -0.2103 0.0174
-1 3 6 0.6734 -0.0083
-1 3 7 -1.2661 0.0134
-1 3 8 1.6233 -0.0186
-1 3 9 -1.3020 0.0074
-1 3 10 0.4237 0.0115
-1 3 11 0.2398 -0.0172
-1 3 12 -0.1881 0.0052
-1 3 13 -0.1435 0.0105
-1 3 14 0.0433 -0.0178
-1 3 15 0.4365 0.0175
-1 3 16 -0.6195 -0.0135
-1 3 17 0.2766 0.0061
-1 3 18 0.0370 0.0025
-1 3 19 0.1259 -0.0035
-1 3 20 -0.3884 -0.0074
-1 3 21 0.1124 0.0206
-1 3 22 0.6121 -0.0219
-1 4 1 2.5086 0.1250
-1 4 2 -0.1308 -0.0866
-1 4 3 -1.5800 0.0215
-1 4 4 1.8179 0.0207
-1 4 5 -1.1336 -0.0207
-1 4 6 0.4143 0.0035
-1 4 7 0.1580 -0.0002
-1 4 8 -0.7818 0.0107
-1 4 9 1.2671 -0.0128
-1 4 10 -1.2354 -0.0025
-1 4 11 0.8434 0.0194
-1 4 12 -0.6535 -0.0205
-1 4 13 0.7540 0.0085
-1 4 14 -0.5800 0.0006
-1 4 15 -0.1774 0.0015
-1 4 16 0.9486 -0.0078
-1 4 17 -0.9591 0.0068
-1 4 18 0.2681 0.0049
-1 4 19 0.3046 -0.0194
-1 4 20 -0.2357 0.0244
-1 4 21 -0.1262 -0.0133
-1 4 22 0.1513 -0.0063
-1 5 1 -3.0630 0.0664
-1 5 2 1.6478 -0.0038
-1 5 3 -0.3886 -0.0196
-1 5 4 0.0552 0.0081
-1 5 5 -0.5217 0.0070
-1 5 6 0.9721 -0.0071
-1 5 7 -0.9934 -0.0009
-1 5 8 0.9025 0.0040
-1 5 9 -1.0150 -0.0020
-1 5 10 1.1370 0.0026
-1 5 11 -0.9810 -0.0070
-1 5 12 0.6668 0.0086
-1 5 13 -0.4755 -0.0036
-1 5 14 0.3455 -0.0033
-1 5 15 0.0077 0.0044
-1 5 16 -0.5381 0.0030
-1 5 17 0.7967 -0.0122
-1 5 18 -0.5066 0.0115
-1 5 19 -0.0331 0.0062
-1 5 20 0.2836 -0.0341
-1 5 21 -0.0832 0.0528
-1 5 22 -0.2311 -0.0476
-1 6 1 3.3293 -0.2009
-1 6 2 -3.0669 0.0951
-1 6 3 2.1901 -0.0093
-1 6 4 -1.0991 -0.0176
-1 6 5 0.2454 0.0034
-1 6 6 0.2769 0.0110
-1 6 7 -0.5255 -0.0064
-1 6 8 0.4860 -0.0071
-1 6 9 -0.2447 0.0137
-1 6 10 0.1055 -0.0107
-1 6 11 -0.2644 0.0055
-1 6 12 0.4984 -0.0032
-1 6 13 -0.4278 0.0025
-1 6 14 0.0376 -0.0009
-1 6 15 0.2931 -0.0015
-1 6 16 -0.2886 0.0018
-1 6 17 0.0852 0.0015
-1 6 18 0.0315 -0.0051
-1 6 19 -0.0196 0.0025
-1 6 20 0.0612 0.0101
-1 6 21 -0.2371 -0.0281
-1 7 1 -2.3563 0.1823
-1 7 2 2.2116 -0.1065
-1 7 3 -1.2909 0.0238
-1 7 4 0.0830 0.0143
-1 7 5 0.8181 -0.0062
-1 7 6 -1.2239 -0.0106
-1 7 7 1.2458 0.0077
-1 7 8 -1.0014 0.0082
-1 7 9 0.6416 -0.0147
-1 7 10 -0.4448 0.0054
-1 7 11 0.5599 0.0060
-1 7 12 -0.7012 -0.0071
-1 7 13 0.3935 0.0010
-1 7 14 0.3985 0.0027
-1 7 15 -1.1011 -0.0031
-1 7 16 1.1307 0.0076
-1 7 17 -0.5378 -0.0167
-1 7 18 -0.0903 0.0191
-1 7 19 0.2931 -0.0038
-1 7 20 -0.1437 -0.0227
-1 7 21 0.0052 0.0396
-1 8 1 1.1662 -0.0306
-1 8 2 -0.8818 0.0374
-1 8 3 0.3635 -0.0145
-1 8 4 0.1586 -0.0099
-1 8 5 -0.3865 0.0116
-1 8 6 0.3469 0.0026
-1 8 7 -0.2950 -0.0096
-1 8 8 0.3403 0.0021
-1 8 9 -0.3910 0.0051
-1 8 10 0.4227 0.0010
-1 8 11 -0.5441 -0.0122
-1 8 12 0.7283 0.0114
-1 8 13 -0.7001 0.0037
-1 8 14 0.2736 -0.0178
-1 8 15 0.2988 0.0181
-1 8 16 -0.5097 -0.0094
-1 8 17 0.1480 0.0039
-1 8 18 0.4553 -0.0018
-1 8 19 -0.7765 -0.0091
-1 8 20 0.6165 0.0327
-1 9 1 -0.4518 -0.1441
-1 9 2 0.2290 0.0604
-1 9 3 -0.0622 -0.0005
-1 9 4 -0.0033 -0.0111
-1 9 5 -0.0169 -0.0033
-1 9 6 -0.0291 0.0109
-1 9 7 0.2644 -0.0037
-1 9 8 -0.5620 -0.0058
-1 9 9 0.6499 0.0093
-1 9 10 -0.4774 -0.0109
-1 9 11 0.3299 0.0150
-1 9 12 -0.4811 -0.0161
-1 9 13 0.8362 0.0077
-1 9 14 -1.0519 0.0067
-1 9 15 0.9655 -0.0165
-1 9 16 -0.7598 0.0172
-1 9 17 0.6872 -0.0131
-1 9 18 -0.7545 0.0074
-1 9 19 0.7583 0.0033
-1 9 20 -0.5646 -0.0205
-1 10 1 0.2318 0.1883
-1 10 2 -0.1072 -0.0982
-1 10 3 -0.0950 0.0101
-1 10 4 0.2831 0.0249
-1 10 5 -0.3683 -0.0106
-1 10 6 0.4084 -0.0134
-1 10 7 -0.5280 0.0190
-1 10 8 0.6760 -0.0107
-1 10 9 -0.6054 0.0053
-1 10 10 0.1964 -0.0075
-1 10 11 0.2966 0.0103
-1 10 12 -0.4717 -0.0104
-1 10 13 0.2409 0.0107
-1 10 14 0.0699 -0.0094
-1 10 15 -0.1160 -0.0018
-1 10 16 -0.0821 0.0243
-1 10 17 0.2272 -0.0440
-1 10 18 -0.1361 0.0435
-1 10 19 -0.0734 -0.0225
-1 11 1 -0.6931 -0.0746
-1 11 2 0.5249 0.0578
-1 11 3 -0.2207 -0.0216
-1 11 4 -0.1011 -0.0027
-1 11 5 0.2926 0.0027
-1 11 6 -0.2851 0.0054
-1 11 7 0.1713 -0.0023
-1 11 8 -0.0989 -0.0095
-1 11 9 0.0892 0.0138
-1 11 10 -0.0401 -0.0061
-1 11 11 -0.0813 -0.0009
-1 11 12 0.1505 -0.0018
-1 11 13 -0.0541 0.0050
-1 11 14 -0.1188 0.0051
-1 11 15 0.1493 -0.0237
-1 11 16 0.0527 0.0285
-1 11 17 -0.3389 -0.0057
-1 11 18 0.4911 -0.0312
-1 12 1 0.5870 -0.1063
-1 12 2 -0.4720 0.0327
-1 12 3 0.2418 0.0129
-1 12 4 0.0192 -0.0135
-1 12 5 -0.2404 -0.0048
-1 12 6 0.3571 0.0127
-1 12 7 -0.3363 -0.0071
-1 12 8 0.2125 0.0026
-1 12 9 -0.0605 -0.0050
-1 12 10 -0.0648 0.0060
-1 12 11 0.1373 -0.0004
-1 12 12 -0.1278 -0.0027
-1 12 13 0.0181 -0.0088
-1 12 14 0.1480 0.0306
-1 12 15 -0.2757 -0.0407
-1 12 16 0.3090 0.0224
-1 12 17 -0.2799 0.0158
-1 13 1 -0.1832 0.1730
-1 13 2 0.0389 -0.0779
-1 13 3 0.0210 -0.0040
-1 13 4 -0.0274 0.0216
-1 13 5 0.1166 0.0105
-1 13 6 -0.3527 -0.0359
-1 13 7 0.6088 0.0200
-1 13 8 -0.6785 0.0173
-1 13 9 0.4838 -0.0328
-1 13 10 -0.1435 0.0146
-1 13 11 -0.1397 0.0042
-1 13 12 0.2368 0.0135
-1 13 13 -0.1678 -0.0614
-1 13 14 0.0697 0.0933
-1 13 15 -0.0811 -0.0731
-1 13 16 0.2160 0.0153
-1 14 1 0.6979 -0.1089
-1 14 2 -0.1463 0.0745
-1 14 3 -0.3874 -0.0230
-1 14 4 0.5309 -0.0111
-1 14 5 -0.3383 0.0108
-1 14 6 0.1424 0.0075
-1 14 7 -0.1186 -0.0142
-1 14 8 0.1195 0.0019
-1 14 9 0.0656 0.0042
-1 14 10 -0.4024 0.0234
-1 14 11 0.6260 -0.0753
-1 14 12 -0.5182 0.1050
-1 14 13 0.1218 -0.0726
-1 14 14 0.2993 -0.0102
-1 15 1 -1.1224 -0.0320
-1 15 2 0.9839 -0.0019
-1 15 3 -0.3231 0.0105
-1 15 4 -0.3153 0.0086
-1 15 5 0.5483 -0.0293
-1 15 6 -0.4483 0.0237
-1 15 7 0.2927 0.0103
-1 15 8 -0.1838 -0.0483
-1 15 9 0.0098 0.0664
-1 15 10 0.2984 -0.0667
-1 15 11 -0.6062 0.0712
-1 15 12 0.6989 -0.0915
-1 16 1 0.3684 0.0192
-1 16 2 -0.4241 -0.0075
-1 16 3 0.2727 0.0183
-1 16 4 -0.0952 -0.0496
-1 16 5 0.0619 0.0734
-1 16 6 -0.1269 -0.0596
-1 16 7 0.1181 0.0049
-1 16 8 0.0255 0.0591
-1 16 9 -0.1904 -0.0902
0 -16 1 0.5865 0.0659
0 -16 2 -0.6828 -0.0653
0 -16 3 0.2964 0.0515
0 -16 4 0.1783 -0.0323
0 -15 1 -0.0321 0.0812
0 -15 2 0.4207 -0.0249
0 -15 3 -0.3097 -0.0283
0 -15 4 -0.1693 0.0548
0 -15 5 0.5010 -0.0464
0 -15 6 -0.3887 0.0115
0 -15 7 0.0381 0.0313
0 -14 1 -0.2507 -0.1886
0 -14 2 0.3175 0.1079
0 -14 3 -0.4034 -0.0322
0 -14 4 0.4970 -0.0035
0 -14 5 -0.4291 0.0001
0 -14 6 0.1315 0.0218
0 -14 7 0.1887 -0.0468
0 -14 8 -0.2543 0.0704
0 -14 9 0.0483 -0.0866
0 -14 10 0.1765 0.0842
0 -13 1 0.2919 0.1456
0 -13 2 -0.2977 -0.0726
0 -13 3 0.4411 0.0033
0 -13 4 -0.5985 0.0179
0 -13 5 0.5227 0.0056
0 -13 6 -0.1169 -0.0337
0 -13 7 -0.3728 0.0354
0 -13 8 0.5619 -0.0153
0 -13 9 -0.3332 -0.0046
0 -13 10 -0.0569 0.0151
0 -13 11 0.2962 -0.0227
0 -13 12 -0.3293 0.0301
0 -12 1 -0.4659 0.0047
0 -12 2 0.1951 0.0194
0 -12 3 -0.0122 -0.0157
0 -12 4 0.0694 0.0013
0 -12 5 -0.2529 -0.0000
0 -12 6 0.2725 0.0118
0 -12 7 -0.0071 -0.0170
0 -12 8 -0.3256 0.0045
0 -12 9 0.4087 0.0179
0 -12 10 -0.1683 -0.0384
0 -12 11 -0.2003 0.0548
0 -12 12 0.4835 -0.0665
0 -12 13 -0.6109 0.0644
0 -11 1 0.4990 -0.1687
0 -11 2 -0.3998 0.0687
0 -11 3 0.2453 0.0054
0 -11 4 -0.1324 -0.0222
0 -11 5 0.1290 0.0051
0 -11 6 -0.1777 0.0077
0 -11 7 0.1638 -0.0044
0 -11 8 -0.0729 -0.0014
0 -11 9 0.0129 -0.0017
0 -11 10 -0.0764 0.0095
0 -11 11 0.2483 -0.0128
0 -11 12 -0.4579 0.0073
0 -11 13 0.6356 0.0069
0 -11 14 -0.6880 -0.0275
0 -10 1 -1.3904 0.1830
0 -10 2 1.4604 -0.0909
0 -10 3 -1.3879 0.0083
0 -10 4 1.2247 0.0187
0 -10 5 -1.0048 -0.0009
0 -10 6 0.7284 -0.0182
0 -10 7 -0.4098 0.0136
0 -10 8 0.1431 0.0030
0 -10 9 -0.0398 -0.0091
0 -10 10 0.0638 -0.0006
0 -10 11 -0.0137 0.0136
0 -10 12 -0.2410 -0.0154
0 -10 13 0.5648 -0.0028
0 -10 14 -0.7027 0.0428
0 -10 15 0.5892 -0.0928
0 -10 16 -0.3930 0.1259
0 -9 1 2.0534 -0.0665
0 -9 2 -2.1701 0.0545
0 -9 3 2.0162 -0.0189
0 -9 4 -1.5782 -0.0069
0 -9 5 1.0540 0.0061
0 -9 6 -0.6942 0.0074
0 -9 7 0.5392 -0.0120
0 -9 8 -0.4282 0.0034
0 -9 9 0.2444 0.0080
0 -9 10 -0.0091 -0.0146
0 -9 11 -0.2725 0.0156
0 -9 12 0.6828 -0.0106
0 -9 13 -1.2167 0.0008
0 -9 14 1.6530 0.0009
0 -9 15 -1.7315 0.0255
0 -9 16 1.4148 -0.0813
0 -9 17 -0.8913 0.1345
0 -8 1 -2.0463 -0.1205
0 -8 2 1.5942 0.0408
0 -8 3 -1.3996 0.0084
0 -8 4 1.1728 -0.0134
0 -8 5 -0.6674 -0.0006
0 -8 6 0.0606 0.0070
0 -8 7 0.2824 -0.0015
0 -8 8 -0.2553 -0.0057
0 -8 9 0.0682 0.0071
0 -8 10 0.0353 -0.0018
0 -8 11 0.0393 -0.0084
0 -8 12 -0.2709 0.0187
0 -8 13 0.5663 -0.0202
0 -8 14 -0.7721 0.0077
0 -8 15 0.7803 0.0103
0 -8 16 -0.6433 -0.0150
0 -8 17 0.4910 -0.0037
0 -8 18 -0.3448 0.0339
0 -7 1 2.5784 0.2088
0 -7 2 -1.8642 -0.1046
0 -7 3 1.3112 0.0089
0 -7 4 -0.9540 0.0290
0 -7 5 0.6460 -0.0160
0 -7 6 -0.3479 -0.0075
0 -7 7 0.0904 0.0139
0 -7 8 0.1940 -0.0059
0 -7 9 -0.5559 -0.0009
0 -7 10 0.8246 0.0002
0 -7 11 -0.7696 0.0029
0 -7 12 0.4565 -0.0036
0 -7 13 -0.2039 0.0026
0 -7 14 0.1478 -0.0011
0 -7 15 -0.0904 -0.0036
0 -7 16 -0.1222 0.0154
0 -7 17 0.3125 -0.0326
0 -7 18 -0.2509 0.0466
0 -6 1 -3.7003 -0.1632
0 -6 2 3.2668 0.1039
0 -6 3 -2.5916 -0.0245
0 -6 4 1.6994 -0.0242
0 -6 5 -0.6123 0.0260
0 -6 6 -0.2118 -0.0052
0 -6 7 0.2660 -0.0067
0 -6 8 0.2120 0.0010
0 -6 9 -0.3491 0.0091
0 -6 10 -0.2920 -0.0113
0 -6 11 1.1483 0.0064
0 -6 12 -1.4100 -0.0020
0 -6 13 1.0100 0.0014
0 -6 14 -0.5084 -0.0028
0 -6 15 0.2271 0.0044
0 -6 16 0.0241 -0.0065
0 -6 17 -0.3834 0.0087
0 -6 18 0.5819 -0.0089
0 -6 19 -0.3646 0.0066
0 -5 1 4.0728 -0.0182
0 -5 2 -3.4196 -0.0175
0 -5 3 2.4918 0.0191
0 -5 4 -1.9085 -0.0026
0 -5 5 1.2613 -0.0049
0 -5 6 -0.2052 -0.0020
0 -5 7 -0.6973 0.0083
0 -5 8 0.7332 -0.0040
0 -5 9 -0.1666 -0.0050
0 -5 10 -0.0509 0.0087
0 -5 11 -0.4412 -0.0069
0 -5 12 1.0229 0.0062
0 -5 13 -1.0418 -0.0082
0 -5 14 0.6140 0.0087
0 -5 15 -0.2414 -0.0071
0 -5 16 0.0556 0.0088
0 -5 17 0.1615 -0.0163
0 -5 18 -0.4249 0.0213
0 -5 19 0.4568 -0.0134
0 -5 20 -0.1541 -0.0059
0 -4 1 -1.6507 0.1830
0 -4 2 0.2467 -0.0811
0 -4 3 0.3732 0.0065
0 -4 4 0.5388 0.0127
0 -4 5 -2.0695 -0.0024
0 -4 6 2.6239 -0.0026
0 -4 7 -1.7788 -0.0043
0 -4 8 0.5396 0.0089
0 -4 9 0.1278 -0.0047
0 -4 10 -0.3104 0.0000
0 -4 11 0.5302 -0.0015
0 -4 12 -0.7754 0.0031
0 -4 13 0.6463 0.0033
0 -4 14 -0.1431 -0.0147
0 -4 15 -0.2385 0.0194
0 -4 16 0.1632 -0.0130
0 -4 17 0.2004 0.0029
0 -4 18 -0.5353 0.0012
0 -4 19 0.7392 0.0010
0 -4 20 -0.8135 -0.0026
0 -3 1 1.0771 -0.2162
0 -3 2 0.3575 0.1126
0 -3 3 -1.1279 -0.0099
0 -3 4 0.0921 -0.0329
0 -3 5 2.3139 0.0196
0 -3 6 -4.1896 0.0038
0 -3 7 4.1790 -0.0047
0 -3 8 -2.7754 -0.0106
0 -3 9 1.3783 0.0187
0 -3 10 -0.6374 -0.0112
0 -3 11 0.2187 -0.0020
0 -3 12 0.2008 0.0100
0 -3 13 -0.4311 -0.0126
0 -3 14 0.2755 0.0153
0 -3 15 0.0323 -0.0193
0 -3 16 -0.1366 0.0203
0 -3 17 -0.0203 -0.0145
0 -3 18 0.3039 0.0026
0 -3 19 -0.6632 0.0109
0 -3 20 1.0468 -0.0206
0 -3 21 -1.2110 0.0227
0 -2 1 -3.1537 0.0952
0 -2 2 4.0299 -0.0830
0 -2 3 -4.3032 0.0346
0 -2 4 3.7089 0.0075
0 -2 5 -3.1081 -0.0161
0 -2 6 2.9567 0.0009
0 -2 7 -2.8888 0.0103
0 -2 8 2.5057 -0.0038
0 -2 9 -1.8743 -0.0113
0 -2 10 1.2170 0.0184
0 -2 11 -0.6132 -0.0111
0 -2 12 0.1363 -0.0035
0 -2 13 0.0866 0.0133
0 -2 14 -0.1223 -0.0122
0 -2 15 0.2473 0.0038
0 -2 16 -0.5273 0.0026
0 -2 17 0.6236 -0.0001
0 -2 18 -0.2536 -0.0101
0 -2 19 -0.3274 0.0211
0 -2 20 0.5769 -0.0268
0 -2 21 -0.3242 0.0248
0 -1 1 29.3838 0.0641
0 -1 2 -19.5237 -0.0174
0 -1 3 12.4899 -0.0089
0 -1 4 -8.1385 0.0076
0 -1 5 5.1540 0.0052
0 -1 6 -2.6271 -0.0113
0 -1 7 0.6578 0.0061
0 -1 8 0.1908 0.0021
0 -1 9 0.0763 -0.0041
0 -1 10 -0.5654 -0.0005
0 -1 11 0.3850 0.0039
0 -1 12 0.3379 -0.0002
0 -1 13 -0.7290 -0.0069
0 -1 14 0.4210 0.0093
0 -1 15 -0.0419 -0.0056
0 -1 16 0.2595 0.0029
0 -1 17 -0.7966 -0.0064
0 -1 18 0.8349 0.0111
0 -1 19 -0.1665 -0.0104
0 -1 20 -0.5598 0.0071
0 -1 21 0.7283 -0.0110
0 0 1 -66.7221 -0.0221
0 0 2 48.7922 0.0332
0 0 3 -28.5506 -0.0292
0 0 4 13.6189 0.0163
0 0 5 -6.3299 -0.0063
0 0 6 3.8253 0.0055
0 0 7 -2.1303 -0.0086
0 0 8 -0.1112 0.0077
0 0 9 1.7189 -0.0029
0 0 10 -1.7349 0.0006
0 0 11 0.9510 -0.0019
0 0 12 -0.6554 0.0013
0 0 13 0.9362 0.0029
0 0 14 -0.9722 -0.0044
0 0 15 0.5002 0.0005
0 0 16 -0.1204 -0.0007
0 0 17 0.2065 0.0146
0 0 18 -0.3159 -0.0322
0 0 19 -0.0277 0.0303
0 0 20 0.5288 -0.0013
0 0 21 -0.5550 -0.0321
0 0 22 0.0748 0.0405
0 1 0 -39.5546 0.0981
0 1 2 -42.4346 0.0363
0 1 3 31.6532 0.0163
0 1 4 -18.2934 -0.0333
0 1 5 8.4991 0.0148
0 1 6 -4.3223 0.0095
0 1 7 3.1894 -0.0173
0 1 8 -1.7783 0.0119
0 1 9 -0.5226 -0.0066
0 1 10 2.1662 0.0039
0 1 11 -2.2468 0.0010
0 1 12 1.5725 -0.0057
0 1 13 -1.2330 0.0032
0 1 14 1.2706 0.0040
0 1 15 -1.1556 -0.0051
0 1 16 0.8178 -0.0023
0 1 17 -0.5833 0.0068
0 1 18 0.4592 -0.0012
0 1 19 -0.1254 -0.0039
0 1 20 -0.4219 -0.0059
0 1 21 0.7382 0.0256
0 1 22 -0.5509 -0.0339
0 2 0 3.4530 0.0598
0 2 1 -6.2413 -0.0103
0 2 2 10.2643 -0.0117
0 2 3 -12.5195 0.0013
0 2 4 11.3757 0.0117
0 2 5 -8.1518 -0.0048
0 2 6 5.2710 -0.0118
0 2 7 -3.5913 0.0165
0 2 8 2.2396 -0.0072
0 2 9 -0.5397 -0.0010
0 2 10 -0.9795 0.0010
0 2 11 1.5921 -0.0011
0 2 12 -1.4779 0.0068
0 2 13 1.3161 -0.0096
0 2 14 -1.3061 0.0013
0 2 15 1.1783 0.0113
0 2 16 -0.9107 -0.0154
0 2 17 0.8270 0.0100
0 2 18 -0.9911 -0.0045
0 2 19 1.0149 0.0011
0 2 20 -0.6292 0.0076
0 2 21 0.0889 -0.0229
0 2 22 0.2035 0.0308
0 3 0 -2.1675 -0.2480
0 3 1 3.0363 0.1906
0 3 2 -4.0566 -0.0943
0 3 3 4.8462 0.0214
0 3 4 -4.8140 0.0088
0 3 5 4.2192 -0.0163
0 3 6 -3.8486 0.0198
0 3 7 3.7496 -0.0174
0 3 8 -3.0930 0.0050
0 3 9 1.4904 0.0079
0 3 10 0.2405 -0.0090
0 3 11 -1.0491 0.0009
0 3 12 0.9188 0.0049
0 3 13 -0.6339 -0.0049
0 3 14 0.5953 0.0053
0 3 15 -0.5138 -0.0088
0 3 16 0.2252 0.0094
0 3 17 -0.1327 -0.0042
0 3 18 0.5530 -0.0003
0 3 19 -1.0833 -0.0017
0 3 20 1.0536 0.0051
0 3 21 -0.4205 -0.0012
0 3 22 -0.1896 -0.0093
0 4 0 2.5723 0.2406
0 4 1 -2.7251 -0.2053
0 4 2 2.6187 0.1028
0 4 3 -2.3868 -0.0076
0 4 4 1.6883 -0.0293
0 4 5 -0.7178 0.0185
0 4 6 0.3903 -0.0012
0 4 7 -1.1014 -0.0011
0 4 8 1.9349 -0.0025
0 4 9 -1.7234 -0.0015
0 4 10 0.5726 0.0095
0 4 11 0.3210 -0.0106
0 4 12 -0.2661 0.0029
0 4 13 -0.1783 0.0049
0 4 14 0.1935 -0.0053
0 4 15 0.1754 -0.0006
0 4 16 -0.3108 0.0062
0 4 17 0.0662 -0.0064
0 4 18 0.0544 0.0030
0 4 19 0.2751 -0.0040
0 4 20 -0.6824 0.0151
0 4 21 0.6091 -0.0304
0 4 22 -0.0663 0.0351
0 5 0 -3.3654 -0.0657
0 5 1 1.3329 0.0814
0 5 2 0.5977 -0.0481
0 5 3 -1.1942 -0.0048
0 5 4 0.7117 0.0327
0 5 5 -0.2201 -0.0220
0 5 6 0.1216 -0.0034
0 5 7 0.0488 0.0149
0 5 8 -0.5688 -0.0085
0 5 9 1.0143 -0.0002
0 5 10 -0.9699 0.0002
0 5 11 0.6909 0.0050
0 5 12 -0.6623 -0.0068
0 5 13 0.8137 0.0050
0 5 14 -0.6310 -0.0076
0 5 15 -0.0266 0.0192
0 5 16 0.6381 -0.0321
0 5 17 -0.6639 0.0308
0 5 18 0.2090 -0.0094
0 5 19 0.1454 -0.0173
0 5 20 -0.0414 0.0241
0 5 21 -0.3104 -0.0025
0 5 22 0.4621 -0.0269
0 6 0 3.5948 -0.1623
0 6 1 -2.8722 0.1081
0 6 2 2.0716 -0.0435
0 6 3 -1.8123 0.0044
0 6 4 1.9965 0.0058
0 6 5 -1.9600 -0.0047
0 6 6 1.3968 0.0056
0 6 7 -0.7372 -0.0087
0 6 8 0.5004 0.0091
0 6 9 -0.6281 -0.0058
0 6 10 0.6947 0.0008
0 6 11 -0.5315 0.0044
0 6 12 0.3290 -0.0088
0 6 13 -0.2202 0.0105
0 6 14 0.0893 -0.0072
0 6 15 0.1559 -0.0013
0 6 16 -0.3645 0.0114
0 6 17 0.3389 -0.0164
0 6 18 -0.1263 0.0106
0 6 19 -0.0209 0.0047
0 6 20 -0.0603 -0.0209
0 6 21 0.2748 0.0288
0 7 0 -3.1112 0.2512
0 7 1 3.1845 -0.2035
0 7 2 -2.9418 0.1040
0 7 3 2.6854 -0.0191
0 7 4 -2.3654 -0.0155
0 7 5 1.6647 0.0121
0 7 6 -0.6148 -0.0018
0 7 7 -0.2279 0.0007
0 7 8 0.4179 -0.0044
0 7 9 -0.1942 0.0048
0 7 10 0.1519 -0.0009
0 7 11 -0.4691 -0.0042
0 7 12 0.7535 0.0083
0 7 13 -0.6391 -0.0103
0 7 14 0.2445 0.0078
0 7 15 0.0706 0.0003
0 7 16 -0.1820 -0.0096
0 7 17 0.2392 0.0114
0 7 18 -0.3316 -0.0021
0 7 19 0.3312 -0.0114
0 7 20 -0.1051 0.0177
0 7 21 -0.2479 -0.0139
0 8 0 2.5928 -0.1761
0 8 1 -2.7483 0.1602
0 8 2 2.3047 -0.0829
0 8 3 -1.5525 0.0038
0 8 4 0.8589 0.0268
0 8 5 -0.2859 -0.0118
0 8 6 -0.2282 -0.0090
0 8 7 0.5494 0.0084
0 8 8 -0.5030 0.0050
0 8 9 0.2588 -0.0097
0 8 10 -0.2412 0.0005
0 8 11 0.5757 0.0094
0 8 12 -0.8582 -0.0100
0 8 13 0.6349 0.0055
0 8 14 0.0220 -0.0035
0 8 15 -0.5905 0.0029
0 8 16 0.6962 0.0021
0 8 17 -0.4676 -0.0078
0 8 18 0.2846 0.0016
0 8 19 -0.3195 0.0207
0 8 20 0.4102 -0.0446
0 8 21 -0.3272 0.0489
0 9 0 -1.7657 -0.0440
0 9 1 1.3577 0.0119
0 9 2 -0.8985 -0.0007
0 9 3 0.5390 0.0106
0 9 4 -0.3643 -0.0170
0 9 5 0.2578 0.0047
0 9 6 -0.0595 0.0138
0 9 7 -0.1796 -0.0181
0 9 8 0.2683 0.0070
0 9 9 -0.2048 0.0028
0 9 10 0.2482 -0.0002
0 9 11 -0.5672 -0.0070
0 9 12 0.9586 0.0058
0 9 13 -1.0666 0.0052
0 9 14 0.8228 -0.0160
0 9 15 -0.5156 0.0191
0 9 16 0.4171 -0.0148
0 9 17 -0.4769 0.0035
0 9 18 0.4423 0.0184
0 9 19 -0.1934 -0.0502
0 9 20 -0.1261 0.0777
0 10 0 1.1375 0.2193
0 10 1 -0.7202 -0.1773
0 10 2 0.2710 0.0936
0 10 3 0.0196 -0.0232
0 10 4 -0.1018 -0.0081
0 10 5 0.1655 0.0109
0 10 6 -0.4196 -0.0055
0 10 7 0.7733 0.0015
0 10 8 -0.8898 -0.0005
0 10 9 0.6244 0.0035
0 10 10 -0.2826 -0.0094
0 10 11 0.3019 0.0120
0 10 12 -0.7352 -0.0064
0 10 13 1.1991 -0.0033
0 10 14 -1.3370 0.0080
0 10 15 1.1848 -0.0049
0 10 16 -1.0167 0.0002
0 10 17 0.9555 0.0019
0 10 18 -0.8696 -0.0076
0 10 19 0.6196 0.0238
0 11 0 -0.5142 -0.2245
0 11 1 0.4648 0.1928
0 11 2 -0.3682 -0.0991
0 11 3 0.2443 0.0115
0 11 4 -0.1140 0.0233
0 11 5 -0.0488 -0.0114
0 11 6 0.2981 -0.0121
0 11 7 -0.5840 0.0235
0 11 8 0.7029 -0.0222
0 11 9 -0.4984 0.0158
0 11 10 0.1115 -0.0083
0 11 11 0.0916 0.0030
0 11 12 0.0912 -0.0055
0 11 13 -0.4533 0.0166
0 11 14 0.6011 -0.0252
0 11 15 -0.3792 0.0162
0 11 16 -0.0028 0.0126
0 11 17 0.2439 -0.0461
0 11 18 -0.2517 0.0638
0 11 19 0.1446 -0.0571
0 12 0 0.6278 0.0406
0 12 1 -0.6389 -0.0541
0 12 2 0.5797 0.0325
0 12 3 -0.5163 0.0002
0 12 4 0.4550 -0.0116
0 12 5 -0.3828 -0.0031
0 12 6 0.2929 0.0207
0 12 7 -0.1838 -0.0203
0 12 8 0.0717 0.0055
0 12 9 0.0132 0.0053
0 12 10 -0.0728 -0.0040
0 12 11 0.1602 -0.0002
0 12 12 -0.3058 -0.0040
0 12 13 0.4354 0.0138
0 12 14 -0.4200 -0.0152
0 12 15 0.2260 0.0009
0 12 16 0.0326 0.0181
0 12 17 -0.2152 -0.0219
0 12 18 0.2900 0.0024
0 13 0 -0.3911 0.1695
0 13 1 0.5372 -0.1321
0 13 2 -0.6874 0.0679
0 13 3 0.7546 -0.0208
0 13 4 -0.6251 0.0051
0 13 5 0.2815 -0.0039
0 13 6 0.1399 -0.0026
0 13 7 -0.4541 0.0144
0 13 8 0.5693 -0.0179
0 13 9 -0.5201 0.0091
0 13 10 0.4034 -0.0022
0 13 11 -0.3075 0.0117
0 13 12 0.2665 -0.0306
0 13 13 -0.2388 0.0329
0 13 14 0.1461 -0.0032
0 13 15 0.0256 -0.0402
0 13 16 -0.1737 0.0593
0 14 0 0.0987 -0.2226
0 14 1 0.1146 0.1841
0 14 2 -0.2032 -0.0987
0 14 3 0.0784 0.0226
0 14 4 0.0765 0.0050
0 14 5 0.0115 0.0075
0 14 6 -0.3875 -0.0192
0 14 7 0.8142 0.0031
0 14 8 -1.0190 0.0268
0 14 9 0.9296 -0.0354
0 14 10 -0.6723 0.0134
0 14 11 0.4192 0.0067
0 14 12 -0.2666 0.0146
0 14 13 0.2049 -0.0740
0 14 14 -0.1477 0.1219
0 14 15 0.0097 -0.1126
0 15 0 -0.4280 0.1137
0 15 1 0.4505 -0.1079
0 15 2 0.0120 0.0701
0 15 3 -0.5674 -0.0225
0 15 4 0.8560 -0.0115
0 15 5 -0.8565 0.0217
0 15 6 0.7426 -0.0156
0 15 7 -0.6010 0.0074
0 15 8 0.3894 -0.0007
0 15 9 -0.0977 -0.0164
0 15 10 -0.1663 0.0534
0 15 11 0.2694 -0.0958
0 15 12 -0.1752 0.1091
0 15 13 -0.0375 -0.0717
0 16 0 -0.0759 0.0523
0 16 1 -0.3912 -0.0325
0 16 2 0.4471 0.0200
0 16 3 -0.1241 -0.0250
0 16 4 -0.2897 0.0450
0 16 5 0.5661 -0.0629
0 16 6 -0.6459 0.0585
0 16 7 0.5420 -0.0252
0 16 8 -0.2761 -0.0250
0 16 9 -0.0765 0.0726
0 16 10 0.3729 -0.1057
0 17 1 0.2960 0.0209
0 17 2 -0.1094 -0.0222
0 17 3 -0.1472 0.0458
0 17 4 0.2721 -0.0816
0 17 5 -0.2165 0.1028
1 -16 0 -0.1461 0.0321
1 -16 1 -0.0462 -0.0239
1 -16 2 0.1197 -0.0078
1 -16 3 -0.1738 0.0455
1 -15 0 0.6087 -0.0632
1 -15 1 0.1045 0.0657
1 -15 2 -0.4507 -0.0392
1 -15 3 0.3033 0.0050
1 -15 4 0.0128 0.0169
1 -15 5 -0.1718 -0.0235
1 -15 6 0.1557 0.0216
1 -15 7 -0.1228 -0.0127
1 -14 0 -0.8450 -0.1063
1 -14 1 0.5697 0.0753
1 -14 2 -0.2321 -0.0369
1 -14 3 0.1306 0.0044
1 -14 4 -0.2205 0.0193
1 -14 5 0.2887 -0.0310
1 -14 6 -0.2618 0.0254
1 -14 7 0.2297 -0.0055
1 -14 8 -0.2418 -0.0119
1 -14 9 0.2262 0.0119
1 -13 0 0.3408 0.2106
1 -13 1 -0.4793 -0.1667
1 -13 2 0.6261 0.0815
1 -13 3 -0.7289 -0.0143
1 -13 4 0.6187 -0.0091
1 -13 5 -0.2222 0.0035
1 -13 6 -0.2475 0.0079
1 -13 7 0.4411 -0.0174
1 -13 8 -0.2347 0.0276
1 -13 9 -0.1464 -0.0374
1 -13 10 0.3912 0.0425
1 -13 11 -0.4039 -0.0438
1 -12 0 -0.5299 -0.1518
1 -12 1 0.3678 0.1270
1 -12 2 -0.2805 -0.0488
1 -12 3 0.3590 -0.0216
1 -12 4 -0.4407 0.0394
1 -12 5 0.2573 -0.0128
1 -12 6 0.2223 -0.0180
1 -12 7 -0.6874 0.0274
1 -12 8 0.7907 -0.0190
1 -12 9 -0.4984 0.0061
1 -12 10 0.0713 0.0055
1 -12 11 0.2437 -0.0123
1 -12 12 -0.3980 0.0052
1 -12 13 0.4453 0.0193
1 -11 0 0.6497 -0.0581
1 -11 1 -0.3663 0.0275
1 -11 2 -0.0673 -0.0107
1 -11 3 0.4348 0.0121
1 -11 4 -0.5566 -0.0148
1 -11 5 0.4649 0.0064
1 -11 6 -0.3521 0.0067
1 -11 7 0.3414 -0.0129
1 -11 8 -0.3688 0.0110
1 -11 9 0.2936 -0.0049
1 -11 10 -0.0612 -0.0064
1 -11 11 -0.2617 0.0236
1 -11 12 0.5438 -0.0345
1 -11 13 -0.6487 0.0215
1 -11 14 0.5083 0.0135
1 -10 0 -0.2824 0.2165
1 -10 1 0.2895 -0.1659
1 -10 2 -0.2384 0.0799
1 -10 3 0.1132 -0.0161
1 -10 4 0.0485 -0.0037
1 -10 5 -0.1914 -0.0023
1 -10 6 0.2861 0.0084
1 -10 7 -0.3032 -0.0056
1 -10 8 0.1979 -0.0010
1 -10 9 0.0319 0.0042
1 -10 10 -0.3095 0.0003
1 -10 11 0.5495 -0.0109
1 -10 12 -0.7216 0.0157
1 -10 13 0.7949 0.0014
1 -10 14 -0.6827 -0.0407
1 -10 15 0.3514 0.0754
1 -9 0 0.7156 -0.1913
1 -9 1 -0.9817 0.1628
1 -9 2 1.1560 -0.0818
1 -9 3 -1.2030 0.0094
1 -9 4 1.2073 0.0140
1 -9 5 -1.2220 0.0010
1 -9 6 1.1339 -0.0188
1 -9 7 -0.8139 0.0189
1 -9 8 0.3668 -0.0066
1 -9 9 -0.0730 -0.0037
1 -9 10 0.0545 0.0031
1 -9 11 -0.1289 0.0095
1 -9 12 0.0514 -0.0259
1 -9 13 0.2021 0.0267
1 -9 14 -0.4617 0.0067
1 -9 15 0.5768 -0.0679
1 -9 16 -0.5090 0.1191
1 -8 0 -1.3524 0.0025
1 -8 1 1.6647 -0.0295
1 -8 2 -1.9889 0.0270
1 -8 3 1.9850 -0.0061
1 -8 4 -1.5994 -0.0059
1 -8 5 1.1971 -0.0013
1 -8 6 -1.0997 0.0146
1 -8 7 1.1961 -0.0188
1 -8 8 -1.1468 0.0130
1 -8 9 0.8254 -0.0041
1 -8 10 -0.3880 -0.0048
1 -8 11 -0.0081 0.0111
1 -8 12 0.3635 -0.0082
1 -8 13 -0.7222 -0.0062
1 -8 14 1.0514 0.0173
1 -8 15 -1.2638 -0.0016
1 -8 16 1.2645 -0.0463
1 -8 17 -0.9784 0.0987
1 -7 0 1.9161 0.1960
1 -7 1 -1.5496 -0.1412
1 -7 2 1.5844 0.0625
1 -7 3 -1.6988 -0.0082
1 -7 4 1.4715 -0.0088
1 -7 5 -0.9634 0.0064
1 -7 6 0.5554 -0.0033
1 -7 7 -0.4177 0.0036
1 -7 8 0.4062 -0.0036
1 -7 9 -0.3814 0.0018
1 -7 10 0.3438 0.0012
1 -7 11 -0.2611 -0.0056
1 -7 12 0.0329 0.0103
1 -7 13 0.2962 -0.0107
1 -7 14 -0.5086 0.0041
1 -7 15 0.5102 0.0053
1 -7 16 -0.4706 -0.0086
1 -7 17 0.5291 0.0020
1 -7 18 -0.5349 0.0090
1 -6 0 -3.2077 -0.2542
1 -6 1 3.3129 0.2142
1 -6 2 -3.7081 -0.1101
1 -6 3 3.6645 0.0120
1 -6 4 -2.6417 0.0314
1 -6 5 1.1692 -0.0244
1 -6 6 -0.2945 0.0020
1 -6 7 0.2970 0.0097
1 -6 8 -0.4588 -0.0090
1 -6 9 0.1438 0.0064
1 -6 10 0.4099 -0.0074
1 -6 11 -0.6126 0.0098
1 -6 12 0.4148 -0.0089
1 -6 13 -0.2485 0.0042
1 -6 14 0.2936 0.0009
1 -6 15 -0.2890 -0.0027
1 -6 16 0.0748 0.0018
1 -6 17 0.1094 -0.0036
1 -6 18 -0.0313 0.0122
1 -6 19 -0.1422 -0.0246
1 -5 0 4.0628 0.1281
1 -5 1 -4.9850 -0.1385
1 -5 2 6.1837 0.0881
1 -5 3 -6.8851 -0.0171
1 -5 4 5.8120 -0.0254
1 -5 5 -3.0128 0.0252
1 -5 6 0.2841 -0.0045
1 -5 7 0.6723 -0.0090
1 -5 8 -0.0504 0.0068
1 -5 9 -0.5835 0.0025
1 -5 10 0.2694 -0.0084
1 -5 11 0.5174 0.0069
1 -5 12 -0.9020 -0.0006
1 -5 13 0.7484 -0.0051
1 -5 14 -0.4857 0.0052
1 -5 15 0.3125 0.0008
1 -5 16 -0.0754 -0.0072
1 -5 17 -0.2437 0.0070
1 -5 18 0.3858 0.0011
1 -5 19 -0.2099 -0.0106
1 -5 20 -0.0742 0.0132
1 -4 0 -4.1284 0.1094
1 -4 1 4.6243 -0.0615
1 -4 2 -4.8958 0.0234
1 -4 3 5.4956 -0.0128
1 -4 4 -5.6017 0.0142
1 -4 5 4.1769 -0.0081
1 -4 6 -1.6604 -0.0054
1 -4 7 -0.2903 0.0134
1 -4 8 0.6861 -0.0096
1 -4 9 -0.1576 -0.0000
1 -4 10 -0.1113 0.0067
1 -4 11 -0.2057 -0.0076
1 -4 12 0.5884 0.0052
1 -4 13 -0.6369 -0.0019
1 -4 14 0.4753 -0.0000
1 -4 15 -0.3245 -0.0019
1 -4 16 0.1805 0.0087
1 -4 17 -0.0169 -0.0176
1 -4 18 -0.0379 0.0226
1 -4 19 -0.0960 -0.0199
1 -4 20 0.2694 0.0106
1 -3 0 3.4106 -0.2646
1 -3 1 -1.9526 0.2089
1 -3 2 0.6101 -0.1104
1 -3 3 -0.9738 0.0321
1 -3 4 2.7139 0.0003
1 -3 5 -3.9671 -0.0032
1 -3 6 3.5571 0.0026
1 -3 7 -2.1493 -0.0065
1 -3 8 1.0787 0.0078
1 -3 9 -0.7271 -0.0015
1 -3 10 0.5216 -0.0071
1 -3 11 -0.0665 0.0095
1 -3 12 -0.3925 -0.0045
1 -3 13 0.5461 -0.0003
1 -3 14 -0.4842 -0.0028
1 -3 15 0.4429 0.0132
1 -3 16 -0.4817 -0.0220
1 -3 17 0.6046 0.0213
1 -3 18 -0.9083 -0.0129
1 -3 19 1.3572 0.0055
1 -3 20 -1.6025 -0.0055
1 -3 21 1.3055 0.0101
1 -2 0 -0.0176 0.2198
1 -2 1 -0.5473 -0.2005
1 -2 2 1.3423 0.1204
1 -2 3 -1.0376 -0.0329
1 -2 4 -0.8782 -0.0154
1 -2 5 3.1986 0.0188
1 -2 6 -4.3143 -0.0040
1 -2 7 3.9255 -0.0025
1 -2 8 -2.9820 -0.0038
1 -2 9 2.2985 0.0095
1 -2 10 -1.8484 -0.0040
1 -2 11 1.3185 -0.0084
1 -2 12 -0.7139 0.0149
1 -2 13 0.2093 -0.0104
1 -2 14 0.1768 0.0042
1 -2 15 -0.4752 -0.0073
1 -2 16 0.5966 0.0184
1 -2 17 -0.5389 -0.0250
1 -2 18 0.5786 0.0188
1 -2 19 -0.9573 -0.0058
1 -2 20 1.4601 -0.0030
1 -2 21 -1.5833 0.0037
1 -1 0 5.6934 0.0025
1 -1 1 -3.3363 0.0299
1 -1 2 2.2570 -0.0409
1 -1 3 -2.4155 0.0270
1 -1 4 3.1383 -0.0045
1 -1 5 -3.4956 -0.0062
1 -1 6 3.1114 -0.0008
1 -1 7 -2.5066 0.0133
1 -1 8 2.3400 -0.0149
1 -1 9 -2.4828 0.0030
1 -1 10 2.2496 0.0087
1 -1 11 -1.4352 -0.0077
1 -1 12 0.5992 -0.0024
1 -1 13 -0.2261 0.0082
1 -1 14 0.1038 -0.0051
1 -1 15 0.1785 0.0013
1 -1 16 -0.5125 -0.0039
1 -1 17 0.4853 0.0084
1 -1 18 -0.1072 -0.0083
1 -1 19 -0.1493 0.0080
1 -1 20 0.0281 -0.0169
1 -1 21 0.2028 0.0333
1 0 0 -45.6107 -0.1446
1 0 1 36.0498 0.1238
1 0 2 -22.9080 -0.0733
1 0 3 12.3965 0.0219
1 0 4 -7.1696 0.0042
1 0 5 5.3998 -0.0031
1 0 6 -3.9685 -0.0043
1 0 7 1.9316 0.0008
1 0 8 -0.5365 0.0086
1 0 9 0.6173 -0.0078
1 0 10 -1.2206 -0.0051
1 0 11 1.0146 0.0147
1 0 12 -0.0524 -0.0102
1 0 13 -0.6022 -0.0005
1 0 14 0.4976 0.0050
1 0 15 -0.2009 -0.0050
1 0 16 0.2062 0.0102
1 0 17 -0.2526 -0.0201
1 0 18 -0.0313 0.0220
1 0 19 0.4123 -0.0118
1 0 20 -0.4221 0.0035
1 0 21 0.1030 -0.0111
1 0 22 0.0819 0.0287
1 1 0 61.6469 0.0469
1 1 1 -61.5915 -0.0759
1 1 2 48.8976 0.0881
1 1 3 -30.5244 -0.0663
1 1 4 15.4717 0.0252
1 1 5 -7.8448 0.0048
1 1 6 5.3514 -0.0114
1 1 7 -3.7631 0.0075
1 1 8 1.4967 -0.0066
1 1 9 0.3427 0.0053
1 1 10 -0.8409 0.0045
1 1 11 0.6415 -0.0170
1 1 12 -0.6858 0.0190
1 1 13 0.9386 -0.0095
1 1 14 -0.8790 0.0009
1 1 15 0.5043 0.0004
1 1 16 -0.2081 -0.0020
1 1 17 0.0434 0.0102
1 1 18 0.2602 -0.0176
1 1 19 -0.6556 0.0132
1 1 20 0.7080 -0.0006
1 1 21 -0.2521 -0.0062
1 1 22 -0.2894 0.0025
1 2 0 -21.4762 0.0575
1 2 1 29.3226 -0.0443
1 2 2 -32.1430 -0.0044
1 2 3 27.6542 0.0426
1 2 4 -18.9344 -0.0398
1 2 5 11.0914 0.0102
1 2 6 -6.5828 0.0135
1 2 7 4.3194 -0.0181
1 2 8 -2.4236 0.0143
1 2 9 0.4940 -0.0114
1 2 10 0.8600 0.0063
1 2 11 -1.4461 0.0040
1 2 12 1.6509 -0.0122
1 2 13 -1.6954 0.0107
1 2 14 1.4862 -0.0029
1 2 15 -1.0979 -0.0028
1 2 16 0.8320 0.0044
1 2 17 -0.7507 -0.0044
1 2 18 0.5851 0.0004
1 2 19 -0.2249 0.0114
1 2 20 -0.0457 -0.0244
1 2 21 -0.0226 0.0245
1 2 22 0.2462 -0.0085
1 3 0 -0.0269 0.0223
1 3 1 -2.8376 0.0022
1 3 2 7.0942 -0.0058
1 3 3 -9.8373 -0.0049
1 3 4 9.9215 0.0070
1 3 5 -8.4431 0.0041
1 3 6 6.7663 -0.0119
1 3 7 -5.1019 0.0064
1 3 8 3.1551 0.0028
1 3 9 -1.2015 -0.0028
1 3 10 -0.1492 -0.0032
1 3 11 0.8167 0.0029
1 3 12 -1.2103 0.0054
1 3 13 1.4770 -0.0113
1 3 14 -1.3790 0.0078
1 3 15 0.9375 0.0007
1 3 16 -0.6554 -0.0065
1 3 17 0.8773 0.0075
1 3 18 -1.2983 -0.0055
1 3 19 1.3966 0.0015
1 3 20 -1.1160 0.0030
1 3 21 0.8106 -0.0038
1 3 22 -0.6567 -0.0007
1 4 0 -1.0136 -0.0891
1 4 1 4.0928 0.0626
1 4 2 -6.7549 -0.0198
1 4 3 7.2581 -0.0063
1 4 4 -5.6985 0.0107
1 4 5 3.9991 -0.0066
1 4 6 -3.6585 0.0018
1 4 7 4.1262 0.0038
1 4 8 -3.8321 -0.0083
1 4 9 2.2952 0.0058
1 4 10 -0.5254 0.0037
1 4 11 -0.4423 -0.0114
1 4 12 0.6320 0.0105
1 4 13 -0.6085 -0.0040
1 4 14 0.5481 0.0000
1 4 15 -0.2933 -0.0013
1 4 16 -0.0201 0.0031
1 4 17 -0.0420 0.0008
1 4 18 0.5848 -0.0112
1 4 19 -1.1475 0.0210
1 4 20 1.2340 -0.0195
1 4 21 -0.8599 0.0028
1 4 22 0.4299 0.0183
1 5 0 0.0180 0.0871
1 5 1 -0.7473 -0.0575
1 5 2 2.1734 -0.0041
1 5 3 -3.0130 0.0480
1 5 4 2.3275 -0.0463
1 5 5 -0.8490 0.0129
1 5 6 0.1603 0.0188
1 5 7 -0.7671 -0.0281
1 5 8 1.6234 0.0181
1 5 9 -1.5985 -0.0036
1 5 10 0.8016 -0.0049
1 5 11 -0.1595 0.0066
1 5 12 0.1302 -0.0058
1 5 13 -0.3246 0.0044
1 5 14 0.2527 -0.0010
1 5 15 0.0455 -0.0041
1 5 16 -0.2286 0.0065
1 5 17 0.1983 -0.0036
1 5 18 -0.1825 0.0022
1 5 19 0.3721 -0.0123
1 5 20 -0.6605 0.0323
1 5 21 0.7724 -0.0450
1 5 22 -0.5781 0.0350
1 6 0 -1.9643 -0.0198
1 6 1 0.7492 0.0160
1 6 2 -0.1342 0.0087
1 6 3 0.2742 -0.0333
1 6 4 -0.4363 0.0361
1 6 5 0.1250 -0.0159
1 6 6 0.3265 -0.0092
1 6 7 -0.3664 0.0209
1 6 8 -0.0103 -0.0150
1 6 9 0.3787 0.0007
1 6 10 -0.5053 0.0100
1 6 11 0.5195 -0.0121
1 6 12 -0.5504 0.0087
1 6 13 0.5034 -0.0047
1 6 14 -0.2605 0.0015
1 6 15 -0.0936 0.0024
1 6 16 0.3516 -0.0060
1 6 17 -0.4037 0.0055
1 6 18 0.3158 -0.0006
1 6 19 -0.2440 -0.0021
1 6 20 0.3030 -0.0039
1 6 21 -0.4597 0.0157
1 7 0 2.3281 -0.0486
1 7 1 -2.1550 0.0390
1 7 2 2.4473 -0.0226
1 7 3 -3.0736 0.0091
1 7 4 3.2368 0.0006
1 7 5 -2.4770 -0.0075
1 7 6 1.2477 0.0096
1 7 7 -0.3610 -0.0060
1 7 8 0.1181 0.0002
1 7 9 -0.1990 0.0035
1 7 10 0.2163 -0.0049
1 7 11 -0.0730 0.0067
1 7 12 -0.1698 -0.0090
1 7 13 0.4630 0.0092
1 7 14 -0.7060 -0.0064
1 7 15 0.7224 0.0048
1 7 16 -0.4613 -0.0089
1 7 17 0.1377 0.0159
1 7 18 -0.0390 -0.0161
1 7 19 0.2217 0.0034
1 7 20 -0.4756 0.0148
1 7 21 0.5563 -0.0216
1 8 0 -2.8643 0.0860
1 8 1 2.6588 -0.0539
1 8 2 -2.4456 0.0030
1 8 3 2.4541 0.0270
1 8 4 -2.3204 -0.0252
1 8 5 1.6558 0.0097
1 8 6 -0.6817 0.0009
1 8 7 0.0109 -0.0038
1 8 8 0.1068 0.0058
1 8 9 -0.0284 -0.0087
1 8 10 0.1932 0.0088
1 8 11 -0.6075 -0.0056
1 8 12 0.9543 0.0033
1 8 13 -1.0211 -0.0038
1 8 14 0.8458 0.0037
1 8 15 -0.5439 -0.0001
1 8 16 0.1914 -0.0037
1 8 17 0.1162 0.0024
1 8 18 -0.2391 0.0018
1 8 19 0.1081 0.0005
1 8 20 0.1774 -0.0130
1 8 21 -0.4091 0.0261
1 9 0 2.3893 -0.0894
1 9 1 -2.2675 0.0672
1 9 2 1.9657 -0.0057
1 9 3 -1.6429 -0.0432
1 9 4 1.2865 0.0467
1 9 5 -0.8122 -0.0188
1 9 6 0.3233 -0.0043
1 9 7 -0.0580 0.0048
1 9 8 0.0513 0.0061
1 9 9 -0.0365 -0.0107
1 9 10 -0.2140 0.0056
1 9 11 0.5766 0.0012
1 9 12 -0.7338 -0.0041
1 9 13 0.5687 0.0050
1 9 14 -0.2680 -0.0065
1 9 15 0.0581 0.0081
1 9 16 0.0270 -0.0094
1 9 17 -0.0893 0.0126
1 9 18 0.1880 -0.0189
1 9 19 -0.2826 0.0240
1 9 20 0.3025 -0.0225
1 10 0 -1.4841 0.0013
1 10 1 0.9182 -0.0025
1 10 2 -0.5788 -0.0104
1 10 3 0.5710 0.0220
1 10 4 -0.6637 -0.0155
1 10 5 0.5435 -0.0048
1 10 6 -0.1903 0.0186
1 10 7 -0.1183 -0.0148
1 10 8 0.1993 0.0009
1 10 9 -0.2136 0.0092
1 10 10 0.4155 -0.0110
1 10 11 -0.7632 0.0087
1 10 12 0.9521 -0.0056
1 10 13 -0.8246 0.0023
1 10 14 0.5787 -0.0016
1 10 15 -0.5030 0.0066
1 10 16 0.6196 -0.0122
1 10 17 -0.6937 0.0055
1 10 18 0.5429 0.0204
1 10 19 -0.2295 -0.0539
1 10 20 -0.0487 0.0725
1 11 0 0.9319 0.0636
1 11 1 -0.6065 -0.0469
1 11 2 0.3458 0.0177
1 11 3 -0.2320 0.0055
1 11 4 0.1569 -0.0183
1 11 5 0.0917 0.0219
1 11 6 -0.5422 -0.0159
1 11 7 0.9112 0.0039
1 11 8 -0.8861 0.0044
1 11 9 0.5234 -0.0019
1 11 10 -0.2377 -0.0061
1 11 11 0.3497 0.0082
1 11 12 -0.7405 -0.0021
1 11 13 1.0249 -0.0038
1 11 14 -0.9928 0.0022
1 11 15 0.7749 0.0030
1 11 16 -0.6050 -0.0039
1 11 17 0.5465 0.0013
1 11 18 -0.5008 -0.0041
1 11 19 0.3932 0.0160
1 12 0 -0.2138 -0.0965
1 12 1 0.0068 0.0644
1 12 2 -0.0067 -0.0039
1 12 3 0.1676 -0.0374
1 12 4 -0.3346 0.0394
1 12 5 0.3525 -0.0169
1 12 6 -0.1760 -0.0056
1 12 7 -0.0683 0.0156
1 12 8 0.1692 -0.0146
1 12 9 -0.0409 0.0081
1 12 10 -0.1643 -0.0001
1 12 11 0.2071 -0.0063
1 12 12 -0.0227 0.0071
1 12 13 -0.2179 0.0004
1 12 14 0.3089 -0.0136
1 12 15 -0.2134 0.0235
1 12 16 0.0428 -0.0194
1 12 17 0.1001 -0.0015
1 12 18 -0.1909 0.0285
1 13 0 0.5583 0.0255
1 13 1 -0.4470 -0.0196
1 13 2 0.4268 -0.0023
1 13 3 -0.4963 0.0189
1 13 4 0.5768 -0.0148
1 13 5 -0.6134 -0.0040
1 13 6 0.5866 0.0175
1 13 7 -0.4908 -0.0113
1 13 8 0.3457 -0.0096
1 13 9 -0.2016 0.0264
1 13 10 0.0942 -0.0253
1 13 11 -0.0166 0.0126
1 13 12 -0.0409 -0.0076
1 13 13 0.0516 0.0192
1 13 14 0.0042 -0.0330
1 13 15 -0.0768 0.0260
1 13 16 0.0865 0.0047
1 13 17 -0.0315 -0.0349
1 14 0 -0.0875 0.0434
1 14 1 0.2563 -0.0378
1 14 2 -0.6405 0.0167
1 14 3 0.9906 0.0028
1 14 4 -1.0035 -0.0085
1 14 5 0.6248 0.0047
1 14 6 -0.0647 -0.0038
1 14 7 -0.4285 0.0083
1 14 8 0.7269 -0.0081
1 14 9 -0.7982 -0.0020
1 14 10 0.6497 0.0089
1 14 11 -0.3537 0.0047
1 14 12 0.0561 -0.0333
1 14 13 0.1187 0.0470
1 14 14 -0.1672 -0.0234
1 14 15 0.1718 -0.0239
1 15 0 -0.0297 -0.0660
1 15 1 0.2641 0.0420
1 15 2 -0.3402 -0.0059
1 15 3 0.2036 -0.0208
1 15 4 -0.0855 0.0234
1 15 5 0.2079 -0.0083
1 15 6 -0.5430 -0.0017
1 15 7 0.8935 -0.0086
1 15 8 -1.1095 0.0291
1 15 9 1.1530 -0.0364
1 15 10 -1.0193 0.0250
1 15 11 0.7168 -0.0175
1 15 12 -0.3312 0.0376
1 15 13 0.0224 -0.0782
1 16 0 0.0447 0.0203
1 16 1 0.1069 -0.0214
1 16 2 0.0426 0.0151
1 16 3 -0.3490 -0.0065
1 16 4 0.6724 -0.0038
1 16 5 -0.9317 0.0163
1 16 6 1.0444 -0.0296
1 16 7 -0.9460 0.0388
1 16 8 0.6810 -0.0348
1 16 9 -0.3962 0.0118
1 16 10 0.2092 0.0222
1 16 11 -0.1190 -0.0449
1 17 0 -0.3549 0.0506
1 17 1 0.2190 -0.0308
1 17 2 -0.1385 0.0121
1 17 3 0.1123 -0.0042
1 17 4 -0.1508 0.0111
1 17 5 0.2672 -0.0270
1 17 6 -0.3976 0.0397
1 17 7 0.4168 -0.0386
2 -16 0 0.2814 0.0260
2 -16 1 -0.4058 0.0105
2 -16 2 0.2946 -0.0476
2 -15 0 -0.3218 0.0505
2 -15 1 0.1345 -0.0244
2 -15 2 -0.0679 -0.0152
2 -15 3 -0.0122 0.0434
2 -15 4 0.1484 -0.0542
2 -15 5 -0.2143 0.0540
2 -15 6 0.1186 -0.0445
2 -14 0 1.0676 -0.0933
2 -14 1 -0.5296 0.0730
2 -14 2 0.1052 -0.0200
2 -14 3 0.0238 -0.0216
2 -14 4 0.0675 0.0326
2 -14 5 -0.2348 -0.0265
2 -14 6 0.3614 0.0198
2 -14 7 -0.3479 -0.0088
2 -14 8 0.1572 -0.0150
2 -13 0 -0.7227 -0.0117
2 -13 1 0.5930 0.0119
2 -13 2 -0.3751 -0.0199
2 -13 3 0.1953 0.0208
2 -13 4 -0.0816 -0.0031
2 -13 5 0.0502 -0.0219
2 -13 6 -0.1262 0.0337
2 -13 7 0.2617 -0.0292
2 -13 8 -0.3260 0.0235
2 -13 9 0.2361 -0.0242
2 -13 10 -0.0561 0.0190
2 -12 0 0.1881 0.0741
2 -12 1 -0.2169 -0.0539
2 -12 2 0.2567 0.0148
2 -12 3 -0.2808 0.0117
2 -12 4 0.1637 -0.0187
2 -12 5 0.1235 0.0164
2 -12 6 -0.4058 -0.0126
2 -12 7 0.4647 0.0080
2 -12 8 -0.2699 -0.0039
2 -12 9 -0.0104 0.0001
2 -12 10 0.2037 0.0118
2 -12 11 -0.2714 -0.0416
2 -12 12 0.2652 0.0801
2 -11 0 -0.3215 -0.0699
2 -11 1 0.1072 0.0512
2 -11 2 0.1809 -0.0043
2 -11 3 -0.3420 -0.0325
2 -11 4 0.3329 0.0387
2 -11 5 -0.2877 -0.0251
2 -11 6 0.3239 0.0110
2 -11 7 -0.4013 -0.0027
2 -11 8 0.3949 -0.0031
2 -11 9 -0.2519 0.0060
2 -11 10 0.0403 -0.0047
2 -11 11 0.1274 0.0079
2 -11 12 -0.1852 -0.0277
2 -11 13 0.1524 0.0585
2 -11 14 -0.1079 -0.0734
2 -10 0 0.5433 -0.0151
2 -10 1 -0.4136 0.0068
2 -10 2 -0.0398 -0.0036
2 -10 3 0.6162 0.0043
2 -10 4 -1.0095 -0.0032
2 -10 5 1.0516 0.0015
2 -10 6 -0.8065 -0.0035
2 -10 7 0.4604 0.0053
2 -10 8 -0.1604 0.0014
2 -10 9 -0.0664 -0.0145
2 -10 10 0.2794 0.0203
2 -10 11 -0.5068 -0.0122
2 -10 12 0.6507 0.0036
2 -10 13 -0.5563 -0.0107
2 -10 14 0.2161 0.0273
2 -10 15 0.1465 -0.0289
2 -9 0 0.2357 0.0697
2 -9 1 -0.0545 -0.0458
2 -9 2 -0.0464 0.0042
2 -9 3 0.0718 0.0217
2 -9 4 -0.0828 -0.0219
2 -9 5 0.0521 0.0080
2 -9 6 0.0894 0.0050
2 -9 7 -0.2837 -0.0087
2 -9 8 0.3487 0.0013
2 -9 9 -0.1740 0.0118
2 -9 10 -0.1671 -0.0179
2 -9 11 0.5141 0.0093
2 -9 12 -0.7418 0.0048
2 -9 13 0.7717 -0.0047
2 -9 14 -0.5781 -0.0143
2 -9 15 0.2584 0.0306
2 -9 16 -0.0120 -0.0196
2 -8 0 0.6217 -0.0576
2 -8 1 -0.9260 0.0381
2 -8 2 0.9245 0.0074
2 -8 3 -0.7402 -0.0384
2 -8 4 0.7816 0.0356
2 -8 5 -1.1761 -0.0136
2 -8 6 1.5324 -0.0033
2 -8 7 -1.3956 0.0065
2 -8 8 0.7925 -0.0017
2 -8 9 -0.1759 -0.0039
2 -8 10 -0.0894 0.0055
2 -8 11 0.0367 0.0019
2 -8 12 0.0542 -0.0187
2 -8 13 0.0330 0.0335
2 -8 14 -0.2915 -0.0293
2 -8 15 0.5159 0.0023
2 -8 16 -0.4659 0.0290
2 -8 17 0.1106 -0.0403
2 -7 0 -0.9172 -0.0074
2 -7 1 1.6090 0.0001
2 -7 2 -2.0294 -0.0093
2 -7 3 1.8649 0.0208
2 -7 4 -1.4178 -0.0181
2 -7 5 1.2232 0.0043
2 -7 6 -1.3949 0.0051
2 -7 7 1.5856 -0.0034
2 -7 8 -1.4903 -0.0011
2 -7 9 1.1347 -0.0001
2 -7 10 -0.6923 0.0048
2 -7 11 0.2697 -0.0071
2 -7 12 0.0715 0.0075
2 -7 13 -0.2881 -0.0113
2 -7 14 0.4478 0.0180
2 -7 15 -0.6816 -0.0190
2 -7 16 0.9335 0.0068
2 -7 17 -0.9204 0.0145
2 -7 18 0.5038 -0.0314
2 -6 0 1.6738 0.0645
2 -6 1 -1.9586 -0.0403
2 -6 2 2.2075 0.0079
2 -6 3 -1.9058 0.0098
2 -6 4 1.2473 -0.0105
2 -6 5 -0.8722 0.0048
2 -6 6 0.9514 0.0003
2 -6 7 -1.0235 -0.0039
2 -6 8 0.7591 0.0062
2 -6 9 -0.4171 -0.0053
2 -6 10 0.3436 0.0004
2 -6 11 -0.4025 0.0063
2 -6 12 0.2423 -0.0110
2 -6 13 0.1026 0.0106
2 -6 14 -0.2767 -0.0046
2 -6 15 0.1955 -0.0024
2 -6 16 -0.1766 0.0034
2 -6 17 0.4056 0.0049
2 -6 18 -0.6132 -0.0169
2 -6 19 0.4753 0.0221
2 -5 0 -3.0501 -0.0750
2 -5 1 4.5967 0.0556
2 -5 2 -6.1559 -0.0069
2 -5 3 6.0185 -0.0321
2 -5 4 -3.8663 0.0389
2 -5 5 1.3087 -0.0205
2 -5 6 -0.0693 -0.0017
2 -5 7 0.1966 0.0123
2 -5 8 -0.4788 -0.0103
2 -5 9 0.1727 0.0042
2 -5 10 0.3375 -0.0015
2 -5 11 -0.4641 0.0024
2 -5 12 0.2748 -0.0015
2 -5 13 -0.1777 -0.0037
2 -5 14 0.2324 0.0076
2 -5 15 -0.1930 -0.0032
2 -5 16 0.0238 -0.0076
2 -5 17 0.0326 0.0137
2 -5 18 0.1244 -0.0069
2 -5 19 -0.2822 -0.0079
2 -4 0 2.7178 0.0348
2 -4 1 -4.7898 -0.0321
2 -4 2 7.6710 0.0037
2 -4 3 -9.2694 0.0245
2 -4 4 7.8827 -0.0308
2 -4 5 -4.2348 0.0160
2 -4 6 0.8298 0.0032
2 -4 7 0.5824 -0.0125
2 -4 8 -0.3606 0.0091
2 -4 9 -0.0999 0.0002
2 -4 10 0.0642 -0.0064
2 -4 11 0.2223 0.0049
2 -4 12 -0.3509 0.0015
2 -4 13 0.2699 -0.0071
2 -4 14 -0.0912 0.0090
2 -4 15 -0.1357 -0.0092
2 -4 16 0.3346 0.0101
2 -4 17 -0.3638 -0.0103
2 -4 18 0.2002 0.0080
2 -4 19 -0.0032 -0.0043
2 -4 20 -0.0928 0.0026
2 -3 0 -2.1504 0.0429
2 -3 1 3.2083 -0.0299
2 -3 2 -5.1810 0.0191
2 -3 3 7.0306 -0.0149
2 -3 4 -7.0631 0.0114
2 -3 5 4.9309 -0.0043
2 -3 6 -2.1200 -0.0038
2 -3 7 0.3305 0.0070
2 -3 8 0.1032 -0.0033
2 -3 9 0.0221 -0.0032
2 -3 10 -0.0339 0.0055
2 -3 11 -0.0974 -0.0000
2 -3 12 0.2054 -0.0094
2 -3 13 -0.2785 0.0155
2 -3 14 0.3003 -0.0160
2 -3 15 -0.1679 0.0145
2 -3 16 -0.0587 -0.0139
2 -3 17 0.1036 0.0108
2 -3 18 0.1503 -0.0004
2 -3 19 -0.4363 -0.0147
2 -3 20 0.4393 0.0246
2 -2 0 -1.3343 -0.0835
2 -2 1 1.4922 0.0678
2 -2 2 -0.1742 -0.0281
2 -2 3 -2.4068 -0.0081
2 -2 4 4.5277 0.0224
2 -2 5 -4.7983 -0.0167
2 -2 6 3.5773 0.0051
2 -2 7 -2.2590 0.0017
2 -2 8 1.6318 -0.0048
2 -2 9 -1.4282 0.0099
2 -2 10 1.1711 -0.0149
2 -2 11 -0.7979 0.0111
2 -2 12 0.4110 0.0036
2 -2 13 0.0246 -0.0189
2 -2 14 -0.4888 0.0225
2 -2 15 0.7636 -0.0147
2 -2 16 -0.7648 0.0063
2 -2 17 0.7840 -0.0037
2 -2 18 -1.1090 0.0026
2 -2 19 1.5421 0.0022
2 -2 20 -1.5919 -0.0076
2 -2 21 1.1027 0.0079
2 -1 0 6.9336 0.0388
2 -1 1 -6.7004 -0.0373
2 -1 2 4.6772 0.0156
2 -1 3 -1.3965 0.0145
2 -1 4 -1.6954 -0.0329
2 -1 5 3.3663 0.0282
2 -1 6 -3.6336 -0.0085
2 -1 7 3.3587 -0.0072
2 -1 8 -3.0806 0.0103
2 -1 9 2.7046 -0.0088
2 -1 10 -2.1500 0.0115
2 -1 11 1.6638 -0.0142
2 -1 12 -1.3500 0.0066
2 -1 13 0.9113 0.0099
2 -1 14 -0.1709 -0.0212
2 -1 15 -0.5080 0.0195
2 -1 16 0.7009 -0.0125
2 -1 17 -0.5862 0.0105
2 -1 18 0.7037 -0.0118
2 -1 19 -1.1456 0.0080
2 -1 20 1.4194 -0.0002
2 -1 21 -1.1663 -0.0010
2 0 0 2.8606 0.0499
2 0 1 0.7464 -0.0335
2 0 2 -1.8718 0.0095
2 0 3 0.1397 0.0001
2 0 4 2.3380 0.0088
2 0 5 -3.3130 -0.0176
2 0 6 2.7064 0.0092
2 0 7 -2.1031 0.0101
2 0 8 2.3989 -0.0208
2 0 9 -2.8444 0.0159
2 0 10 2.4536 -0.0071
2 0 11 -1.4304 0.0048
2 0 12 0.6576 -0.0044
2 0 13 -0.3676 -0.0023
2 0 14 0.0770 0.0118
2 0 15 0.3910 -0.0148
2 0 16 -0.6016 0.0120
2 0 17 0.3281 -0.0122
2 0 18 -0.0259 0.0163
2 0 19 0.1585 -0.0138
2 0 20 -0.4915 -0.0010
2 0 21 0.4815 0.0174
2 1 0 -35.5091 -0.0931
2 1 1 29.0633 0.0862
2 1 2 -18.2559 -0.0433
2 1 3 9.6513 -0.0043
2 1 4 -6.0592 0.0214
2 1 5 5.4177 -0.0069
2 1 6 -4.6149 -0.0094
2 1 7 2.9923 0.0060
2 1 8 -1.8080 0.0072
2 1 9 1.6440 -0.0092
2 1 10 -1.6642 -0.0023
2 1 11 1.1053 0.0118
2 1 12 -0.2839 -0.0094
2 1 13 -0.1733 0.0018
2 1 14 0.2844 0.0016
2 1 15 -0.4022 -0.0003
2 1 16 0.4756 -0.0018
2 1 17 -0.2203 0.0036
2 1 18 -0.2052 -0.0042
2 1 19 0.2803 -0.0015
2 1 20 0.1164 0.0152
2 1 21 -0.4917 -0.0276
2 1 22 0.4127 0.0263
2 2 0 35.7935 0.0108
2 2 1 -39.3501 -0.0397
2 2 2 34.0930 0.0477
2 2 3 -23.8480 -0.0233
2 2 4 14.5224 -0.0093
2 2 5 -9.0262 0.0217
2 2 6 6.3463 -0.0131
2 2 7 -4.4346 0.0031
2 2 8 2.6001 -0.0027
2 2 9 -1.1885 0.0043
2 2 10 0.3073 0.0004
2 2 11 0.3128 -0.0074
2 2 12 -0.7234 0.0084
2 2 13 0.7687 -0.0033
2 2 14 -0.5588 -0.0019
2 2 15 0.4151 0.0034
2 2 16 -0.3694 -0.0012
2 2 17 0.1562 -0.0054
2 2 18 0.2401 0.0138
2 2 19 -0.4198 -0.0146
2 2 20 0.1144 0.0004
2 2 21 0.3937 0.0213
2 2 22 -0.6163 -0.0312
2 3 0 -6.6520 0.0462
2 3 1 11.9102 -0.0297
2 3 2 -16.1205 -0.0004
2 3 3 17.0554 0.0129
2 3 4 -15.0450 -0.0020
2 3 5 11.6620 -0.0120
2 3 6 -8.0988 0.0120
2 3 7 4.9592 -0.0021
2 3 8 -2.6519 -0.0048
2 3 9 1.2544 0.0046
2 3 10 -0.3075 -0.0024
2 3 11 -0.6677 0.0008
2 3 12 1.5275 0.0018
2 3 13 -1.7771 -0.0056
2 3 14 1.3958 0.0074
2 3 15 -0.9501 -0.0060
2 3 16 0.8455 0.0035
2 3 17 -0.8878 -0.0008
2 3 18 0.7576 -0.0025
2 3 19 -0.5638 0.0037
2 3 20 0.6175 0.0017
2 3 21 -0.8665 -0.0130
2 3 22 0.9165 0.0210
2 4 0 0.2687 -0.0257
2 4 1 -2.7405 0.0173
2 4 2 5.3406 -0.0027
2 4 3 -6.8630 -0.0033
2 4 4 7.4034 -0.0050
2 4 5 -7.4684 0.0148
2 4 6 6.9687 -0.0114
2 4 7 -5.5866 -0.0027
2 4 8 3.6429 0.0129
2 4 9 -1.9222 -0.0111
2 4 10 0.7514 0.0037
2 4 11 0.1838 -0.0004
2 4 12 -1.0720 0.0025
2 4 13 1.5616 -0.0038
2 4 14 -1.3479 0.0005
2 4 15 0.7792 0.0035
2 4 16 -0.5088 -0.0020
2 4 17 0.7169 -0.0055
2 4 18 -1.0185 0.0090
2 4 19 1.0778 0.0049
2 4 20 -0.9849 -0.0369
2 4 21 0.9604 0.0668
2 4 22 -0.9615 -0.0689
2 5 0 0.0324 0.0192
2 5 1 3.8914 -0.0216
2 5 2 -6.9087 0.0230
2 5 3 7.1732 -0.0181
2 5 4 -5.3435 0.0084
2 5 5 3.6086 0.0020
2 5 6 -3.2476 -0.0102
2 5 7 3.6490 0.0138
2 5 8 -3.5482 -0.0109
2 5 9 2.5487 0.0029
2 5 10 -1.2091 0.0051
2 5 11 0.1478 -0.0085
2 5 12 0.4659 0.0064
2 5 13 -0.7158 -0.0023
2 5 14 0.6914 0.0006
2 5 15 -0.5223 -0.0025
2 5 16 0.4018 0.0037
2 5 17 -0.4308 0.0024
2 5 18 0.5256 -0.0144
2 5 19 -0.5464 0.0179
2 5 20 0.4559 0.0028
2 5 21 -0.3199 -0.0420
2 5 22 0.2136 0.0706
2 6 0 -0.9962 0.0054
2 6 1 0.2880 0.0088
2 6 2 1.0064 -0.0296
2 6 3 -1.6585 0.0394
2 6 4 1.1845 -0.0289
2 6 5 -0.3219 0.0049
2 6 6 0.0487 0.0163
2 6 7 -0.5049 -0.0216
2 6 8 1.0604 0.0112
2 6 9 -1.1618 0.0028
2 6 10 0.8221 -0.0087
2 6 11 -0.3947 0.0052
2 6 12 0.1469 -0.0004
2 6 13 -0.0861 0.0008
2 6 14 0.0384 -0.0043
2 6 15 0.1615 0.0060
2 6 16 -0.4828 -0.0043
2 6 17 0.6960 0.0017
2 6 18 -0.6290 0.0001
2 6 19 0.3968 -0.0003
2 6 20 -0.2674 -0.0025
2 6 21 0.3158 0.0089
2 7 0 -1.0506 -0.0204
2 7 1 0.9936 -0.0002
2 7 2 -1.1696 0.0177
2 7 3 1.1879 -0.0199
2 7 4 -0.7709 0.0079
2 7 5 0.1557 0.0061
2 7 6 0.2253 -0.0115
2 7 7 -0.2299 0.0074
2 7 8 0.0154 0.0006
2 7 9 0.2502 -0.0067
2 7 10 -0.4665 0.0084
2 7 11 0.5003 -0.0057
2 7 12 -0.2609 0.0015
2 7 13 -0.1153 -0.0000
2 7 14 0.3489 0.0047
2 7 15 -0.3391 -0.0141
2 7 16 0.2584 0.0218
2 7 17 -0.2776 -0.0212
2 7 18 0.3473 0.0121
2 7 19 -0.3399 -0.0025
2 7 20 0.2740 0.0017
2 7 21 -0.2574 -0.0097
2 8 0 1.4475 0.0605
2 8 1 -1.6359 -0.0404
2 8 2 2.2287 0.0103
2 8 3 -2.7396 0.0097
2 8 4 2.5949 -0.0091
2 8 5 -1.8247 -0.0022
2 8 6 0.9852 0.0063
2 8 7 -0.5225 0.0018
2 8 8 0.4311 -0.0111
2 8 9 -0.4635 0.0103
2 8 10 0.4134 -0.0007
2 8 11 -0.1554 -0.0086
2 8 12 -0.3448 0.0124
2 8 13 0.9087 -0.0127
2 8 14 -1.1740 0.0109
2 8 15 0.9295 -0.0041
2 8 16 -0.3901 -0.0082
2 8 17 0.0137 0.0171
2 8 18 -0.0467 -0.0113
2 8 19 0.3315 -0.0080
2 8 20 -0.5388 0.0240
2 8 21 0.4846 -0.0207
2 9 0 -2.3458 -0.0141
2 9 1 2.2112 0.0353
2 9 2 -2.0263 -0.0460
2 9 3 1.7996 0.0351
2 9 4 -1.4069 -0.0134
2 9 5 0.8905 -0.0020
2 9 6 -0.5002 0.0074
2 9 7 0.3903 -0.0099
2 9 8 -0.4239 0.0136
2 9 9 0.3542 -0.0147
2 9 10 -0.0880 0.0093
2 9 11 -0.3008 0.0001
2 9 12 0.7029 -0.0084
2 9 13 -0.9980 0.0130
2 9 14 1.0278 -0.0139
2 9 15 -0.7134 0.0113
2 9 16 0.2185 -0.0075
2 9 17 0.1254 0.0099
2 9 18 -0.1181 -0.0247
2 9 19 -0.1358 0.0466
2 9 20 0.3747 -0.0584
2 10 0 1.3467 -0.0457
2 10 1 -1.3591 0.0237
2 10 2 1.5005 0.0107
2 10 3 -1.5930 -0.0292
2 10 4 1.4426 0.0243
2 10 5 -1.0913 -0.0103
2 10 6 0.7760 0.0018
2 10 7 -0.6093 -0.0012
2 10 8 0.4288 0.0039
2 10 9 -0.0541 -0.0066
2 10 10 -0.4066 0.0078
2 10 11 0.6498 -0.0052
2 10 12 -0.5464 -0.0004
2 10 13 0.2805 0.0040
2 10 14 -0.1009 -0.0022
2 10 15 0.0592 -0.0005
2 10 16 -0.0559 -0.0033
2 10 17 0.0400 0.0121
2 10 18 -0.0491 -0.0137
2 10 19 0.0891 -0.0001
2 10 20 -0.0942 0.0197
2 11 0 -0.9062 0.0698
2 11 1 0.6963 -0.0395
2 11 2 -0.7182 0.0028
2 11 3 0.8988 0.0129
2 11 4 -0.9397 -0.0047
2 11 5 0.6525 -0.0085
2 11 6 -0.1943 0.0115
2 11 7 -0.1291 -0.0065
2 11 8 0.2527 0.0019
2 11 9 -0.4071 0.0015
2 11 10 0.7634 -0.0071
2 11 11 -1.1550 0.0112
2 11 12 1.2531 -0.0058
2 11 13 -0.9540 -0.0074
2 11 14 0.4882 0.0141
2 11 15 -0.1610 -0.0046
2 11 16 0.0820 -0.0124
2 11 17 -0.1629 0.0173
2 11 18 0.2778 -0.0021
2 11 19 -0.3534 -0.0211
2 12 0 0.3075 -0.0654
2 12 1 -0.3396 0.0610
2 12 2 0.4635 -0.0421
2 12 3 -0.5762 0.0229
2 12 4 0.5224 -0.0137
2 12 5 -0.2001 0.0104
2 12 6 -0.2783 -0.0054
2 12 7 0.6022 -0.0006
2 12 8 -0.5471 0.0017
2 12 9 0.2389 0.0024
2 12 10 -0.0573 -0.0050
2 12 11 0.2497 0.0032
2 12 12 -0.6889 -0.0020
2 12 13 1.0272 0.0064
2 12 14 -1.0351 -0.0129
2 12 15 0.7596 0.0135
2 12 16 -0.4085 -0.0064
2 12 17 0.1590 -0.0023
2 12 18 -0.0729 0.0057
2 13 0 0.0450 -0.0034
2 13 1 -0.3812 -0.0160
2 13 2 0.4553 0.0350
2 13 3 -0.2970 -0.0383
2 13 4 0.0077 0.0247
2 13 5 0.2745 -0.0052
2 13 6 -0.4355 -0.0068
2 13 7 0.4771 0.0057
2 13 8 -0.5080 0.0024
2 13 9 0.5991 -0.0060
2 13 10 -0.6772 0.0011
2 13 11 0.6090 0.0038
2 13 12 -0.3701 -0.0002
2 13 13 0.0772 -0.0070
2 13 14 0.1416 0.0034
2 13 15 -0.2535 0.0148
2 13 16 0.2849 -0.0314
2 13 17 -0.2413 0.0277
2 14 0 0.4131 0.0313
2 14 1 -0.3909 -0.0131
2 14 2 0.4183 0.0019
2 14 3 -0.4213 -0.0007
2 14 4 0.4098 0.0048
2 14 5 -0.4502 -0.0079
2 14 6 0.5289 0.0038
2 14 7 -0.5571 0.0119
2 14 8 0.5122 -0.0337
2 14 9 -0.4799 0.0454
2 14 10 0.5193 -0.0355
2 14 11 -0.5571 0.0134
2 14 12 0.4735 -0.0031
2 14 13 -0.2583 0.0151
2 14 14 0.0223 -0.0316
2 14 15 0.1311 0.0266
2 15 0 0.1407 -0.0654
2 15 1 0.0609 0.0517
2 15 2 -0.5265 -0.0430
2 15 3 0.9126 0.0360
2 15 4 -0.9401 -0.0207
2 15 5 0.6391 -0.0016
2 15 6 -0.2127 0.0188
2 15 7 -0.1942 -0.0239
2 15 8 0.5079 0.0226
2 15 9 -0.6179 -0.0209
2 15 10 0.4182 0.0147
2 15 11 0.0150 0.0012
2 15 12 -0.3943 -0.0195
2 15 13 0.4542 0.0241
2 15 14 -0.2005 -0.0089
2 16 0 0.0693 0.0496
2 16 1 0.0580 -0.0594
2 16 2 -0.0469 0.0570
2 16 3 -0.0226 -0.0419
2 16 4 -0.0353 0.0187
2 16 5 0.2613 0.0018
2 16 6 -0.5308 -0.0075
2 16 7 0.7344 -0.0033
2 16 8 -0.8691 0.0191
2 16 9 0.9417 -0.0279
2 16 10 -0.8823 0.0306
2 16 11 0.6282 -0.0369
2 17 0 0.2408 -0.0363
2 17 1 -0.0724 0.0269
2 17 2 -0.1133 -0.0047
2 17 3 0.2000 -0.0208
2 17 4 -0.0694 0.0332
2 17 5 -0.2464 -0.0203
2 17 6 0.5619 -0.0146
2 17 7 -0.7068 0.0509
2 17 8 0.6617 -0.0647
3 -16 0 -0.3542 0.0380
3 -15 0 0.2107 0.0248
3 -15 1 -0.5427 0.0007
3 -15 2 0.6293 -0.0572
3 -15 3 -0.3979 0.1058
3 -15 4 0.0701 -0.1131
3 -15 5 0.0966 0.0834
3 -14 0 -0.4479 0.0445
3 -14 1 0.3639 -0.0101
3 -14 2 -0.3871 -0.0140
3 -14 3 0.4365 0.0166
3 -14 4 -0.4612 -0.0147
3 -14 5 0.4567 0.0212
3 -14 6 -0.3842 -0.0270
3 -14 7 0.1926 0.0190
3 -14 8 0.0655 -0.0036
3 -13 0 0.6769 -0.0624
3 -13 1 -0.4693 0.0306
3 -13 2 0.3409 0.0081
3 -13 3 -0.3691 -0.0191
3 -13 4 0.5136 0.0083
3 -13 5 -0.6743 -0.0034
3 -13 6 0.7178 0.0123
3 -13 7 -0.5357 -0.0159
3 -13 8 0.1477 0.0003
3 -13 9 0.2663 0.0210
3 -13 10 -0.4853 -0.0245
3 -12 0 -0.0968 0.0279
3 -12 1 -0.0984 -0.0005
3 -12 2 0.1809 -0.0257
3 -12 3 -0.1060 0.0279
3 -12 4 -0.0410 -0.0070
3 -12 5 0.1570 -0.0128
3 -12 6 -0.1903 0.0146
3 -12 7 0.1346 -0.0082
3 -12 8 -0.0100 0.0122
3 -12 9 -0.1411 -0.0234
3 -12 10 0.2682 0.0187
3 -12 11 -0.3310 0.0117
3 -12 12 0.3033 -0.0448
3 -11 0 -0.4139 -0.0017
3 -11 1 0.4698 0.0024
3 -11 2 -0.4806 -0.0080
3 -11 3 0.3611 0.0117
3 -11 4 -0.1761 -0.0119
3 -11 5 0.0639 0.0081
3 -11 6 -0.0839 -0.0000
3 -11 7 0.1744 -0.0063
3 -11 8 -0.2409 0.0017
3 -11 9 0.2517 0.0111
3 -11 10 -0.2441 -0.0118
3 -11 11 0.2479 -0.0175
3 -11 12 -0.2174 0.0649
3 -11 13 0.0756 -0.0920
3 -10 0 -0.0217 -0.0323
3 -10 1 -0.1930 0.0155
3 -10 2 0.5574 0.0062
3 -10 3 -0.8024 -0.0144
3 -10 4 0.7415 0.0078
3 -10 5 -0.4401 -0.0002
3 -10 6 0.1249 0.0009
3 -10 7 0.0357 -0.0058
3 -10 8 -0.0534 0.0086
3 -10 9 0.0500 -0.0103
3 -10 10 -0.0866 0.0126
3 -10 11 0.0910 -0.0088
3 -10 12 0.0170 -0.0097
3 -10 13 -0.1607 0.0356
3 -10 14 0.1565 -0.0471
3 -9 0 0.2882 0.0309
3 -9 1 -0.4272 -0.0184
3 -9 2 0.2066 0.0055
3 -9 3 0.2254 -0.0024
3 -9 4 -0.6119 0.0102
3 -9 5 0.7752 -0.0166
3 -9 6 -0.6901 0.0103
3 -9 7 0.4580 0.0031
3 -9 8 -0.2179 -0.0082
3 -9 9 0.0246 0.0002
3 -9 10 0.1825 0.0097
3 -9 11 -0.4452 -0.0100
3 -9 12 0.6509 0.0034
3 -9 13 -0.6255 0.0008
3 -9 14 0.3672 -0.0027
3 -9 15 -0.0803 0.0115
3 -9 16 -0.0650 -0.0292
3 -8 0 0.3179 -0.0299
3 -8 1 -0.2998 0.0353
3 -8 2 0.3096 -0.0354
3 -8 3 -0.1487 0.0258
3 -8 4 -0.2142 -0.0145
3 -8 5 0.4999 0.0082
3 -8 6 -0.4276 -0.0044
3 -8 7 0.0448 -0.0005
3 -8 8 0.3408 0.0028
3 -8 9 -0.4742 0.0026
3 -8 10 0.3119 -0.0118
3 -8 11 0.0363 0.0151
3 -8 12 -0.3945 -0.0090
3 -8 13 0.5916 -0.0008
3 -8 14 -0.5784 0.0089
3 -8 15 0.4783 -0.0172
3 -8 16 -0.4300 0.0286
3 -8 17 0.3942 -0.0378
3 -7 0 1.0830 0.0064
3 -7 1 -1.2892 -0.0272
3 -7 2 0.8832 0.0431
3 -7 3 -0.3482 -0.0367
3 -7 4 0.2935 0.0155
3 -7 5 -0.7660 -0.0012
3 -7 6 1.2648 0.0034
3 -7 7 -1.3321 -0.0112
3 -7 8 0.9430 0.0113
3 -7 9 -0.3834 -0.0031
3 -7 10 -0.0363 -0.0036
3 -7 11 0.1420 0.0032
3 -7 12 0.0163 0.0006
3 -7 13 -0.1613 -0.0004
3 -7 14 0.0325 -0.0062
3 -7 15 0.2784 0.0142
3 -7 16 -0.3805 -0.0160
3 -7 17 0.0793 0.0081
3 -7 18 0.3231 0.0052
3 -6 0 -0.7799 0.0198
3 -6 1 1.4135 -0.0049
3 -6 2 -1.4647 -0.0119
3 -6 3 1.1741 0.0147
3 -6 4 -1.0688 -0.0023
3 -6 5 1.2543 -0.0098
3 -6 6 -1.3868 0.0076
3 -6 7 1.2772 0.0054
3 -6 8 -1.1296 -0.0139
3 -6 9 1.1022 0.0080
3 -6 10 -1.0008 0.0066
3 -6 11 0.6368 -0.0152
3 -6 12 -0.2202 0.0087
3 -6 13 0.0760 0.0088
3 -6 14 -0.1139 -0.0225
3 -6 15 -0.0635 0.0210
3 -6 16 0.5309 -0.0073
3 -6 17 -0.8601 -0.0036
3 -6 18 0.6928 0.0008
3 -5 0 2.2922 -0.0540
3 -5 1 -2.7129 0.0431
3 -5 2 2.1754 -0.0297
3 -5 3 -0.9537 0.0178
3 -5 4 0.1540 -0.0093
3 -5 5 -0.3794 0.0032
3 -5 6 1.0009 0.0018
3 -5 7 -1.0694 -0.0047
3 -5 8 0.5484 0.0041
3 -5 9 -0.1732 -0.0010
3 -5 10 0.3094 -0.0037
3 -5 11 -0.5257 0.0091
3 -5 12 0.3527 -0.0125
3 -5 13 0.0432 0.0081
3 -5 14 -0.2135 0.0057
3 -5 15 0.1240 -0.0199
3 -5 16 -0.1305 0.0221
3 -5 17 0.3862 -0.0094
3 -5 18 -0.6256 -0.0068
3 -5 19 0.5680 0.0133
3 -4 0 -2.3935 0.0518
3 -4 1 4.6107 -0.0520
3 -4 2 -6.0083 0.0467
3 -4 3 5.2805 -0.0345
3 -4 4 -2.9838 0.0177
3 -4 5 0.8845 -0.0007
3 -4 6 -0.0435 -0.0108
3 -4 7 0.0546 0.0119
3 -4 8 -0.0491 -0.0038
3 -4 9 -0.1937 -0.0051
3 -4 10 0.3551 0.0075
3 -4 11 -0.2920 -0.0044
3 -4 12 0.1897 0.0035
3 -4 13 -0.1741 -0.0070
3 -4 14 0.1674 0.0094
3 -4 15 -0.1290 -0.0053
3 -4 16 0.1533 -0.0020
3 -4 17 -0.2695 0.0055
3 -4 18 0.3508 -0.0039
3 -4 19 -0.3034 0.0019
3 -4 20 0.1971 -0.0031
3 -3 0 0.6519 0.0048
3 -3 1 -2.9145 0.0079
3 -3 2 5.4684 -0.0172
3 -3 3 -6.4785 0.0162
3 -3 4 5.3198 -0.0067
3 -3 5 -3.0420 -0.0045
3 -3 6 1.0902 0.0108
3 -3 7 -0.0434 -0.0096
3 -3 8 -0.3325 0.0031
3 -3 9 0.3643 0.0025
3 -3 10 -0.2233 -0.0023
3 -3 11 0.0937 -0.0015
3 -3 12 -0.1032 0.0024
3 -3 13 0.1074 0.0014
3 -3 14 0.1221 -0.0038
3 -3 15 -0.4767 -0.0004
3 -3 16 0.5729 0.0078
3 -3 17 -0.2909 -0.0111
3 -3 18 -0.0289 0.0081
3 -3 19 0.0584 -0.0037
3 -3 20 0.0877 0.0021
3 -2 0 1.6868 -0.0436
3 -2 1 0.6278 0.0278
3 -2 2 -3.5508 -0.0181
3 -2 3 5.2721 0.0143
3 -2 4 -4.9220 -0.0111
3 -2 5 3.3157 0.0062
3 -2 6 -1.8182 -0.0015
3 -2 7 0.9701 -0.0015
3 -2 8 -0.4946 0.0031
3 -2 9 0.1592 -0.0022
3 -2 10 -0.0388 -0.0030
3 -2 11 0.0827 0.0102
3 -2 12 -0.0165 -0.0120
3 -2 13 -0.2031 0.0062
3 -2 14 0.2629 -0.0001
3 -2 15 -0.0162 0.0023
3 -2 16 -0.2011 -0.0104
3 -2 17 0.0408 0.0136
3 -2 18 0.3120 -0.0079
3 -2 19 -0.3825 0.0002
3 -2 20 0.0738 0.0024
3 -2 21 0.2305 -0.0020
3 -1 0 -8.4507 0.0714
3 -1 1 6.0655 -0.0499
3 -1 2 -1.8899 0.0376
3 -1 3 -1.9811 -0.0345
3 -1 4 3.9501 0.0290
3 -1 5 -4.0829 -0.0153
3 -1 6 3.4434 0.0009
3 -1 7 -2.7342 0.0058
3 -1 8 2.0060 -0.0058
3 -1 9 -1.3296 0.0043
3 -1 10 1.0068 -0.0015
3 -1 11 -1.0260 -0.0047
3 -1 12 0.9002 0.0103
3 -1 13 -0.3435 -0.0087
3 -1 14 -0.2756 0.0018
3 -1 15 0.4923 0.0002
3 -1 16 -0.4539 0.0059
3 -1 17 0.6491 -0.0103
3 -1 18 -1.0926 0.0049
3 -1 19 1.2546 0.0031
3 -1 20 -0.8358 -0.0002
3 -1 21 0.1992 -0.0136
3 0 0 12.7307 -0.0518
3 0 1 -10.9857 0.0446
3 0 2 6.4137 -0.0351
3 0 3 -1.7215 0.0327
3 0 4 -1.0456 -0.0300
3 0 5 2.0299 0.0175
3 0 6 -2.5604 -0.0001
3 0 7 3.1480 -0.0089
3 0 8 -3.1667 0.0069
3 0 9 2.2980 -0.0033
3 0 10 -1.3191 0.0037
3 0 11 1.0579 -0.0027
3 0 12 -1.2371 -0.0043
3 0 13 0.9998 0.0107
3 0 14 -0.2305 -0.0092
3 0 15 -0.3607 0.0041
3 0 16 0.3931 -0.0055
3 0 17 -0.3372 0.0133
3 0 18 0.6657 -0.0170
3 0 19 -1.0651 0.0120
3 0 20 0.9291 -0.0077
3 0 21 -0.3049 0.0129
3 1 0 -1.0497 0.0075
3 1 1 3.5178 0.0012
3 1 2 -3.1143 -0.0153
3 1 3 0.4883 0.0128
3 1 4 1.8177 0.0058
3 1 5 -2.3519 -0.0184
3 1 6 1.9926 0.0107
3 1 7 -2.1408 0.0061
3 1 8 2.7266 -0.0132
3 1 9 -2.6970 0.0073
3 1 10 1.8101 0.0004
3 1 11 -0.9303 -0.0019
3 1 12 0.6408 0.0001
3 1 13 -0.4975 0.0005
3 1 14 -0.0525 0.0002
3 1 15 0.7218 -0.0020
3 1 16 -0.8843 0.0066
3 1 17 0.5961 -0.0119
3 1 18 -0.4879 0.0116
3 1 19 0.7707 -0.0037
3 1 20 -0.9404 -0.0032
3 1 21 0.5810 -0.0001
3 2 0 -20.0942 -0.0002
3 2 1 17.2994 -0.0014
3 2 2 -11.8777 0.0254
3 2 3 7.5367 -0.0444
3 2 4 -5.6212 0.0354
3 2 5 5.0060 -0.0074
3 2 6 -4.3972 -0.0122
3 2 7 3.6408 0.0103
3 2 8 -3.0160 0.0014
3 2 9 2.4101 -0.0059
3 2 10 -1.6487 -0.0002
3 2 11 0.9891 0.0080
3 2 12 -0.7204 -0.0092
3 2 13 0.5954 0.0024
3 2 14 -0.1690 0.0070
3 2 15 -0.4639 -0.0103
3 2 16 0.7639 0.0018
3 2 17 -0.5639 0.0128
3 2 18 0.3348 -0.0182
3 2 19 -0.5023 0.0056
3 2 20 0.8622 0.0157
3 2 21 -0.9170 -0.0266
3 2 22 0.5607 0.0195
3 3 0 15.4028 -0.0179
3 3 1 -18.3029 0.0003
3 3 2 18.2114 -0.0004
3 3 3 -15.7907 0.0166
3 3 4 12.4508 -0.0286
3 3 5 -9.1520 0.0229
3 3 6 6.3740 -0.0062
3 3 7 -4.4015 -0.0072
3 3 8 3.1528 0.0105
3 3 9 -2.1265 -0.0060
3 3 10 0.9850 -0.0016
3 3 11 -0.0179 0.0088
3 3 12 -0.3206 -0.0120
3 3 13 0.1635 0.0103
3 3 14 -0.1044 -0.0071
3 3 15 0.3772 0.0052
3 3 16 -0.6025 -0.0028
3 3 17 0.4559 -0.0039
3 3 18 -0.1920 0.0131
3 3 19 0.2489 -0.0179
3 3 20 -0.5884 0.0147
3 3 21 0.7646 -0.0058
3 3 22 -0.5521 -0.0049
3 4 0 -2.8110 -0.0006
3 4 1 4.1613 0.0115
3 4 2 -6.6744 -0.0134
3 4 3 9.4129 -0.0005
3 4 4 -11.0043 0.0179
3 4 5 10.3966 -0.0225
3 4 6 -7.8449 0.0112
3 4 7 4.8706 0.0060
3 4 8 -2.8638 -0.0177
3 4 9 1.8659 0.0193
3 4 10 -1.0019 -0.0120
3 4 11 -0.1430 -0.0004
3 4 12 1.0754 0.0122
3 4 13 -1.2748 -0.0183
3 4 14 0.9628 0.0165
3 4 15 -0.7283 -0.0085
3 4 16 0.7499 -0.0013
3 4 17 -0.7674 0.0058
3 4 18 0.6571 0.0006
3 4 19 -0.6308 -0.0151
3 4 20 0.8253 0.0246
3 4 21 -1.0119 -0.0175
3 4 22 0.8802 -0.0003
3 5 0 2.4089 0.0044
3 5 1 -4.2609 -0.0166
3 5 2 5.3423 0.0218
3 5 3 -5.7256 -0.0120
3 5 4 5.9380 -0.0057
3 5 5 -6.0437 0.0163
3 5 6 5.6455 -0.0122
3 5 7 -4.6290 -0.0007
3 5 8 3.3949 0.0109
3 5 9 -2.2917 -0.0120
3 5 10 1.2354 0.0065
3 5 11 -0.0889 -0.0013
3 5 12 -0.8969 0.0007
3 5 13 1.3213 -0.0020
3 5 14 -1.1724 0.0007
3 5 15 0.8430 0.0019
3 5 16 -0.6431 0.0013
3 5 17 0.5271 -0.0118
3 5 18 -0.3341 0.0159
3 5 19 0.0927 0.0035
3 5 20 0.0195 -0.0428
3 5 21 0.0802 0.0731
3 6 0 1.1075 -0.0011
3 6 1 1.5355 0.0049
3 6 2 -3.6411 -0.0053
3 6 3 4.1687 0.0007
3 6 4 -3.4888 0.0040
3 6 5 2.6755 -0.0041
3 6 6 -2.3865 0.0005
3 6 7 2.4975 0.0024
3 6 8 -2.5012 -0.0024
3 6 9 2.0208 0.0013
3 6 10 -1.0740 -0.0013
3 6 11 0.0529 0.0017
3 6 12 0.5823 -0.0022
3 6 13 -0.7238 0.0034
3 6 14 0.7014 -0.0056
3 6 15 -0.8578 0.0074
3 6 16 1.1117 -0.0084
3 6 17 -1.0855 0.0092
3 6 18 0.6166 -0.0071
3 6 19 0.0349 -0.0044
3 6 20 -0.4997 0.0269
3 6 21 0.6488 -0.0493
3 7 0 -1.3575 -0.0105
3 7 1 1.1586 0.0017
3 7 2 -0.8162 0.0099
3 7 3 0.5996 -0.0156
3 7 4 -0.4608 0.0122
3 7 5 0.2314 -0.0040
3 7 6 0.1048 -0.0027
3 7 7 -0.4442 0.0064
3 7 8 0.7022 -0.0084
3 7 9 -0.7903 0.0081
3 7 10 0.6010 -0.0035
3 7 11 -0.1816 -0.0037
3 7 12 -0.1825 0.0079
3 7 13 0.2601 -0.0058
3 7 14 -0.2024 0.0011
3 7 15 0.3620 -0.0013
3 7 16 -0.7698 0.0076
3 7 17 1.0205 -0.0118
3 7 18 -0.7840 0.0028
3 7 19 0.2505 0.0207
3 7 20 0.0999 -0.0450
3 7 21 -0.0700 0.0509
3 8 0 -0.1912 -0.0015
3 8 1 0.7860 -0.0169
3 8 2 -1.1879 0.0185
3 8 3 1.1250 0.0006
3 8 4 -0.7796 -0.0224
3 8 5 0.5151 0.0269
3 8 6 -0.4515 -0.0132
3 8 7 0.4775 -0.0031
3 8 8 -0.5441 0.0088
3 8 9 0.6921 -0.0051
3 8 10 -0.8186 0.0002
3 8 11 0.6795 0.0016
3 8 12 -0.2220 -0.0018
3 8 13 -0.2651 0.0013
3 8 14 0.4652 0.0013
3 8 15 -0.3847 -0.0058
3 8 16 0.2590 0.0082
3 8 17 -0.2033 -0.0061
3 8 18 0.1279 0.0051
3 8 19 0.0229 -0.0137
3 8 20 -0.1319 0.0305
3 8 21 0.0758 -0.0413
3 9 0 1.1553 0.0451
3 9 1 -1.3596 -0.0280
3 9 2 1.6031 -0.0027
3 9 3 -1.6291 0.0200
3 9 4 1.3875 -0.0151
3 9 5 -1.0904 0.0024
3 9 6 0.9380 0.0018
3 9 7 -0.9360 0.0022
3 9 8 0.9954 -0.0036
3 9 9 -1.0455 -0.0019
3 9 10 0.9752 0.0085
3 9 11 -0.6216 -0.0110
3 9 12 -0.0212 0.0113
3 9 13 0.6468 -0.0128
3 9 14 -0.8579 0.0133
3 9 15 0.5693 -0.0098
3 9 16 -0.0952 0.0064
3 9 17 -0.1849 -0.0109
3 9 18 0.1638 0.0220
3 9 19 0.0063 -0.0264
3 9 20 -0.1453 0.0132
3 10 0 -1.6647 -0.0105
3 10 1 1.7408 0.0122
3 10 2 -1.6554 -0.0023
3 10 3 1.3479 -0.0093
3 10 4 -0.9576 0.0132
3 10 5 0.7376 -0.0111
3 10 6 -0.7719 0.0101
3 10 7 0.8698 -0.0107
3 10 8 -0.8052 0.0082
3 10 9 0.5759 -0.0028
3 10 10 -0.3289 0.0005
3 10 11 0.1079 -0.0023
3 10 12 0.1721 0.0011
3 10 13 -0.4991 0.0073
3 10 14 0.6717 -0.0145
3 10 15 -0.5253 0.0096
3 10 16 0.1685 0.0019
3 10 17 0.1101 0.0011
3 10 18 -0.1433 -0.0297
3 10 19 0.0127 0.0655
3 11 0 0.6782 0.0022
3 11 1 -0.8199 -0.0060
3 11 2 1.1705 -0.0015
3 11 3 -1.4688 0.0125
3 11 4 1.5008 -0.0133
3 11 5 -1.3228 0.0037
3 11 6 1.1236 0.0036
3 11 7 -0.9205 -0.0022
3 11 8 0.5368 -0.0007
3 11 9 0.0895 -0.0023
3 11 10 -0.7088 0.0062
3 11 11 0.9730 -0.0021
3 11 12 -0.7930 -0.0069
3 11 13 0.3972 0.0082
3 11 14 -0.0652 0.0018
3 11 15 -0.1000 -0.0097
3 11 16 0.1356 0.0018
3 11 17 -0.0767 0.0155
3 11 18 -0.0641 -0.0210
3 11 19 0.2194 0.0041
3 12 0 -0.8668 0.0296
3 12 1 1.0688 -0.0007
3 12 2 -1.2846 -0.0176
3 12 3 1.4217 0.0137
3 12 4 -1.2763 -0.0019
3 12 5 0.7824 -0.0015
3 12 6 -0.1728 -0.0014
3 12 7 -0.2284 -0.0004
3 12 8 0.3672 0.0071
3 12 9 -0.5125 -0.0082
3 12 10 0.9180 0.0001
3 12 11 -1.4990 0.0067
3 12 12 1.8920 -0.0012
3 12 13 -1.7978 -0.0128
3 12 14 1.2308 0.0204
3 12 15 -0.4752 -0.0132
3 12 16 -0.1302 -0.0025
3 12 17 0.3764 0.0126
3 12 18 -0.2563 -0.0100
3 13 0 0.0952 -0.0332
3 13 1 -0.3079 0.0248
3 13 2 0.5310 -0.0114
3 13 3 -0.6998 0.0026
3 13 4 0.7223 0.0030
3 13 5 -0.5108 -0.0093
3 13 6 0.1396 0.0129
3 13 7 0.1335 -0.0084
3 13 8 -0.1140 -0.0003
3 13 9 -0.0793 0.0028
3 13 10 0.0996 0.0041
3 13 11 0.2697 -0.0116
3 13 12 -0.8806 0.0091
3 13 13 1.3559 0.0035
3 13 14 -1.4205 -0.0176
3 13 15 1.0901 0.0258
3 13 16 -0.5958 -0.0259
3 13 17 0.1850 0.0192
3 14 0 -0.0329 0.0091
3 14 1 -0.2265 -0.0119
3 14 2 0.4341 0.0105
3 14 3 -0.4606 -0.0052
3 14 4 0.2211 -0.0060
3 14 5 0.1771 0.0196
3 14 6 -0.5174 -0.0246
3 14 7 0.6997 0.0158
3 14 8 -0.7943 -0.0035
3 14 9 0.8602 0.0040
3 14 10 -0.8135 -0.0181
3 14 11 0.5464 0.0283
3 14 12 -0.1229 -0.0213
3 14 13 -0.2371 0.0051
3 14 14 0.3763 0.0014
3 14 15 -0.3407 0.0072
3 15 0 0.0787 -0.0028
3 15 1 -0.3866 0.0176
3 15 2 0.5640 -0.0139
3 15 3 -0.5378 0.0003
3 15 4 0.4685 0.0110
3 15 5 -0.5118 -0.0137
3 15 6 0.6178 0.0061
3 15 7 -0.6459 0.0096
3 15 8 0.5948 -0.0238
3 15 9 -0.5964 0.0236
3 15 10 0.6899 -0.0083
3 15 11 -0.7161 -0.0062
3 15 12 0.4973 0.0040
3 15 13 -0.0702 0.0109
3 15 14 -0.3232 -0.0188
3 16 0 0.2944 -0.0152
3 16 1 0.0023 0.0122
3 16 2 -0.4473 -0.0129
3 16 3 0.7098 0.0125
3 16 4 -0.6753 -0.0033
3 16 5 0.4884 -0.0141
3 16 6 -0.3080 0.0320
3 16 7 0.1504 -0.0425
3 16 8 0.0086 0.0418
3 16 9 -0.0953 -0.0300
3 16 10 -0.0005 0.0132
3 16 11 0.2453 -0.0022
3 17 0 0.1545 0.0258
3 17 1 -0.1695 -0.0365
3 17 2 0.2742 0.0334
3 17 3 -0.3002 -0.0160
3 17 4 0.1426 -0.0054
3 17 5 0.1165 0.0178
3 17 6 -0.3164 -0.0165
3 17 7 0.3888 0.0085
3 17 8 -0.3854 -0.0029
4 -15 0 -0.4092 0.0106
4 -15 1 0.5951 -0.0580
4 -15 2 -0.5128 0.1144
4 -15 3 0.2370 -0.1313
4 -14 0 -0.1105 0.0404
4 -14 1 -0.1981 -0.0272
4 -14 2 0.4755 -0.0215
4 -14 3 -0.5677 0.0626
4 -14 4 0.4931 -0.0711
4 -14 5 -0.3509 0.0595
4 -14 6 0.2137 -0.0488
4 -13 0 -0.0590 0.0003
4 -13 1 0.1297 0.0167
4 -13 2 -0.3456 -0.0129
4 -13 3 0.5954 0.0013
4 -13 4 -0.7880 -0.0031
4 -13 5 0.8753 0.0172
4 -13 6 -0.8120 -0.0234
4 -13 7 0.5678 0.0124
4 -13 8 -0.1960 0.0023
4 -13 9 -0.1441 -0.0049
4 -12 0 -0.2149 0.0059
4 -12 1 0.2914 -0.0261
4 -12 2 -0.0490 0.0280
4 -12 3 -0.3517 -0.0057
4 -12 4 0.6553 -0.0173
4 -12 5 -0.7211 0.0179
4 -12 6 0.5802 -0.0008
4 -12 7 -0.3401 -0.0105
4 -12 8 0.0682 0.0029
4 -12 9 0.2195 0.0137
4 -12 10 -0.4766 -0.0233
4 -12 11 0.5847 0.0219
4 -11 0 0.3912 0.0065
4 -11 1 -0.6634 0.0132
4 -11 2 0.6756 -0.0232
4 -11 3 -0.3976 0.0140
4 -11 4 0.0439 0.0025
4 -11 5 0.1281 -0.0064
4 -11 6 -0.0320 -0.0061
4 -11 7 -0.2164 0.0170
4 -11 8 0.4493 -0.0091
4 -11 9 -0.5997 -0.0114
4 -11 10 0.6939 0.0214
4 -11 11 -0.7249 -0.0082
4 -11 12 0.6105 -0.0155
4 -10 0 -0.8573 0.0039
4 -10 1 0.8064 0.0057
4 -10 2 -0.6857 -0.0124
4 -10 3 0.4314 0.0114
4 -10 4 -0.1060 -0.0041
4 -10 5 -0.1244 -0.0067
4 -10 6 0.1514 0.0176
4 -10 7 -0.0283 -0.0222
4 -10 8 -0.1072 0.0130
4 -10 9 0.2028 0.0077
4 -10 10 -0.3301 -0.0223
4 -10 11 0.5192 0.0115
4 -10 12 -0.6115 0.0248
4 -10 13 0.3954 -0.0628
4 -10 14 0.0815 0.0761
4 -9 0 0.0256 -0.0208
4 -9 1 -0.0856 -0.0037
4 -9 2 0.3179 0.0203
4 -9 3 -0.5223 -0.0120
4 -9 4 0.5082 -0.0127
4 -9 5 -0.2675 0.0289
4 -9 6 -0.0230 -0.0226
4 -9 7 0.1755 0.0025
4 -9 8 -0.1800 0.0148
4 -9 9 0.1848 -0.0232
4 -9 10 -0.2755 0.0265
4 -9 11 0.3438 -0.0261
4 -9 12 -0.2534 0.0156
4 -9 13 0.0799 0.0086
4 -9 14 -0.0463 -0.0382
4 -9 15 0.2046 0.0567
4 -8 0 0.0373 0.0224
4 -8 1 -0.3172 0.0022
4 -8 2 0.3953 -0.0269
4 -8 3 -0.2732 0.0284
4 -8 4 0.0206 -0.0057
4 -8 5 0.2234 -0.0176
4 -8 6 -0.3288 0.0191
4 -8 7 0.3078 -0.0013
4 -8 8 -0.2830 -0.0145
4 -8 9 0.2831 0.0135
4 -8 10 -0.1701 -0.0014
4 -8 11 -0.1548 -0.0064
4 -8 12 0.5583 0.0029
4 -8 13 -0.7989 0.0057
4 -8 14 0.7918 -0.0091
4 -8 15 -0.6369 0.0038
4 -8 16 0.4238 0.0044
4 -7 0 -0.0595 -0.0241
4 -7 1 -0.3021 0.0216
4 -7 2 0.5607 -0.0006
4 -7 3 -0.4582 -0.0204
4 -7 4 0.0661 0.0233
4 -7 5 0.3114 -0.0101
4 -7 6 -0.4520 -0.0018
4 -7 7 0.3244 0.0008
4 -7 8 0.0013 0.0075
4 -7 9 -0.3726 -0.0097
4 -7 10 0.5389 0.0006
4 -7 11 -0.3279 0.0127
4 -7 12 -0.1200 -0.0192
4 -7 13 0.4541 0.0132
4 -7 14 -0.5098 0.0016
4 -7 15 0.4615 -0.0154
4 -7 16 -0.5027 0.0195
4 -7 17 0.5384 -0.0131
4 -6 0 0.9337 0.0141
4 -6 1 -1.0193 -0.0251
4 -6 2 0.6891 0.0163
4 -6 3 -0.3477 0.0085
4 -6 4 0.2092 -0.0282
4 -6 5 -0.2354 0.0266
4 -6 6 0.4057 -0.0077
4 -6 7 -0.7255 -0.0106
4 -6 8 0.9838 0.0144
4 -6 9 -0.8488 -0.0047
4 -6 10 0.3457 -0.0057
4 -6 11 0.0309 0.0049
4 -6 12 0.0871 0.0077
4 -6 13 -0.4170 -0.0207
4 -6 14 0.3760 0.0211
4 -6 15 0.1254 -0.0085
4 -6 16 -0.5559 -0.0042
4 -6 17 0.4701 0.0048
4 -6 18 -0.0553 0.0048
4 -5 0 -0.3651 -0.0078
4 -5 1 0.2680 0.0196
4 -5 2 0.0426 -0.0181
4 -5 3 0.1232 0.0019
4 -5 4 -0.8128 0.0164
4 -5 5 1.3157 -0.0233
4 -5 6 -1.1468 0.0162
4 -5 7 0.7231 -0.0025
4 -5 8 -0.7435 -0.0078
4 -5 9 1.1885 0.0090
4 -5 10 -1.3902 -0.0023
4 -5 11 1.0096 -0.0034
4 -5 12 -0.4678 -0.0019
4 -5 13 0.2779 0.0187
4 -5 14 -0.3325 -0.0348
4 -5 15 0.1510 0.0363
4 -5 16 0.3769 -0.0233
4 -5 17 -0.8339 0.0085
4 -5 18 0.8362 -0.0023
4 -5 19 -0.4738 0.0022
4 -4 0 2.6333 -0.0361
4 -4 1 -2.4808 0.0158
4 -4 2 1.0626 0.0008
4 -4 3 0.3952 -0.0058
4 -4 4 -0.6936 0.0049
4 -4 5 -0.0562 -0.0055
4 -4 6 0.7480 0.0067
4 -4 7 -0.6991 -0.0038
4 -4 8 0.2901 -0.0024
4 -4 9 -0.1921 0.0056
4 -4 10 0.4517 -0.0036
4 -4 11 -0.6080 -0.0002
4 -4 12 0.4083 0.0027
4 -4 13 -0.0419 -0.0050
4 -4 14 -0.2378 0.0079
4 -4 15 0.3985 -0.0081
4 -4 16 -0.5058 0.0035
4 -4 17 0.5516 0.0023
4 -4 18 -0.5034 -0.0039
4 -4 19 0.3876 0.0012
4 -3 0 -1.5681 0.0454
4 -3 1 2.7962 -0.0365
4 -3 2 -2.9539 0.0169
4 -3 3 2.1262 0.0016
4 -3 4 -1.1254 -0.0135
4 -3 5 0.5109 0.0193
4 -3 6 -0.1798 -0.0187
4 -3 7 -0.1161 0.0103
4 -3 8 0.3066 0.0020
4 -3 9 -0.2491 -0.0098
4 -3 10 0.0914 0.0083
4 -3 11 -0.0736 -0.0020
4 -3 12 0.1528 -0.0016
4 -3 13 -0.1325 -0.0010
4 -3 14 0.0671 0.0076
4 -3 15 -0.2087 -0.0148
4 -3 16 0.5467 0.0183
4 -3 17 -0.7204 -0.0146
4 -3 18 0.5020 0.0037
4 -3 19 -0.1216 0.0076
4 -3 20 -0.0540 -0.0120
4 -2 0 0.0450 -0.0102
4 -2 1 -1.1180 0.0105
4 -2 2 1.5650 -0.0037
4 -2 3 -1.3673 -0.0060
4 -2 4 1.1101 0.0137
4 -2 5 -1.0641 -0.0169
4 -2 6 0.8713 0.0141
4 -2 7 -0.2741 -0.0059
4 -2 8 -0.3267 -0.0031
4 -2 9 0.4039 0.0063
4 -2 10 -0.0826 -0.0029
4 -2 11 -0.0757 -0.0004
4 -2 12 -0.0690 -0.0020
4 -2 13 0.0918 0.0077
4 -2 14 0.2353 -0.0110
4 -2 15 -0.5197 0.0106
4 -2 16 0.3337 -0.0075
4 -2 17 0.1161 -0.0004
4 -2 18 -0.2625 0.0149
4 -2 19 -0.0422 -0.0290
4 -2 20 0.3785 0.0297
4 -1 0 3.8176 -0.0233
4 -1 1 -0.9528 0.0064
4 -1 2 -1.3507 0.0000
4 -1 3 2.2298 0.0013
4 -1 4 -2.1449 -0.0031
4 -1 5 1.9158 0.0024
4 -1 6 -1.6796 -0.0001
4 -1 7 1.1491 -0.0028
4 -1 8 -0.4625 0.0038
4 -1 9 0.1355 0.0007
4 -1 10 -0.2460 -0.0083
4 -1 11 0.2796 0.0091
4 -1 12 0.0540 0.0027
4 -1 13 -0.3504 -0.0187
4 -1 14 0.1694 0.0236
4 -1 15 0.2225 -0.0144
4 -1 16 -0.2151 0.0036
4 -1 17 -0.2268 -0.0007
4 -1 18 0.4918 -0.0008
4 -1 19 -0.1814 0.0109
4 -1 20 -0.3768 -0.0251
4 -1 21 0.6210 0.0283
4 0 0 -10.7325 0.0658
4 0 1 7.0470 -0.0361
4 0 2 -2.7654 0.0093
4 0 3 -0.2494 0.0061
4 0 4 1.8861 -0.0127
4 0 5 -2.9258 0.0128
4 0 6 3.5022 -0.0072
4 0 7 -3.1096 0.0002
4 0 8 1.8570 0.0034
4 0 9 -0.7853 -0.0051
4 0 10 0.6327 0.0097
4 0 11 -0.9244 -0.0142
4 0 12 0.7791 0.0079
4 0 13 -0.1881 0.0111
4 0 14 -0.1312 -0.0282
4 0 15 -0.0523 0.0283
4 0 16 0.1384 -0.0146
4 0 17 0.3074 0.0041
4 0 18 -0.8236 -0.0055
4 0 19 0.6989 0.0103
4 0 20 0.0150 -0.0073
4 0 21 -0.5930 -0.0023
4 1 0 11.3883 -0.0305
4 1 1 -8.5903 0.0216
4 1 2 4.3331 -0.0121
4 1 3 -1.4140 0.0053
4 1 4 0.4129 0.0035
4 1 5 0.1989 -0.0139
4 1 6 -1.5190 0.0169
4 1 7 2.7648 -0.0079
4 1 8 -2.6712 -0.0051
4 1 9 1.4511 0.0114
4 1 10 -0.5082 -0.0105
4 1 11 0.5400 0.0085
4 1 12 -0.8492 -0.0067
4 1 13 0.6215 0.0005
4 1 14 -0.0622 0.0103
4 1 15 -0.1644 -0.0184
4 1 16 0.0526 0.0182
4 1 17 -0.1600 -0.0128
4 1 18 0.6082 0.0079
4 1 19 -0.8274 -0.0050
4 1 20 0.4016 0.0034
4 1 21 0.3041 -0.0040
4 2 0 -1.4080 -0.0180
4 2 1 1.8114 0.0255
4 2 2 -0.7342 -0.0251
4 2 3 -0.6499 0.0115
4 2 4 1.1619 0.0048
4 2 5 -1.0433 -0.0089
4 2 6 1.3000 -0.0006
4 2 7 -2.0707 0.0107
4 2 8 2.4619 -0.0105
4 2 9 -1.9521 0.0005
4 2 10 1.1525 0.0110
4 2 11 -0.8572 -0.0161
4 2 12 0.9360 0.0115
4 2 13 -0.6890 0.0006
4 2 14 -0.0310 -0.0120
4 2 15 0.6549 0.0145
4 2 16 -0.7916 -0.0084
4 2 17 0.7346 0.0031
4 2 18 -0.9078 -0.0060
4 2 19 1.2043 0.0136
4 2 20 -1.1799 -0.0176
4 2 21 0.7101 0.0156
4 3 0 -9.7391 0.0176
4 3 1 9.4158 -0.0136
4 3 2 -7.9859 0.0151
4 3 3 6.2868 -0.0133
4 3 4 -4.8314 0.0047
4 3 5 3.9026 0.0048
4 3 6 -3.5885 -0.0080
4 3 7 3.5275 0.0039
4 3 8 -3.0907 0.0031
4 3 9 2.1347 -0.0071
4 3 10 -1.2767 0.0044
4 3 11 1.0995 0.0046
4 3 12 -1.3243 -0.0131
4 3 13 1.1660 0.0124
4 3 14 -0.3943 -0.0019
4 3 15 -0.4034 -0.0091
4 3 16 0.6651 0.0103
4 3 17 -0.5494 -0.0011
4 3 18 0.5782 -0.0109
4 3 19 -0.8766 0.0180
4 3 20 1.0866 -0.0165
4 3 21 -0.9234 0.0049
4 4 0 7.0750 0.0059
4 4 1 -8.3005 -0.0142
4 4 2 9.8345 0.0140
4 4 3 -10.7230 -0.0082
4 4 4 10.0597 0.0021
4 4 5 -7.9964 0.0013
4 4 6 5.6941 -0.0007
4 4 7 -4.1136 -0.0039
4 4 8 3.1510 0.0084
4 4 9 -2.1822 -0.0071
4 4 10 1.1119 -0.0009
4 4 11 -0.4203 0.0093
4 4 12 0.3023 -0.0107
4 4 13 -0.3066 0.0044
4 4 14 -0.0103 0.0035
4 4 15 0.4759 -0.0061
4 4 16 -0.6416 0.0011
4 4 17 0.4860 0.0070
4 4 18 -0.4185 -0.0073
4 4 19 0.6474 -0.0111
4 4 20 -0.8774 0.0446
4 4 21 0.7282 -0.0692
4 5 0 -4.4578 -0.0350
4 5 1 4.3036 0.0364
4 5 2 -5.2627 -0.0269
4 5 3 7.1298 0.0119
4 5 4 -8.4962 0.0001
4 5 5 8.1491 -0.0045
4 5 6 -6.3279 0.0018
4 5 7 4.3312 0.0042
4 5 8 -3.0554 -0.0084
4 5 9 2.3036 0.0071
4 5 10 -1.4839 -0.0014
4 5 11 0.5016 -0.0035
4 5 12 0.2760 0.0043
4 5 13 -0.6247 -0.0030
4 5 14 0.6723 0.0024
4 5 15 -0.5997 -0.0016
4 5 16 0.4468 -0.0018
4 5 17 -0.2576 0.0048
4 5 18 0.1866 -0.0030
4 5 19 -0.3348 0.0011
4 5 20 0.5846 -0.0109
4 5 21 -0.6978 0.0337
4 6 0 2.2141 0.0278
4 6 1 -3.6591 -0.0214
4 6 2 4.4996 0.0097
4 6 3 -4.8058 0.0018
4 6 4 4.7172 -0.0068
4 6 5 -4.2924 0.0043
4 6 6 3.6823 0.0012
4 6 7 -3.1361 -0.0051
4 6 8 2.7090 0.0047
4 6 9 -2.1668 0.0004
4 6 10 1.3349 -0.0073
4 6 11 -0.3973 0.0100
4 6 12 -0.3027 -0.0044
4 6 13 0.6534 -0.0049
4 6 14 -0.7941 0.0081
4 6 15 0.8194 -0.0021
4 6 16 -0.6655 -0.0044
4 6 17 0.2961 0.0006
4 6 18 0.1674 0.0128
4 6 19 -0.5546 -0.0247
4 6 20 0.7658 0.0264
4 6 21 -0.7486 -0.0187
4 7 0 2.5481 -0.0182
4 7 1 -1.6949 0.0206
4 7 2 0.6260 -0.0126
4 7 3 0.3141 -0.0026
4 7 4 -0.9079 0.0132
4 7 5 1.1382 -0.0124
4 7 6 -1.2162 0.0051
4 7 7 1.3676 -0.0004
4 7 8 -1.5068 0.0009
4 7 9 1.2869 -0.0018
4 7 10 -0.5947 -0.0004
4 7 11 -0.1691 0.0036
4 7 12 0.5081 -0.0045
4 7 13 -0.4374 0.0038
4 7 14 0.4316 -0.0051
4 7 15 -0.7654 0.0083
4 7 16 1.1504 -0.0087
4 7 17 -1.1247 0.0026
4 7 18 0.6167 0.0069
4 7 19 0.0352 -0.0111
4 7 20 -0.4993 0.0042
4 7 21 0.6983 0.0090
4 8 0 -1.9398 -0.0300
4 8 1 1.8553 0.0111
4 8 2 -1.8140 0.0158
4 8 3 1.5864 -0.0299
4 8 4 -1.0234 0.0222
4 8 5 0.3244 -0.0029
4 8 6 0.1892 -0.0118
4 8 7 -0.4422 0.0156
4 8 8 0.5692 -0.0129
4 8 9 -0.6012 0.0085
4 8 10 0.4278 -0.0025
4 8 11 -0.0798 -0.0044
4 8 12 -0.1922 0.0074
4 8 13 0.2378 -0.0039
4 8 14 -0.2331 -0.0001
4 8 15 0.4177 -0.0040
4 8 16 -0.7062 0.0142
4 8 17 0.7598 -0.0158
4 8 18 -0.4395 -0.0024
4 8 19 0.0155 0.0313
4 8 20 0.1409 -0.0461
4 9 0 0.5638 0.0250
4 9 1 0.1609 -0.0305
4 9 2 -0.7011 0.0156
4 9 3 0.8828 0.0114
4 9 4 -0.8788 -0.0282
4 9 5 0.8804 0.0234
4 9 6 -0.8908 -0.0076
4 9 7 0.8686 -0.0020
4 9 8 -0.8748 0.0013
4 9 9 0.9522 0.0016
4 9 10 -0.9770 0.0000
4 9 11 0.7833 -0.0043
4 9 12 -0.3986 0.0074
4 9 13 0.0314 -0.0093
4 9 14 0.1684 0.0099
4 9 15 -0.2237 -0.0049
4 9 16 0.2008 -0.0070
4 9 17 -0.0872 0.0163
4 9 18 -0.1312 -0.0088
4 9 19 0.3497 -0.0158
4 9 20 -0.4021 0.0378
4 10 0 0.9938 -0.0079
4 10 1 -1.0632 0.0116
4 10 2 1.0493 -0.0122
4 10 3 -0.9004 0.0043
4 10 4 0.7514 0.0028
4 10 5 -0.7442 -0.0010
4 10 6 0.8454 -0.0037
4 10 7 -0.9353 -0.0010
4 10 8 0.9931 0.0138
4 10 9 -1.0652 -0.0202
4 10 10 1.0830 0.0115
4 10 11 -0.8683 0.0034
4 10 12 0.3737 -0.0106
4 10 13 0.1768 0.0093
4 10 14 -0.4726 -0.0093
4 10 15 0.4050 0.0129
4 10 16 -0.1227 -0.0092
4 10 17 -0.1557 -0.0101
4 10 18 0.3133 0.0337
4 10 19 -0.3377 -0.0389
4 11 0 -0.9221 -0.0027
4 11 1 0.9894 -0.0151
4 11 2 -1.0796 0.0293
4 11 3 1.0728 -0.0256
4 11 4 -1.0345 0.0120
4 11 5 1.1095 -0.0059
4 11 6 -1.2543 0.0094
4 11 7 1.2279 -0.0080
4 11 8 -0.9026 -0.0049
4 11 9 0.4675 0.0160
4 11 10 -0.2210 -0.0099
4 11 11 0.2135 -0.0075
4 11 12 -0.2089 0.0152
4 11 13 -0.0015 -0.0054
4 11 14 0.3445 -0.0045
4 11 15 -0.5638 -0.0057
4 11 16 0.5080 0.0301
4 11 17 -0.2595 -0.0394
4 11 18 0.0081 0.0146
4 11 19 0.1284 0.0286
4 12 0 0.6735 0.0459
4 12 1 -0.6577 -0.0351
4 12 2 0.9342 0.0044
4 12 3 -1.2840 0.0179
4 12 4 1.4223 -0.0161
4 12 5 -1.3115 0.0016
4 12 6 1.1145 0.0066
4 12 7 -0.9010 -0.0051
4 12 8 0.5477 0.0040
4 12 9 0.0330 -0.0065
4 12 10 -0.6774 0.0053
4 12 11 1.0796 0.0031
4 12 12 -1.0829 -0.0093
4 12 13 0.7971 0.0021
4 12 14 -0.4406 0.0144
4 12 15 0.1451 -0.0221
4 12 16 0.0629 0.0085
4 12 17 -0.1645 0.0182
4 12 18 0.1218 -0.0361
4 13 0 -1.1164 -0.0389
4 13 1 1.3398 0.0483
4 13 2 -1.5407 -0.0339
4 13 3 1.6724 0.0094
4 13 4 -1.5104 0.0035
4 13 5 0.9541 -0.0005
4 13 6 -0.2518 -0.0051
4 13 7 -0.2063 0.0026
4 13 8 0.3067 0.0049
4 13 9 -0.3314 -0.0085
4 13 10 0.6376 0.0050
4 13 11 -1.2685 0.0012
4 13 12 1.9002 -0.0042
4 13 13 -2.1266 0.0020
4 13 14 1.7735 0.0031
4 13 15 -0.9938 -0.0061
4 13 16 0.1439 0.0027
4 13 17 0.4276 0.0055
4 14 0 0.2270 0.0363
4 14 1 -0.3024 -0.0379
4 14 2 0.4129 0.0218
4 14 3 -0.6352 -0.0023
4 14 4 0.8412 -0.0038
4 14 5 -0.8081 -0.0035
4 14 6 0.5178 0.0098
4 14 7 -0.2151 -0.0060
4 14 8 0.1120 -0.0027
4 14 9 -0.1209 0.0064
4 14 10 -0.0359 -0.0026
4 14 11 0.4771 -0.0049
4 14 12 -1.0005 0.0109
4 14 13 1.2788 -0.0107
4 14 14 -1.1651 0.0004
4 14 15 0.7886 0.0186
4 15 0 -0.1312 -0.0191
4 15 1 0.0760 0.0090
4 15 2 0.0919 0.0022
4 15 3 -0.1009 -0.0046
4 15 4 -0.1752 -0.0084
4 15 5 0.5466 0.0287
4 15 6 -0.7335 -0.0397
4 15 7 0.6782 0.0357
4 15 8 -0.5407 -0.0275
4 15 9 0.4284 0.0265
4 15 10 -0.2594 -0.0295
4 15 11 -0.0639 0.0261
4 15 12 0.4361 -0.0152
4 15 13 -0.6012 0.0064
4 15 14 0.4298 -0.0059
4 16 0 -0.2901 -0.0249
4 16 1 -0.2721 0.0390
4 16 2 0.5961 -0.0397
4 16 3 -0.6494 0.0242
4 16 4 0.6404 0.0006
4 16 5 -0.7095 -0.0208
4 16 6 0.7792 0.0256
4 16 7 -0.7177 -0.0182
4 16 8 0.5475 0.0134
4 16 9 -0.4161 -0.0198
4 16 10 0.3934 0.0283
4 16 11 -0.3777 -0.0238
4 17 0 0.3361 0.0636
4 17 1 -0.0556 -0.0531
4 17 2 -0.2594 0.0366
4 17 3 0.3796 -0.0200
4 17 4 -0.2997 0.0083
4 17 5 0.1861 -0.0060
4 17 6 -0.1681 0.0148
4 17 7 0.2278 -0.0275
4 17 8 -0.2703 0.0317
5 -15 0 0.2805 -0.0368
5 -14 0 -0.0661 -0.0182
5 -14 1 0.2213 -0.0172
5 -14 2 -0.2732 0.0519
5 -14 3 0.2057 -0.0633
5 -14 4 -0.0979 0.0590
5 -14 5 0.0325 -0.0541
5 -13 0 -0.5010 0.0300
5 -13 1 0.4603 -0.0233
5 -13 2 -0.3057 0.0099
5 -13 3 0.0838 -0.0096
5 -13 4 0.1933 0.0140
5 -13 5 -0.4726 -0.0016
5 -13 6 0.6305 -0.0285
5 -13 7 -0.5634 0.0511
5 -13 8 0.3091 -0.0457
5 -12 0 0.5621 -0.0144
5 -12 1 -0.4483 0.0138
5 -12 2 0.1836 -0.0038
5 -12 3 0.0402 -0.0011
5 -12 4 -0.1821 -0.0055
5 -12 5 0.3494 0.0140
5 -12 6 -0.5924 -0.0127
5 -12 7 0.7646 0.0019
5 -12 8 -0.6509 0.0090
5 -12 9 0.2403 -0.0141
5 -12 10 0.1913 0.0153
5 -11 0 -0.7254 0.0149
5 -11 1 0.9426 -0.0234
5 -11 2 -0.7083 0.0171
5 -11 3 0.2774 0.0040
5 -11 4 -0.0119 -0.0257
5 -11 5 0.0389 0.0328
5 -11 6 -0.1912 -0.0226
5 -11 7 0.2531 0.0062
5 -11 8 -0.2100 0.0017
5 -11 9 0.2166 0.0060
5 -11 10 -0.3514 -0.0242
5 -11 11 0.4881 0.0401
5 -10 0 0.3412 -0.0007
5 -10 1 -0.5138 -0.0003
5 -10 2 0.5949 0.0025
5 -10 3 -0.5348 -0.0100
5 -10 4 0.4328 0.0184
5 -10 5 -0.4064 -0.0166
5 -10 6 0.4595 -0.0001
5 -10 7 -0.5085 0.0208
5 -10 8 0.5240 -0.0277
5 -10 9 -0.5836 0.0140
5 -10 10 0.7382 0.0075
5 -10 11 -0.8693 -0.0175
5 -10 12 0.7765 0.0085
5 -10 13 -0.4299 0.0107
5 -9 0 -0.7791 0.0178
5 -9 1 0.5590 0.0014
5 -9 2 -0.3392 -0.0122
5 -9 3 0.1530 0.0106
5 -9 4 -0.0182 -0.0044
5 -9 5 -0.0396 0.0002
5 -9 6 0.0374 0.0045
5 -9 7 -0.0714 -0.0126
5 -9 8 0.2228 0.0178
5 -9 9 -0.4015 -0.0108
5 -9 10 0.3748 -0.0057
5 -9 11 -0.0413 0.0133
5 -9 12 -0.3655 0.0056
5 -9 13 0.4692 -0.0485
5 -9 14 -0.1678 0.0912
5 -8 0 -0.1750 -0.0119
5 -8 1 0.2662 -0.0105
5 -8 2 -0.0895 0.0213
5 -8 3 -0.2084 -0.0091
5 -8 4 0.3624 -0.0130
5 -8 5 -0.2328 0.0227
5 -8 6 -0.0476 -0.0132
5 -8 7 0.2390 -0.0027
5 -8 8 -0.2961 0.0100
5 -8 9 0.3953 -0.0084
5 -8 10 -0.6364 0.0084
5 -8 11 0.8477 -0.0144
5 -8 12 -0.7935 0.0156
5 -8 13 0.4993 0.0042
5 -8 14 -0.2311 -0.0472
5 -8 15 0.1692 0.0928
5 -7 0 0.0600 -0.0013
5 -7 1 -0.2730 0.0187
5 -7 2 0.3663 -0.0318
5 -7 3 -0.2489 0.0260
5 -7 4 0.0090 -0.0075
5 -7 5 0.1210 -0.0049
5 -7 6 -0.0420 0.0013
5 -7 7 -0.0664 0.0096
5 -7 8 -0.0042 -0.0127
5 -7 9 0.1723 0.0037
5 -7 10 -0.1573 0.0084
5 -7 11 -0.1330 -0.0121
5 -7 12 0.4735 0.0051
5 -7 13 -0.6197 0.0031
5 -7 14 0.5783 0.0001
5 -7 15 -0.4952 -0.0183
5 -7 16 0.4065 0.0395
5 -6 0 -0.3122 0.0094
5 -6 1 -0.0826 -0.0104
5 -6 2 0.3690 0.0187
5 -6 3 -0.5157 -0.0218
5 -6 4 0.5289 0.0152
5 -6 5 -0.3002 -0.0063
5 -6 6 -0.1937 0.0028
5 -6 7 0.6281 -0.0044
5 -6 8 -0.5665 0.0056
5 -6 9 0.0295 -0.0038
5 -6 10 0.4239 0.0009
5 -6 11 -0.3413 -0.0001
5 -6 12 -0.0753 0.0025
5 -6 13 0.2698 -0.0073
5 -6 14 -0.0617 0.0111
5 -6 15 -0.1881 -0.0098
5 -6 16 0.1295 0.0035
5 -6 17 0.1257 0.0019
5 -5 0 -0.3345 0.0087
5 -5 1 0.1107 -0.0053
5 -5 2 0.3019 -0.0062
5 -5 3 -0.6351 0.0173
5 -5 4 0.4901 -0.0213
5 -5 5 -0.0038 0.0179
5 -5 6 -0.1378 -0.0098
5 -5 7 -0.4362 -0.0006
5 -5 8 1.1950 0.0095
5 -5 9 -1.3078 -0.0114
5 -5 10 0.6872 0.0043
5 -5 11 -0.0627 0.0066
5 -5 12 0.0097 -0.0137
5 -5 13 -0.2700 0.0149
5 -5 14 0.2102 -0.0132
5 -5 15 0.3071 0.0108
5 -5 16 -0.7977 -0.0078
5 -5 17 0.8096 0.0063
5 -5 18 -0.4249 -0.0099
5 -4 0 0.5587 -0.0356
5 -4 1 -1.1593 0.0311
5 -4 2 1.2725 -0.0151
5 -4 3 -0.4489 -0.0010
5 -4 4 -0.6955 0.0083
5 -4 5 1.1967 -0.0086
5 -4 6 -0.9032 0.0077
5 -4 7 0.5504 -0.0065
5 -4 8 -0.7368 0.0019
5 -4 9 1.2284 0.0048
5 -4 10 -1.4044 -0.0080
5 -4 11 1.0689 0.0057
5 -4 12 -0.5584 -0.0012
5 -4 13 0.2120 -0.0020
5 -4 14 -0.0348 0.0042
5 -4 15 -0.1290 -0.0069
5 -4 16 0.3256 0.0091
5 -4 17 -0.4751 -0.0104
5 -4 18 0.4982 0.0133
5 -4 19 -0.3821 -0.0191
5 -3 0 1.8204 0.0084
5 -3 1 -1.3455 -0.0139
5 -3 2 0.1462 0.0138
5 -3 3 0.6391 -0.0093
5 -3 4 -0.5476 0.0071
5 -3 5 0.0374 -0.0090
5 -3 6 0.2876 0.0095
5 -3 7 -0.3219 -0.0049
5 -3 8 0.2885 -0.0014
5 -3 9 -0.3006 0.0034
5 -3 10 0.3244 0.0004
5 -3 11 -0.3573 -0.0068
5 -3 12 0.3774 0.0109
5 -3 13 -0.2267 -0.0082
5 -3 14 -0.1908 -0.0025
5 -3 15 0.6356 0.0169
5 -3 16 -0.7135 -0.0260
5 -3 17 0.3705 0.0256
5 -3 18 0.0119 -0.0196
5 -3 19 -0.0940 0.0146
5 -2 0 -0.9992 0.0154
5 -2 1 0.7799 -0.0096
5 -2 2 -0.1248 0.0010
5 -2 3 -0.1275 0.0068
5 -2 4 -0.1312 -0.0125
5 -2 5 0.2785 0.0144
5 -2 6 0.0559 -0.0104
5 -2 7 -0.4749 0.0013
5 -2 8 0.4621 0.0074
5 -2 9 -0.1341 -0.0106
5 -2 10 -0.0269 0.0071
5 -2 11 -0.0558 0.0013
5 -2 12 0.0239 -0.0109
5 -2 13 0.2196 0.0149
5 -2 14 -0.2715 -0.0070
5 -2 15 -0.1410 -0.0093
5 -2 16 0.6559 0.0193
5 -2 17 -0.7045 -0.0115
5 -2 18 0.2494 -0.0068
5 -2 19 0.2119 0.0168
5 -2 20 -0.3019 -0.0107
5 -1 0 0.6963 -0.0301
5 -1 1 -0.4326 0.0197
5 -1 2 -0.6107 -0.0088
5 -1 3 1.1909 -0.0005
5 -1 4 -0.7443 0.0078
5 -1 5 -0.0198 -0.0107
5 -1 6 0.1706 0.0060
5 -1 7 0.2431 0.0043
5 -1 8 -0.4648 -0.0120
5 -1 9 0.2068 0.0125
5 -1 10 0.0534 -0.0092
5 -1 11 0.0407 0.0068
5 -1 12 -0.1500 -0.0032
5 -1 13 -0.1542 -0.0052
5 -1 14 0.6326 0.0128
5 -1 15 -0.6775 -0.0103
5 -1 16 0.1937 0.0002
5 -1 17 0.2641 0.0009
5 -1 18 -0.2368 0.0168
5 -1 19 -0.1237 -0.0398
5 -1 20 0.3833 0.0452
5 0 0 3.3364 0.0131
5 0 1 -1.3678 -0.0233
5 0 2 0.2239 0.0285
5 0 3 0.4518 -0.0249
5 0 4 -1.2083 0.0126
5 0 5 1.7956 0.0009
5 0 6 -1.5990 -0.0049
5 0 7 0.7737 -0.0035
5 0 8 -0.2312 0.0136
5 0 9 0.4057 -0.0127
5 0 10 -0.6687 0.0029
5 0 11 0.3159 0.0019
5 0 12 0.3503 0.0044
5 0 13 -0.4672 -0.0110
5 0 14 -0.1050 0.0054
5 0 15 0.5744 0.0077
5 0 16 -0.3379 -0.0127
5 0 17 -0.2379 0.0036
5 0 18 0.4072 0.0082
5 0 19 -0.0307 -0.0095
5 0 20 -0.3950 -0.0001
5 1 0 -7.4287 0.0335
5 1 1 4.8161 -0.0131
5 1 2 -2.6772 -0.0138
5 1 3 1.3109 0.0343
5 1 4 0.1230 -0.0369
5 1 5 -1.8634 0.0201
5 1 6 2.9522 0.0027
5 1 7 -2.6124 -0.0129
5 1 8 1.4696 0.0053
5 1 9 -0.7856 0.0067
5 1 10 0.8623 -0.0079
5 1 11 -0.9228 -0.0008
5 1 12 0.4704 0.0065
5 1 13 -0.0014 -0.0019
5 1 14 0.1151 -0.0066
5 1 15 -0.5269 0.0091
5 1 16 0.4897 -0.0045
5 1 17 0.0867 -0.0000
5 1 18 -0.5008 -0.0034
5 1 19 0.2311 0.0169
5 1 20 0.4136 -0.0351
5 1 21 -0.7665 0.0465
5 2 0 5.9232 -0.0246
5 2 1 -3.7590 0.0188
5 2 2 1.8771 -0.0107
5 2 3 -1.4733 -0.0013
5 2 4 1.7132 0.0142
5 2 5 -1.1081 -0.0195
5 2 6 -0.4588 0.0125
5 2 7 1.7204 0.0009
5 2 8 -1.7845 -0.0092
5 2 9 1.1285 0.0081
5 2 10 -0.7012 -0.0026
5 2 11 0.7003 -0.0006
5 2 12 -0.6786 -0.0001
5 2 13 0.4495 0.0018
5 2 14 -0.2902 -0.0012
5 2 15 0.3292 -0.0035
5 2 16 -0.2677 0.0107
5 2 17 -0.1232 -0.0158
5 2 18 0.5702 0.0158
5 2 19 -0.6111 -0.0159
5 2 20 0.1789 0.0252
5 2 21 0.3366 -0.0430
5 3 0 -0.1028 0.0040
5 3 1 -0.1355 -0.0056
5 3 2 0.3137 0.0128
5 3 3 -0.0100 -0.0178
5 3 4 -0.4515 0.0152
5 3 5 0.3327 -0.0069
5 3 6 0.4959 -0.0014
5 3 7 -1.3206 0.0063
5 3 8 1.5096 -0.0074
5 3 9 -1.2673 0.0045
5 3 10 1.1862 0.0019
5 3 11 -1.3556 -0.0076
5 3 12 1.3309 0.0074
5 3 13 -0.8731 -0.0010
5 3 14 0.2875 -0.0061
5 3 15 0.0496 0.0089
5 3 16 -0.1712 -0.0081
5 3 17 0.3464 0.0061
5 3 18 -0.6424 -0.0045
5 3 19 0.8734 0.0067
5 3 20 -0.8838 -0.0186
5 3 21 0.6968 0.0384
5 4 0 -4.7476 0.0090
5 4 1 5.1115 0.0049
5 4 2 -4.8302 -0.0214
5 4 3 3.8605 0.0284
5 4 4 -2.7751 -0.0207
5 4 5 2.3117 0.0062
5 4 6 -2.5146 0.0027
5 4 7 2.6436 -0.0029
5 4 8 -2.1300 0.0007
5 4 9 1.3326 -0.0016
5 4 10 -1.0262 0.0031
5 4 11 1.3226 -0.0007
5 4 12 -1.5277 -0.0054
5 4 13 1.0848 0.0102
5 4 14 -0.2622 -0.0093
5 4 15 -0.2813 0.0015
5 4 16 0.3268 0.0101
5 4 17 -0.2152 -0.0164
5 4 18 0.2829 0.0065
5 4 19 -0.4830 0.0192
5 4 20 0.5762 -0.0406
5 4 21 -0.4657 0.0346
5 5 0 4.8464 0.0007
5 5 1 -5.4404 -0.0066
5 5 2 6.6164 0.0163
5 5 3 -7.4924 -0.0227
5 5 4 7.2565 0.0178
5 5 5 -6.0566 -0.0041
5 5 6 4.6910 -0.0070
5 5 7 -3.6537 0.0078
5 5 8 2.8308 -0.0018
5 5 9 -2.0262 -0.0027
5 5 10 1.3455 0.0027
5 5 11 -0.9203 -0.0020
5 5 12 0.5885 0.0042
5 5 13 -0.1228 -0.0088
5 5 14 -0.3778 0.0130
5 5 15 0.5972 -0.0122
5 5 16 -0.4679 0.0017
5 5 17 0.2993 0.0156
5 5 18 -0.3926 -0.0235
5 5 19 0.6832 0.0038
5 5 20 -0.8380 0.0405
5 5 21 0.6231 -0.0791
5 6 0 -4.6019 0.0005
5 6 1 4.9916 -0.0065
5 6 2 -5.5860 0.0064
5 6 3 6.2597 0.0009
5 6 4 -6.3944 -0.0084
5 6 5 5.6811 0.0097
5 6 6 -4.5106 -0.0058
5 6 7 3.5112 0.0010
5 6 8 -2.9220 0.0038
5 6 9 2.5315 -0.0097
5 6 10 -2.0432 0.0138
5 6 11 1.3357 -0.0099
5 6 12 -0.4854 -0.0023
5 6 13 -0.2697 0.0131
5 6 14 0.6291 -0.0126
5 6 15 -0.4767 0.0017
5 6 16 0.0548 0.0079
5 6 17 0.2238 -0.0057
5 6 18 -0.1646 -0.0105
5 6 19 -0.0916 0.0352
5 6 20 0.3156 -0.0586
5 6 21 -0.4162 0.0692
5 7 0 0.3633 -0.0033
5 7 1 -1.3202 0.0246
5 7 2 2.1805 -0.0384
5 7 3 -2.7123 0.0319
5 7 4 2.7275 -0.0086
5 7 5 -2.3576 -0.0141
5 7 6 2.0160 0.0215
5 7 7 -1.9632 -0.0130
5 7 8 2.0254 -0.0010
5 7 9 -1.8599 0.0115
5 7 10 1.3857 -0.0166
5 7 11 -0.8077 0.0164
5 7 12 0.3083 -0.0106
5 7 13 0.0827 0.0020
5 7 14 -0.3366 0.0012
5 7 15 0.3619 0.0069
5 7 16 -0.1659 -0.0198
5 7 17 -0.0788 0.0191
5 7 18 0.2387 0.0094
5 7 19 -0.3743 -0.0587
5 7 20 0.5735 0.1001
5 8 0 2.7336 0.0010
5 8 1 -2.7881 -0.0067
5 8 2 2.4377 0.0198
5 8 3 -1.6772 -0.0289
5 8 4 0.8142 0.0222
5 8 5 -0.1581 -0.0023
5 8 6 -0.2930 -0.0139
5 8 7 0.6970 0.0136
5 8 8 -1.0012 -0.0018
5 8 9 0.9569 -0.0053
5 8 10 -0.5169 0.0008
5 8 11 0.0012 0.0064
5 8 12 0.2430 -0.0049
5 8 13 -0.2140 -0.0045
5 8 14 0.1651 0.0113
5 8 15 -0.2387 -0.0112
5 8 16 0.3422 0.0104
5 8 17 -0.3509 -0.0145
5 8 18 0.2747 0.0154
5 8 19 -0.1858 0.0009
5 8 20 0.0971 -0.0332
5 9 0 -1.9725 -0.0234
5 9 1 1.5593 0.0153
5 9 2 -1.2530 -0.0025
5 9 3 0.9469 -0.0024
5 9 4 -0.5410 -0.0020
5 9 5 0.1289 0.0066
5 9 6 0.1572 -0.0061
5 9 7 -0.3290 0.0051
5 9 8 0.4572 -0.0074
5 9 9 -0.5076 0.0077
5 9 10 0.3959 0.0008
5 9 11 -0.1655 -0.0125
5 9 12 -0.0213 0.0141
5 9 13 0.0791 -0.0020
5 9 14 -0.0854 -0.0098
5 9 15 0.1357 0.0068
5 9 16 -0.1970 0.0062
5 9 17 0.1669 -0.0087
5 9 18 -0.0365 -0.0084
5 9 19 -0.0723 0.0281
5 9 20 0.0343 -0.0261
5 10 0 0.7896 0.0150
5 10 1 -0.2424 -0.0093
5 10 2 -0.2530 -0.0097
5 10 3 0.4970 0.0244
5 10 4 -0.5472 -0.0212
5 10 5 0.5228 0.0065
5 10 6 -0.4842 0.0038
5 10 7 0.4780 -0.0040
5 10 8 -0.5510 0.0018
5 10 9 0.6651 -0.0035
5 10 10 -0.6890 0.0052
5 10 11 0.5399 -0.0025
5 10 12 -0.2947 -0.0001
5 10 13 0.1090 -0.0041
5 10 14 -0.0507 0.0109
5 10 15 0.0616 -0.0064
5 10 16 -0.0665 -0.0133
5 10 17 0.0648 0.0318
5 10 18 -0.1009 -0.0286
5 10 19 0.1802 0.0047
5 11 0 0.5313 -0.0237
5 11 1 -0.5422 0.0188
5 11 2 0.5186 0.0046
5 11 3 -0.4192 -0.0268
5 11 4 0.3743 0.0260
5 11 5 -0.4689 -0.0052
5 11 6 0.5901 -0.0107
5 11 7 -0.5860 0.0049
5 11 8 0.4932 0.0118
5 11 9 -0.4836 -0.0177
5 11 10 0.6038 0.0064
5 11 11 -0.6770 0.0083
5 11 12 0.5044 -0.0132
5 11 13 -0.1067 0.0115
5 11 14 -0.2871 -0.0142
5 11 15 0.4619 0.0219
5 11 16 -0.3866 -0.0212
5 11 17 0.1810 0.0021
5 11 18 0.0239 0.0269
5 12 0 -0.1228 0.0090
5 12 1 0.1463 -0.0204
5 12 2 -0.4240 0.0168
5 12 3 0.7198 0.0006
5 12 4 -0.9653 -0.0115
5 12 5 1.2309 0.0037
5 12 6 -1.4533 0.0104
5 12 7 1.3937 -0.0108
5 12 8 -0.9443 -0.0033
5 12 9 0.3590 0.0136
5 12 10 -0.0459 -0.0068
5 12 11 0.1373 -0.0082
5 12 12 -0.3528 0.0121
5 12 13 0.3132 0.0000
5 12 14 0.0643 -0.0119
5 12 15 -0.5158 0.0036
5 12 16 0.7258 0.0246
5 12 17 -0.6135 -0.0496
5 13 0 0.5964 0.0107
5 13 1 -0.4653 -0.0101
5 13 2 0.7142 0.0026
5 13 3 -1.0766 -0.0017
5 13 4 1.2093 0.0082
5 13 5 -1.0731 -0.0139
5 13 6 0.8862 0.0146
5 13 7 -0.7855 -0.0131
5 13 8 0.6671 0.0111
5 13 9 -0.3716 -0.0059
5 13 10 -0.0799 -0.0032
5 13 11 0.4981 0.0100
5 13 12 -0.7201 -0.0059
5 13 13 0.7248 -0.0105
5 13 14 -0.5756 0.0306
5 13 15 0.3283 -0.0410
5 13 16 -0.0352 0.0321
5 14 0 -0.8658 -0.0174
5 14 1 0.9039 0.0240
5 14 2 -1.1024 -0.0127
5 14 3 1.3697 -0.0040
5 14 4 -1.3863 0.0138
5 14 5 0.9986 -0.0137
5 14 6 -0.4330 0.0073
5 14 7 0.0611 -0.0016
5 14 8 -0.0115 0.0035
5 14 9 0.0722 -0.0132
5 14 10 0.0531 0.0210
5 14 11 -0.4488 -0.0150
5 14 12 0.9313 -0.0039
5 14 13 -1.2184 0.0209
5 14 14 1.1365 -0.0235
5 14 15 -0.7189 0.0153
5 15 0 0.1749 0.0447
5 15 1 -0.0131 -0.0361
5 15 2 0.0496 0.0116
5 15 3 -0.4031 0.0113
5 15 4 0.8194 -0.0222
5 15 5 -0.9383 0.0230
5 15 6 0.6839 -0.0198
5 15 7 -0.3011 0.0165
5 15 8 0.0354 -0.0169
5 15 9 0.1186 0.0246
5 15 10 -0.3192 -0.0350
5 15 11 0.6026 0.0349
5 15 12 -0.7940 -0.0172
5 15 13 0.6999 -0.0067
5 16 0 -0.1266 -0.0869
5 16 1 0.1695 0.0434
5 16 2 -0.0975 0.0022
5 16 3 0.2046 -0.0216
5 16 4 -0.5462 0.0100
5 16 5 0.8551 0.0136
5 16 6 -0.8416 -0.0294
5 16 7 0.4981 0.0342
5 16 8 -0.0691 -0.0347
5 16 9 -0.2303 0.0317
5 16 10 0.3913 -0.0200
5 16 11 -0.5123 0.0010
5 17 0 -0.3388 0.0352
5 17 1 -0.1449 -0.0075
5 17 2 0.4299 -0.0208
5 17 3 -0.4904 0.0256
5 17 4 0.4708 -0.0045
5 17 5 -0.4814 -0.0227
5 17 6 0.4970 0.0367
5 17 7 -0.4342 -0.0378
5 17 8 0.2819 0.0386
6 -14 0 0.3405 -0.0260
6 -14 1 -0.3056 0.0381
6 -14 2 0.2196 -0.0396
6 -14 3 -0.1615 0.0432
6 -13 0 0.2091 -0.0038
6 -13 1 -0.3844 -0.0057
6 -13 2 0.4738 0.0067
6 -13 3 -0.3397 -0.0095
6 -13 4 -0.0038 0.0279
6 -13 5 0.3467 -0.0550
6 -13 6 -0.4536 0.0688
6 -12 0 -0.4577 -0.0028
6 -12 1 0.7567 0.0070
6 -12 2 -1.0559 0.0027
6 -12 3 1.0959 -0.0240
6 -12 4 -0.6630 0.0373
6 -12 5 -0.1312 -0.0281
6 -12 6 0.8320 0.0014
6 -12 7 -0.9918 0.0248
6 -12 8 0.5789 -0.0359
6 -11 0 0.7304 0.0042
6 -11 1 -0.7230 -0.0020
6 -11 2 0.6068 -0.0003
6 -11 3 -0.5580 0.0006
6 -11 4 0.5491 0.0021
6 -11 5 -0.3814 -0.0038
6 -11 6 -0.0356 -0.0003
6 -11 7 0.5034 0.0083
6 -11 8 -0.6975 -0.0108
6 -11 9 0.5067 0.0020
6 -11 10 -0.1486 0.0119
6 -10 0 -0.5297 -0.0099
6 -10 1 0.9487 0.0018
6 -10 2 -1.0512 0.0052
6 -10 3 0.9080 -0.0002
6 -10 4 -0.7354 -0.0156
6 -10 5 0.6573 0.0272
6 -10 6 -0.6291 -0.0215
6 -10 7 0.5610 0.0014
6 -10 8 -0.4501 0.0149
6 -10 9 0.3580 -0.0112
6 -10 10 -0.3020 -0.0125
6 -10 11 0.2382 0.0402
6 -10 12 -0.1476 -0.0539
6 -9 0 0.0344 -0.0012
6 -9 1 -0.0429 -0.0030
6 -9 2 0.2194 0.0044
6 -9 3 -0.5088 -0.0098
6 -9 4 0.7860 0.0190
6 -9 5 -0.9013 -0.0203
6 -9 6 0.7564 0.0040
6 -9 7 -0.3987 0.0223
6 -9 8 0.0521 -0.0373
6 -9 9 0.0211 0.0275
6 -9 10 0.2399 -0.0012
6 -9 11 -0.6069 -0.0201
6 -9 12 0.7675 0.0229
6 -9 13 -0.6199 -0.0116
6 -8 0 -0.5304 0.0198
6 -8 1 0.3970 -0.0150
6 -8 2 -0.2790 0.0103
6 -8 3 0.2178 -0.0052
6 -8 4 -0.1998 -0.0031
6 -8 5 0.2049 0.0108
6 -8 6 -0.1742 -0.0094
6 -8 7 -0.0230 -0.0032
6 -8 8 0.4624 0.0162
6 -8 9 -0.9679 -0.0154
6 -8 10 1.1574 -0.0010
6 -8 11 -0.7949 0.0175
6 -8 12 0.0758 -0.0134
6 -8 13 0.5177 -0.0172
6 -8 14 -0.6479 0.0577
6 -8 15 0.3734 -0.0798
6 -7 0 -0.3432 -0.0039
6 -7 1 0.3122 0.0065
6 -7 2 0.0681 -0.0109
6 -7 3 -0.5450 0.0126
6 -7 4 0.7343 -0.0070
6 -7 5 -0.5055 -0.0034
6 -7 6 0.1071 0.0100
6 -7 7 0.1543 -0.0074
6 -7 8 -0.2711 -0.0013
6 -7 9 0.4550 0.0072
6 -7 10 -0.7566 -0.0039
6 -7 11 0.9342 -0.0069
6 -7 12 -0.7500 0.0148
6 -7 13 0.2802 -0.0062
6 -7 14 0.1552 -0.0238
6 -7 15 -0.3087 0.0618
6 -7 16 0.1840 -0.0828
6 -6 0 0.2830 -0.0174
6 -6 1 -0.3100 0.0087
6 -6 2 0.1490 0.0072
6 -6 3 0.1694 -0.0190
6 -6 4 -0.3652 0.0161
6 -6 5 0.2212 -0.0006
6 -6 6 0.0943 -0.0131
6 -6 7 -0.2010 0.0134
6 -6 8 0.0021 -0.0023
6 -6 9 0.1863 -0.0087
6 -6 10 -0.0766 0.0105
6 -6 11 -0.1950 -0.0037
6 -6 12 0.2646 -0.0046
6 -6 13 -0.0311 0.0061
6 -6 14 -0.2389 0.0034
6 -6 15 0.2795 -0.0205
6 -6 16 -0.1244 0.0347
6 -6 17 -0.0158 -0.0363
6 -5 0 -0.1590 0.0339
6 -5 1 0.0661 -0.0208
6 -5 2 0.0536 -0.0005
6 -5 3 -0.3610 0.0190
6 -5 4 0.6457 -0.0242
6 -5 5 -0.4607 0.0155
6 -5 6 -0.2347 -0.0039
6 -5 7 0.8389 0.0001
6 -5 8 -0.7475 -0.0042
6 -5 9 0.0908 0.0074
6 -5 10 0.4275 -0.0019
6 -5 11 -0.3900 -0.0115
6 -5 12 0.1009 0.0251
6 -5 13 -0.0944 -0.0295
6 -5 14 0.4439 0.0199
6 -5 15 -0.7409 -0.0015
6 -5 16 0.6497 -0.0128
6 -5 17 -0.2752 0.0129
6 -4 0 -1.5664 -0.0230
6 -4 1 1.1384 0.0209
6 -4 2 -0.1579 -0.0103
6 -4 3 -0.6153 -0.0040
6 -4 4 0.6030 0.0119
6 -4 5 -0.1105 -0.0086
6 -4 6 -0.0439 0.0006
6 -4 7 -0.4680 0.0024
6 -4 8 1.1281 0.0016
6 -4 9 -1.2510 -0.0058
6 -4 10 0.7554 0.0034
6 -4 11 -0.1197 0.0063
6 -4 12 -0.2387 -0.0193
6 -4 13 0.3225 0.0295
6 -4 14 -0.3602 -0.0306
6 -4 15 0.4675 0.0209
6 -4 16 -0.5625 -0.0072
6 -4 17 0.5138 0.0020
6 -4 18 -0.3046 -0.0102
6 -3 0 1.3410 -0.0044
6 -3 1 -1.7461 -0.0026
6 -3 2 1.5057 0.0081
6 -3 3 -0.6262 -0.0065
6 -3 4 -0.2985 0.0000
6 -3 5 0.7607 0.0044
6 -3 6 -0.7780 -0.0037
6 -3 7 0.6736 0.0006
6 -3 8 -0.6668 0.0017
6 -3 9 0.7720 -0.0027
6 -3 10 -0.8957 0.0031
6 -3 11 0.8758 -0.0031
6 -3 12 -0.5568 0.0040
6 -3 13 0.0093 -0.0076
6 -3 14 0.4022 0.0135
6 -3 15 -0.3589 -0.0176
6 -3 16 -0.0234 0.0184
6 -3 17 0.3088 -0.0194
6 -3 18 -0.2482 0.0241
6 -3 19 0.0087 -0.0281
6 -2 0 0.4266 0.0025
6 -2 1 -0.3247 0.0030
6 -2 2 0.0101 -0.0063
6 -2 3 0.1938 0.0070
6 -2 4 -0.2932 -0.0062
6 -2 5 0.3026 0.0047
6 -2 6 -0.1162 -0.0019
6 -2 7 -0.1998 -0.0022
6 -2 8 0.3196 0.0047
6 -2 9 -0.0982 -0.0030
6 -2 10 -0.1275 -0.0001
6 -2 11 -0.0234 -0.0006
6 -2 12 0.3702 0.0052
6 -2 13 -0.3596 -0.0067
6 -2 14 -0.1342 0.0004
6 -2 15 0.5551 0.0083
6 -2 16 -0.3663 -0.0114
6 -2 17 -0.2582 0.0100
6 -2 18 0.6753 -0.0119
6 -2 19 -0.5516 0.0178
6 -1 0 -0.3863 0.0048
6 -1 1 -0.1783 -0.0066
6 -1 2 0.5825 0.0057
6 -1 3 -0.3750 -0.0027
6 -1 4 0.0148 0.0014
6 -1 5 -0.0874 -0.0045
6 -1 6 0.4749 0.0086
6 -1 7 -0.6412 -0.0085
6 -1 8 0.4639 0.0043
6 -1 9 -0.3105 -0.0021
6 -1 10 0.3422 0.0039
6 -1 11 -0.2396 -0.0025
6 -1 12 -0.2117 -0.0075
6 -1 13 0.6559 0.0185
6 -1 14 -0.6052 -0.0171
6 -1 15 0.1344 0.0033
6 -1 16 0.2074 0.0064
6 -1 17 -0.1068 0.0011
6 -1 18 -0.2023 -0.0178
6 -1 19 0.3520 0.0246
6 -1 20 -0.2782 -0.0149
6 0 0 0.3559 -0.0065
6 0 1 0.1047 0.0023
6 0 2 -0.7337 0.0015
6 0 3 0.7492 -0.0062
6 0 4 -0.3378 0.0093
6 0 5 0.1969 -0.0057
6 0 6 -0.4525 -0.0050
6 0 7 0.5616 0.0138
6 0 8 -0.2466 -0.0125
6 0 9 -0.0474 0.0044
6 0 10 -0.1269 -0.0001
6 0 11 0.4747 0.0018
6 0 12 -0.3584 -0.0001
6 0 13 -0.2746 -0.0119
6 0 14 0.8169 0.0245
6 0 15 -0.8238 -0.0222
6 0 16 0.4980 0.0029
6 0 17 -0.2562 0.0170
6 0 18 0.1747 -0.0205
6 0 19 -0.0895 0.0066
6 0 20 -0.0088 0.0117
6 1 0 2.7474 -0.0166
6 1 1 -2.0112 0.0070
6 1 2 1.2486 0.0052
6 1 3 -0.0792 -0.0072
6 1 4 -1.1588 -0.0045
6 1 5 1.6033 0.0175
6 1 6 -1.0531 -0.0159
6 1 7 0.3924 -0.0017
6 1 8 -0.4810 0.0196
6 1 9 1.0197 -0.0219
6 1 10 -1.0247 0.0094
6 1 11 0.2382 0.0044
6 1 12 0.5185 -0.0106
6 1 13 -0.4749 0.0125
6 1 14 -0.1298 -0.0170
6 1 15 0.5011 0.0233
6 1 16 -0.3414 -0.0223
6 1 17 0.0413 0.0062
6 1 18 0.0170 0.0225
6 1 19 0.0877 -0.0494
6 1 20 -0.1069 0.0565
6 2 0 -4.1477 0.0397
6 2 1 3.2603 -0.0283
6 2 2 -2.7197 0.0036
6 2 3 2.0848 0.0163
6 2 4 -0.8413 -0.0163
6 2 5 -0.6624 -0.0018
6 2 6 1.5760 0.0200
6 2 7 -1.6418 -0.0210
6 2 8 1.4054 0.0040
6 2 9 -1.3348 0.0159
6 2 10 1.2500 -0.0223
6 2 11 -0.8420 0.0110
6 2 12 0.3350 0.0086
6 2 13 -0.2173 -0.0224
6 2 14 0.4938 0.0225
6 2 15 -0.6349 -0.0133
6 2 16 0.2974 0.0072
6 2 17 0.2288 -0.0100
6 2 18 -0.4172 0.0119
6 2 19 0.1310 0.0023
6 2 20 0.3048 -0.0320
6 3 0 2.8708 -0.0250
6 3 1 -2.2826 0.0233
6 3 2 2.1526 -0.0136
6 3 3 -2.5004 0.0011
6 3 4 2.5807 0.0053
6 3 5 -1.8388 -0.0016
6 3 6 0.5382 -0.0068
6 3 7 0.6421 0.0113
6 3 8 -1.3095 -0.0082
6 3 9 1.4842 -0.0005
6 3 10 -1.3109 0.0094
6 3 11 0.9624 -0.0128
6 3 12 -0.7086 0.0069
6 3 13 0.7495 0.0058
6 3 14 -0.9350 -0.0149
6 3 15 0.8787 0.0119
6 3 16 -0.4284 -0.0012
6 3 17 -0.1335 -0.0029
6 3 18 0.4281 -0.0042
6 3 19 -0.3708 0.0085
6 3 20 0.1417 0.0055
6 4 0 -0.3629 -0.0068
6 4 1 0.8888 -0.0058
6 4 2 -1.7031 0.0141
6 4 3 2.3754 -0.0107
6 4 4 -2.3289 0.0018
6 4 5 1.4910 0.0017
6 4 6 -0.4306 0.0020
6 4 7 -0.2803 -0.0064
6 4 8 0.6428 0.0059
6 4 9 -0.9999 -0.0010
6 4 10 1.4289 -0.0058
6 4 11 -1.6570 0.0124
6 4 12 1.5178 -0.0158
6 4 13 -1.1848 0.0127
6 4 14 0.8845 -0.0049
6 4 15 -0.6264 -0.0004
6 4 16 0.3475 0.0006
6 4 17 -0.1288 -0.0031
6 4 18 0.0745 0.0140
6 4 19 -0.0876 -0.0237
6 4 20 -0.0270 0.0145
6 4 21 0.2631 0.0142
6 5 0 -1.8155 0.0352
6 5 1 1.8765 -0.0172
6 5 2 -1.5114 -0.0036
6 5 3 0.9332 0.0085
6 5 4 -0.6781 0.0040
6 5 5 1.0007 -0.0177
6 5 6 -1.4946 0.0177
6 5 7 1.5613 -0.0047
6 5 8 -1.1637 -0.0090
6 5 9 0.8388 0.0135
6 5 10 -0.9607 -0.0078
6 5 11 1.2757 -0.0032
6 5 12 -1.2842 0.0120
6 5 13 0.8651 -0.0124
6 5 14 -0.3311 0.0044
6 5 15 -0.0003 0.0023
6 5 16 0.0790 0.0018
6 5 17 -0.0147 -0.0125
6 5 18 -0.0926 0.0128
6 5 19 0.1715 0.0056
6 5 20 -0.1746 -0.0294
6 6 0 3.1487 -0.0284
6 6 1 -3.7909 0.0223
6 6 2 4.4526 -0.0096
6 6 3 -4.8163 0.0032
6 6 4 4.6716 -0.0091
6 6 5 -4.1365 0.0190
6 6 6 3.4660 -0.0194
6 6 7 -2.8246 0.0080
6 6 8 2.2964 0.0051
6 6 9 -1.9306 -0.0101
6 6 10 1.6490 0.0072
6 6 11 -1.2373 -0.0037
6 6 12 0.5918 0.0041
6 6 13 0.0808 -0.0073
6 6 14 -0.4491 0.0098
6 6 15 0.4255 -0.0084
6 6 16 -0.2365 0.0003
6 6 17 0.1460 0.0134
6 6 18 -0.2269 -0.0244
6 6 19 0.3967 0.0227
6 6 20 -0.5309 -0.0061
6 7 0 -2.6938 0.0319
6 7 1 3.4983 -0.0331
6 7 2 -4.1140 0.0214
6 7 3 4.3908 -0.0051
6 7 4 -4.1817 -0.0031
6 7 5 3.5822 -0.0003
6 7 6 -2.8971 0.0062
6 7 7 2.4062 -0.0052
6 7 8 -2.2058 -0.0006
6 7 9 2.1845 0.0018
6 7 10 -2.0652 0.0045
6 7 11 1.5714 -0.0092
6 7 12 -0.7161 0.0032
6 7 13 -0.0940 0.0094
6 7 14 0.3980 -0.0145
6 7 15 -0.1562 0.0048
6 7 16 -0.2221 0.0095
6 7 17 0.3485 -0.0094
6 7 18 -0.2208 -0.0129
6 7 19 0.0655 0.0438
6 7 20 0.0239 -0.0592
6 8 0 -0.4823 -0.0178
6 8 1 0.1773 0.0343
6 8 2 0.2623 -0.0369
6 8 3 -0.7025 0.0176
6 8 4 0.9451 0.0118
6 8 5 -0.9988 -0.0291
6 8 6 1.0678 0.0230
6 8 7 -1.2646 -0.0039
6 8 8 1.4630 -0.0094
6 8 9 -1.4627 0.0098
6 8 10 1.1976 -0.0057
6 8 11 -0.7509 0.0057
6 8 12 0.2738 -0.0077
6 8 13 0.0506 0.0052
6 8 14 -0.0740 -0.0007
6 8 15 -0.1678 0.0031
6 8 16 0.4175 -0.0125
6 8 17 -0.4273 0.0116
6 8 18 0.2280 0.0176
6 8 19 -0.0797 -0.0687
6 8 20 0.1456 0.1085
6 9 0 1.5610 -0.0081
6 9 1 -1.6783 -0.0058
6 9 2 1.6402 0.0250
6 9 3 -1.3205 -0.0302
6 9 4 0.8321 0.0119
6 9 5 -0.3576 0.0168
6 9 6 -0.0699 -0.0311
6 9 7 0.4987 0.0212
6 9 8 -0.8508 -0.0023
6 9 9 0.9298 -0.0043
6 9 10 -0.6547 -0.0038
6 9 11 0.1936 0.0103
6 9 12 0.1676 -0.0028
6 9 13 -0.2514 -0.0114
6 9 14 0.0811 0.0171
6 9 15 0.1811 -0.0114
6 9 16 -0.3518 0.0050
6 9 17 0.3274 -0.0048
6 9 18 -0.1341 0.0024
6 9 19 -0.1071 0.0141
6 10 0 -1.4885 0.0133
6 10 1 1.0336 -0.0107
6 10 2 -0.6654 -0.0000
6 10 3 0.4131 0.0145
6 10 4 -0.2363 -0.0206
6 10 5 0.1178 0.0128
6 10 6 -0.0154 -0.0006
6 10 7 -0.1439 -0.0020
6 10 8 0.3499 -0.0042
6 10 9 -0.4615 0.0049
6 10 10 0.3554 0.0077
6 10 11 -0.1025 -0.0221
6 10 12 -0.0698 0.0210
6 10 13 0.0032 -0.0040
6 10 14 0.2323 -0.0095
6 10 15 -0.4154 0.0038
6 10 16 0.3886 0.0135
6 10 17 -0.1903 -0.0194
6 10 18 -0.0104 0.0040
6 10 19 0.0886 0.0175
6 11 0 0.7278 -0.0027
6 11 1 -0.5924 0.0096
6 11 2 0.4989 -0.0202
6 11 3 -0.4845 0.0210
6 11 4 0.4646 -0.0100
6 11 5 -0.3947 -0.0024
6 11 6 0.2916 0.0082
6 11 7 -0.1498 -0.0097
6 11 8 -0.0490 0.0120
6 11 9 0.2422 -0.0132
6 11 10 -0.3034 0.0073
6 11 11 0.2012 0.0048
6 11 12 -0.0835 -0.0139
6 11 13 0.1361 0.0135
6 11 14 -0.3610 -0.0096
6 11 15 0.5466 0.0151
6 11 16 -0.4809 -0.0332
6 11 17 0.1782 0.0508
6 11 18 0.1307 -0.0502
6 12 0 -0.0716 -0.0177
6 12 1 0.0267 0.0124
6 12 2 -0.0695 0.0063
6 12 3 0.1632 -0.0186
6 12 4 -0.0994 0.0116
6 12 5 -0.1823 0.0066
6 12 6 0.4513 -0.0182
6 12 7 -0.4437 0.0154
6 12 8 0.1876 -0.0053
6 12 9 0.0233 -0.0012
6 12 10 0.0404 0.0005
6 12 11 -0.3116 0.0028
6 12 12 0.5300 -0.0029
6 12 13 -0.5085 -0.0014
6 12 14 0.2666 0.0060
6 12 15 0.0477 -0.0071
6 12 16 -0.2966 0.0069
6 12 17 0.4101 -0.0119
6 13 0 0.3774 0.0322
6 13 1 -0.2062 -0.0250
6 13 2 -0.1509 0.0028
6 13 3 0.4408 0.0160
6 13 4 -0.6605 -0.0154
6 13 5 0.9477 -0.0009
6 13 6 -1.2606 0.0156
6 13 7 1.3332 -0.0172
6 13 8 -0.9903 0.0092
6 13 9 0.4122 -0.0024
6 13 10 -0.0023 0.0033
6 13 11 0.0029 -0.0084
6 13 12 -0.2790 0.0084
6 13 13 0.4760 0.0026
6 13 14 -0.3577 -0.0194
6 13 15 -0.0113 0.0266
6 13 16 0.3697 -0.0130
6 14 0 0.2472 -0.0483
6 14 1 -0.2505 0.0328
6 14 2 0.5441 -0.0058
6 14 3 -0.8376 -0.0156
6 14 4 0.8928 0.0222
6 14 5 -0.7653 -0.0202
6 14 6 0.6757 0.0203
6 14 7 -0.7271 -0.0227
6 14 8 0.8126 0.0190
6 14 9 -0.7650 -0.0057
6 14 10 0.5314 -0.0091
6 14 11 -0.2010 0.0152
6 14 12 -0.0872 -0.0092
6 14 13 0.2384 -0.0055
6 14 14 -0.2345 0.0241
6 14 15 0.1159 -0.0392
6 15 0 -0.2037 0.0469
6 15 1 0.1181 -0.0234
6 15 2 -0.3116 -0.0025
6 15 3 0.6479 0.0096
6 15 4 -0.8347 0.0066
6 15 5 0.7432 -0.0266
6 15 6 -0.5136 0.0279
6 15 7 0.3651 -0.0119
6 15 8 -0.3657 0.0011
6 15 9 0.4032 -0.0101
6 15 10 -0.3390 0.0267
6 15 11 0.1532 -0.0276
6 15 12 0.0496 0.0069
6 15 13 -0.1479 0.0184
6 16 0 0.0065 0.0138
6 16 1 0.3217 0.0000
6 16 2 -0.3701 -0.0032
6 16 3 0.0154 0.0031
6 16 4 0.4787 -0.0138
6 16 5 -0.7300 0.0352
6 16 6 0.5934 -0.0503
6 16 7 -0.2332 0.0468
6 16 8 -0.1028 -0.0345
6 16 9 0.3157 0.0332
6 16 10 -0.4575 -0.0465
6 16 11 0.5630 0.0563
6 17 0 -0.1925 -0.1288
6 17 1 0.1804 0.0668
6 17 2 -0.0665 -0.0062
6 17 3 0.0937 -0.0217
6 17 4 -0.3226 0.0188
6 17 5 0.5610 -0.0065
6 17 6 -0.5625 -0.0014
6 17 7 0.2711 0.0071
7 -13 0 0.2439 0.0005
7 -13 1 -0.0542 -0.0082
7 -13 2 -0.0253 0.0011
7 -13 3 -0.1161 0.0294
7 -13 4 0.3487 -0.0610
7 -12 0 0.0293 0.0054
7 -12 1 -0.6756 -0.0077
7 -12 2 1.1827 0.0030
7 -12 3 -1.0889 -0.0032
7 -12 4 0.4031 0.0137
7 -12 5 0.3566 -0.0288
7 -12 6 -0.6307 0.0402
7 -12 7 0.3345 -0.0445
7 -11 0 0.1906 -0.0066
7 -11 1 0.2755 0.0129
7 -11 2 -0.9190 -0.0102
7 -11 3 1.2936 0.0011
7 -11 4 -1.0512 0.0100
7 -11 5 0.2901 -0.0192
7 -11 6 0.4783 0.0205
7 -11 7 -0.7638 -0.0088
7 -11 8 0.5144 -0.0116
7 -11 9 -0.0938 0.0253
7 -10 0 0.2990 0.0125
7 -10 1 -0.3991 -0.0059
7 -10 2 0.3380 -0.0045
7 -10 3 -0.2135 0.0078
7 -10 4 0.1315 -0.0019
7 -10 5 -0.1137 -0.0045
7 -10 6 0.1107 0.0022
7 -10 7 -0.0659 0.0075
7 -10 8 -0.0458 -0.0146
7 -10 9 0.2077 0.0105
7 -10 10 -0.3560 0.0034
7 -10 11 0.4057 -0.0167
7 -9 0 0.0306 -0.0129
7 -9 1 0.4121 0.0090
7 -9 2 -0.7244 0.0012
7 -9 3 0.7523 -0.0077
7 -9 4 -0.5407 0.0071
7 -9 5 0.2796 -0.0042
7 -9 6 -0.1622 0.0039
7 -9 7 0.2565 -0.0055
7 -9 8 -0.4627 0.0057
7 -9 9 0.5848 -0.0017
7 -9 10 -0.4892 -0.0081
7 -9 11 0.2276 0.0252
7 -9 12 0.0107 -0.0470
7 -8 0 -0.1258 -0.0049
7 -8 1 0.2272 0.0039
7 -8 2 -0.1584 -0.0034
7 -8 3 -0.1443 0.0024
7 -8 4 0.5550 -0.0013
7 -8 5 -0.8107 0.0033
7 -8 6 0.6903 -0.0093
7 -8 7 -0.2181 0.0144
7 -8 8 -0.2938 -0.0117
7 -8 9 0.4674 0.0006
7 -8 10 -0.1775 0.0126
7 -8 11 -0.3476 -0.0207
7 -8 12 0.7451 0.0231
7 -8 13 -0.8167 -0.0253
7 -8 14 0.6198 0.0320
7 -7 0 -0.4894 0.0089
7 -7 1 0.6691 -0.0162
7 -7 2 -0.7088 0.0135
7 -7 3 0.6172 -0.0055
7 -7 4 -0.4869 -0.0006
7 -7 5 0.4340 0.0017
7 -7 6 -0.4375 -0.0001
7 -7 7 0.3059 -0.0002
7 -7 8 0.0988 -0.0022
7 -7 9 -0.6184 0.0060
7 -7 10 0.8706 -0.0107
7 -7 11 -0.6040 0.0161
7 -7 12 -0.0487 -0.0191
7 -7 13 0.6816 0.0144
7 -7 14 -0.9425 -0.0014
7 -7 15 0.7628 -0.0112
7 -6 0 -0.2470 0.0132
7 -6 1 -0.0065 0.0043
7 -6 2 0.5365 -0.0147
7 -6 3 -1.0113 0.0100
7 -6 4 1.1142 0.0040
7 -6 5 -0.8738 -0.0142
7 -6 6 0.5836 0.0134
7 -6 7 -0.4278 -0.0060
7 -6 8 0.3159 -0.0005
7 -6 9 -0.1105 0.0034
7 -6 10 -0.1166 -0.0043
7 -6 11 0.1567 0.0034
7 -6 12 0.0680 0.0007
7 -6 13 -0.4084 -0.0059
7 -6 14 0.6429 0.0057
7 -6 15 -0.6517 0.0038
7 -6 16 0.4539 -0.0176
7 -5 0 0.2445 -0.0211
7 -5 1 -0.1517 0.0065
7 -5 2 -0.0937 0.0112
7 -5 3 0.3208 -0.0194
7 -5 4 -0.2788 0.0144
7 -5 5 0.0057 -0.0032
7 -5 6 0.1309 -0.0044
7 -5 7 0.1246 0.0043
7 -5 8 -0.5555 0.0011
7 -5 9 0.7121 -0.0065
7 -5 10 -0.4580 0.0083
7 -5 11 0.1179 -0.0065
7 -5 12 -0.0671 0.0047
7 -5 13 0.3166 -0.0073
7 -5 14 -0.5706 0.0154
7 -5 15 0.5899 -0.0248
7 -5 16 -0.3996 0.0301
7 -5 17 0.1822 -0.0298
7 -4 0 0.0606 0.0259
7 -4 1 -0.0126 -0.0079
7 -4 2 0.0186 -0.0098
7 -4 3 -0.2024 0.0185
7 -4 4 0.3434 -0.0183
7 -4 5 -0.1379 0.0149
7 -4 6 -0.3385 -0.0115
7 -4 7 0.6389 0.0073
7 -4 8 -0.4519 -0.0026
7 -4 9 -0.0514 0.0007
7 -4 10 0.4440 -0.0032
7 -4 11 -0.5089 0.0063
7 -4 12 0.3871 -0.0057
7 -4 13 -0.3343 0.0044
7 -4 14 0.4377 -0.0109
7 -4 15 -0.5649 0.0267
7 -4 16 0.5271 -0.0415
7 -4 17 -0.2826 0.0437
7 -3 0 -1.5893 -0.0274
7 -3 1 1.2950 0.0161
7 -3 2 -0.4992 -0.0035
7 -3 3 -0.2221 -0.0052
7 -3 4 0.4483 0.0088
7 -3 5 -0.2638 -0.0099
7 -3 6 0.0657 0.0093
7 -3 7 -0.1523 -0.0045
7 -3 8 0.5099 -0.0052
7 -3 9 -0.8640 0.0138
7 -3 10 0.8809 -0.0126
7 -3 11 -0.4337 0.0009
7 -3 12 -0.2325 0.0121
7 -3 13 0.6706 -0.0176
7 -3 14 -0.6528 0.0164
7 -3 15 0.3727 -0.0156
7 -3 16 -0.1602 0.0179
7 -3 17 0.0938 -0.0188
7 -3 18 -0.0254 0.0142
7 -2 0 1.3516 0.0050
7 -2 1 -1.5069 -0.0040
7 -2 2 1.3871 0.0044
7 -2 3 -0.9779 -0.0059
7 -2 4 0.3577 0.0057
7 -2 5 0.3023 -0.0006
7 -2 6 -0.7094 -0.0082
7 -2 7 0.6588 0.0130
7 -2 8 -0.3466 -0.0070
7 -2 9 0.2549 -0.0070
7 -2 10 -0.5652 0.0176
7 -2 11 0.8540 -0.0156
7 -2 12 -0.6003 0.0036
7 -2 13 -0.0932 0.0092
7 -2 14 0.5572 -0.0163
7 -2 15 -0.3510 0.0175
7 -2 16 -0.2479 -0.0134
7 -2 17 0.6418 0.0042
7 -2 18 -0.5824 0.0064
7 -2 19 0.2774 -0.0111
7 -1 0 -0.4597 -0.0081
7 -1 1 0.1653 0.0066
7 -1 2 -0.0847 -0.0023
7 -1 3 0.2796 0.0019
7 -1 4 -0.5685 -0.0073
7 -1 5 0.5655 0.0112
7 -1 6 -0.1615 -0.0059
7 -1 7 -0.2328 -0.0061
7 -1 8 0.1813 0.0127
7 -1 9 0.1611 -0.0062
7 -1 10 -0.2363 -0.0068
7 -1 11 -0.1283 0.0128
7 -1 12 0.4575 -0.0078
7 -1 13 -0.2861 -0.0008
7 -1 14 -0.1961 0.0067
7 -1 15 0.4003 -0.0123
7 -1 16 -0.0863 0.0214
7 -1 17 -0.4133 -0.0294
7 -1 18 0.6600 0.0277
7 -1 19 -0.5455 -0.0156
7 0 0 0.5066 0.0071
7 0 1 -0.4710 -0.0071
7 0 2 0.2939 0.0013
7 0 3 -0.0759 0.0022
7 0 4 0.0825 0.0023
7 0 5 -0.2789 -0.0107
7 0 6 0.3864 0.0120
7 0 7 -0.3523 -0.0009
7 0 8 0.4202 -0.0132
7 0 9 -0.6548 0.0158
7 0 10 0.7201 -0.0038
7 0 11 -0.3442 -0.0099
7 0 12 -0.2258 0.0123
7 0 13 0.5119 -0.0053
7 0 14 -0.4277 0.0010
7 0 15 0.3140 -0.0049
7 0 16 -0.3861 0.0087
7 0 17 0.4626 -0.0023
7 0 18 -0.3319 -0.0135
7 0 19 0.1098 0.0269
7 1 0 -1.1855 0.0106
7 1 1 1.0062 -0.0117
7 1 2 -0.5461 0.0163
7 1 3 0.0366 -0.0195
7 1 4 0.0470 0.0155
7 1 5 0.3217 -0.0041
7 1 6 -0.5874 -0.0068
7 1 7 0.3464 0.0071
7 1 8 0.0841 0.0047
7 1 9 -0.1079 -0.0182
7 1 10 -0.3297 0.0207
7 1 11 0.7074 -0.0100
7 1 12 -0.6428 -0.0041
7 1 13 0.2779 0.0105
7 1 14 0.1028 -0.0084
7 1 15 -0.4735 0.0073
7 1 16 0.8716 -0.0180
7 1 17 -1.0702 0.0406
7 1 18 0.7883 -0.0616
7 1 19 -0.1616 0.0636
7 1 20 -0.2996 -0.0409
7 2 0 3.0878 -0.0262
7 2 1 -2.6718 0.0200
7 2 2 1.6588 -0.0136
7 2 3 -0.3281 0.0123
7 2 4 -0.5854 -0.0147
7 2 5 0.6337 0.0147
7 2 6 -0.2309 -0.0086
7 2 7 0.1724 -0.0007
7 2 8 -0.6438 0.0067
7 2 9 1.0363 -0.0049
7 2 10 -0.7897 -0.0034
7 2 11 0.0881 0.0115
7 2 12 0.4527 -0.0118
7 2 13 -0.5328 0.0026
7 2 14 0.3394 0.0080
7 2 15 -0.1208 -0.0087
7 2 16 -0.0847 -0.0005
7 2 17 0.2817 0.0044
7 2 18 -0.3575 0.0127
7 2 19 0.2281 -0.0450
7 2 20 -0.0019 0.0660
7 3 0 -3.5529 0.0217
7 3 1 3.2236 -0.0134
7 3 2 -2.7454 0.0021
7 3 3 2.0708 0.0023
7 3 4 -1.2350 0.0008
7 3 5 0.3947 -0.0051
7 3 6 0.3550 0.0061
7 3 7 -1.0050 -0.0039
7 3 8 1.4315 0.0001
7 3 9 -1.3982 0.0041
7 3 10 0.9069 -0.0052
7 3 11 -0.3746 -0.0008
7 3 12 0.2445 0.0119
7 3 13 -0.4786 -0.0164
7 3 14 0.6275 0.0051
7 3 15 -0.3872 0.0130
7 3 16 -0.0902 -0.0159
7 3 17 0.4488 -0.0063
7 3 18 -0.5067 0.0362
7 3 19 0.3150 -0.0462
7 3 20 -0.0105 0.0284
7 4 0 2.7454 0.0008
7 4 1 -3.0977 -0.0035
7 4 2 3.2758 0.0094
7 4 3 -3.2208 -0.0100
7 4 4 2.8568 0.0032
7 4 5 -2.1466 0.0038
7 4 6 1.1006 -0.0051
7 4 7 0.1341 0.0028
7 4 8 -1.1660 -0.0024
7 4 9 1.5486 0.0031
7 4 10 -1.2513 -0.0008
7 4 11 0.8137 -0.0027
7 4 12 -0.8111 0.0005
7 4 13 1.1977 0.0074
7 4 14 -1.3901 -0.0100
7 4 15 1.0124 0.0004
7 4 16 -0.3359 0.0097
7 4 17 -0.1109 -0.0007
7 4 18 0.1611 -0.0289
7 4 19 -0.0588 0.0555
7 4 20 0.0281 -0.0554
7 5 0 -1.1205 -0.0292
7 5 1 2.1692 0.0148
7 5 2 -3.1142 -0.0064
7 5 3 3.4205 0.0072
7 5 4 -2.9141 -0.0104
7 5 5 1.9570 0.0100
7 5 6 -1.0607 -0.0059
7 5 7 0.4067 0.0003
7 5 8 0.1437 0.0057
7 5 9 -0.6829 -0.0092
7 5 10 1.1240 0.0049
7 5 11 -1.4100 0.0083
7 5 12 1.6102 -0.0212
7 5 13 -1.7150 0.0221
7 5 14 1.5420 -0.0102
7 5 15 -1.0226 -0.0036
7 5 16 0.4589 0.0128
7 5 17 -0.2762 -0.0235
7 5 18 0.5258 0.0428
7 5 19 -0.8096 -0.0622
7 5 20 0.7377 0.0635
7 6 0 -0.3824 0.0377
7 6 1 0.2624 -0.0248
7 6 2 0.0521 0.0120
7 6 3 -0.2547 -0.0096
7 6 4 0.0776 0.0153
7 6 5 0.3792 -0.0183
7 6 6 -0.7294 0.0121
7 6 7 0.7430 -0.0003
7 6 8 -0.5865 -0.0093
7 6 9 0.5718 0.0117
7 6 10 -0.7920 -0.0066
7 6 11 1.0881 -0.0042
7 6 12 -1.2661 0.0160
7 6 13 1.2237 -0.0209
7 6 14 -0.9409 0.0136
7 6 15 0.5063 0.0019
7 6 16 -0.1454 -0.0148
7 6 17 0.0725 0.0186
7 6 18 -0.2628 -0.0164
7 6 19 0.4668 0.0155
7 6 20 -0.4907 -0.0191
7 7 0 1.5514 -0.0112
7 7 1 -2.1989 0.0029
7 7 2 2.7139 -0.0005
7 7 3 -2.9663 0.0093
7 7 4 2.9139 -0.0228
7 7 5 -2.6074 0.0267
7 7 6 2.1510 -0.0124
7 7 7 -1.7067 -0.0120
7 7 8 1.4479 0.0279
7 7 9 -1.4033 -0.0235
7 7 10 1.3875 0.0054
7 7 11 -1.1866 0.0101
7 7 12 0.8029 -0.0126
7 7 13 -0.4276 0.0054
7 7 14 0.1931 0.0020
7 7 15 -0.0640 -0.0043
7 7 16 -0.0224 0.0023
7 7 17 0.0462 0.0018
7 7 18 -0.0041 -0.0092
7 7 19 0.0016 0.0215
7 7 20 -0.1246 -0.0345
7 8 0 -0.8614 0.0137
7 8 1 1.4432 0.0036
7 8 2 -1.9972 -0.0206
7 8 3 2.3763 0.0228
7 8 4 -2.4357 -0.0064
7 8 5 2.1798 -0.0163
7 8 6 -1.7612 0.0253
7 8 7 1.3869 -0.0118
7 8 8 -1.2100 -0.0121
7 8 9 1.2210 0.0247
7 8 10 -1.2219 -0.0169
7 8 11 0.9939 0.0011
7 8 12 -0.5456 0.0046
7 8 13 0.1353 0.0031
7 8 14 0.0049 -0.0106
7 8 15 0.0854 0.0055
7 8 16 -0.1886 0.0070
7 8 17 0.1894 -0.0104
7 8 18 -0.1614 -0.0032
7 8 19 0.1884 0.0215
7 9 0 -0.5561 0.0003
7 9 1 0.5134 -0.0008
7 9 2 -0.2726 0.0100
7 9 3 -0.1256 -0.0246
7 9 4 0.4952 0.0323
7 9 5 -0.7284 -0.0225
7 9 6 0.8682 -0.0004
7 9 7 -0.9801 0.0186
7 9 8 1.0402 -0.0189
7 9 9 -0.9686 0.0065
7 9 10 0.7203 0.0031
7 9 11 -0.3362 -0.0033
7 9 12 -0.0552 0.0022
7 9 13 0.2829 -0.0089
7 9 14 -0.2398 0.0197
7 9 15 -0.0153 -0.0227
7 9 16 0.2839 0.0154
7 9 17 -0.3866 -0.0115
7 9 18 0.3024 0.0253
7 9 19 -0.1500 -0.0518
7 10 0 0.9814 -0.0325
7 10 1 -0.9759 0.0229
7 10 2 0.7909 -0.0025
7 10 3 -0.4295 -0.0095
7 10 4 0.0680 0.0028
7 10 5 0.1613 0.0132
7 10 6 -0.3182 -0.0208
7 10 7 0.5210 0.0140
7 10 8 -0.7365 -0.0028
7 10 9 0.7892 -0.0020
7 10 10 -0.5703 0.0015
7 10 11 0.1779 -0.0047
7 10 12 0.1642 0.0135
7 10 13 -0.2930 -0.0183
7 10 14 0.2072 0.0100
7 10 15 -0.0206 0.0081
7 10 16 -0.1448 -0.0230
7 10 17 0.2219 0.0259
7 10 18 -0.1952 -0.0216
7 11 0 -1.3735 0.0266
7 11 1 1.4102 -0.0254
7 11 2 -1.3134 0.0100
7 11 3 1.0604 0.0096
7 11 4 -0.7620 -0.0190
7 11 5 0.5376 0.0135
7 11 6 -0.3557 -0.0017
7 11 7 0.1040 -0.0056
7 11 8 0.1962 0.0059
7 11 9 -0.3556 -0.0047
7 11 10 0.2452 0.0058
7 11 11 0.0021 -0.0062
7 11 12 -0.0935 0.0011
7 11 13 -0.1177 0.0081
7 11 14 0.4714 -0.0118
7 11 15 -0.6577 0.0016
7 11 16 0.5129 0.0180
7 11 17 -0.1510 -0.0296
7 12 0 0.7892 -0.0118
7 12 1 -1.1191 0.0086
7 12 2 1.4533 -0.0004
7 12 3 -1.5676 -0.0063
7 12 4 1.3720 0.0057
7 12 5 -1.0023 -0.0003
7 12 6 0.6512 -0.0025
7 12 7 -0.3860 -0.0007
7 12 8 0.1715 0.0061
7 12 9 0.0015 -0.0083
7 12 10 -0.1033 0.0066
7 12 11 0.1646 -0.0028
7 12 12 -0.2941 -0.0023
7 12 13 0.5460 0.0091
7 12 14 -0.8048 -0.0177
7 12 15 0.8605 0.0288
7 12 16 -0.6140 -0.0418
7 12 17 0.1906 0.0518
7 13 0 -0.2956 0.0121
7 13 1 0.2673 -0.0120
7 13 2 -0.4109 0.0013
7 13 3 0.5346 0.0167
7 13 4 -0.3765 -0.0288
7 13 5 -0.0672 0.0271
7 13 6 0.4864 -0.0163
7 13 7 -0.5504 0.0057
7 13 8 0.2283 0.0009
7 13 9 0.1810 -0.0045
7 13 10 -0.3064 0.0043
7 13 11 0.0029 0.0006
7 13 12 0.5403 -0.0053
7 13 13 -0.9456 0.0021
7 13 14 0.9309 0.0103
7 13 15 -0.5166 -0.0243
7 14 0 0.2085 0.0123
7 14 1 0.0951 -0.0070
7 14 2 -0.3359 -0.0029
7 14 3 0.3923 0.0023
7 14 4 -0.3882 0.0079
7 14 5 0.5117 -0.0153
7 14 6 -0.7599 0.0129
7 14 7 0.9149 -0.0046
7 14 8 -0.7656 -0.0033
7 14 9 0.3343 0.0072
7 14 10 0.1108 -0.0051
7 14 11 -0.2680 -0.0028
7 14 12 0.0604 0.0107
7 14 13 0.2903 -0.0093
7 14 14 -0.4557 -0.0043
7 15 0 0.0715 -0.0433
7 15 1 -0.2098 0.0276
7 15 2 0.4191 0.0005
7 15 3 -0.5276 -0.0119
7 15 4 0.4917 0.0057
7 15 5 -0.4268 -0.0038
7 15 6 0.4631 0.0187
7 15 7 -0.6078 -0.0387
7 15 8 0.7431 0.0441
7 15 9 -0.7353 -0.0300
7 15 10 0.5475 0.0080
7 15 11 -0.2700 0.0083
7 15 12 0.0476 -0.0139
7 16 0 0.1779 0.0839
7 16 1 -0.3166 -0.0437
7 16 2 0.2318 -0.0171
7 16 3 0.0047 0.0416
7 16 4 -0.2398 -0.0131
7 16 5 0.3838 -0.0312
7 16 6 -0.4522 0.0446
7 16 7 0.4919 -0.0191
7 16 8 -0.5000 -0.0131
7 16 9 0.4293 0.0200
7 16 10 -0.2679 -0.0022
7 17 1 0.3083 0.0404
7 17 2 -0.4787 -0.0102
7 17 3 0.3108 -0.0193
7 17 4 0.0823 0.0147
7 17 5 -0.4092 0.0217
8 -13 0 -0.0414 -0.0452
8 -12 0 0.1219 0.0280
8 -12 1 0.3084 -0.0396
8 -12 2 -0.4793 0.0354
8 -12 3 0.2572 -0.0126
8 -12 4 0.1111 -0.0140
8 -12 5 -0.2751 0.0279
8 -11 0 -0.4966 -0.0068
8 -11 1 -0.3528 -0.0018
8 -11 2 1.1717 0.0062
8 -11 3 -1.3999 -0.0059
8 -11 4 0.9667 0.0024
8 -11 5 -0.3177 -0.0023
8 -11 6 -0.0395 0.0135
8 -11 7 -0.0104 -0.0340
8 -10 0 0.8548 -0.0074
8 -10 1 -0.5454 0.0076
8 -10 2 0.0725 -0.0042
8 -10 3 0.3187 0.0019
8 -10 4 -0.4851 -0.0009
8 -10 5 0.4597 -0.0003
8 -10 6 -0.3627 0.0004
8 -10 7 0.2641 0.0030
8 -10 8 -0.1532 -0.0105
8 -10 9 0.0215 0.0187
8 -10 10 0.0815 -0.0219
8 -9 0 -0.1475 0.0249
8 -9 1 0.0838 -0.0187
8 -9 2 -0.3417 0.0021
8 -9 3 0.8341 0.0128
8 -9 4 -1.1701 -0.0159
8 -9 5 0.9769 0.0050
8 -9 6 -0.2606 0.0113
8 -9 7 -0.5414 -0.0189
8 -9 8 0.8980 0.0098
8 -9 9 -0.6274 0.0084
8 -9 10 0.0294 -0.0174
8 -9 11 0.4196 0.0068
8 -8 0 0.5004 -0.0213
8 -8 1 -0.3088 0.0217
8 -8 2 0.1459 -0.0100
8 -8 3 -0.1604 -0.0063
8 -8 4 0.3516 0.0171
8 -8 5 -0.5479 -0.0161
8 -8 6 0.5242 0.0038
8 -8 7 -0.1867 0.0121
8 -8 8 -0.3198 -0.0196
8 -8 9 0.6986 0.0120
8 -8 10 -0.7351 0.0044
8 -8 11 0.4680 -0.0142
8 -8 12 -0.1268 0.0061
8 -8 13 -0.0854 0.0160
8 -7 0 -0.1586 0.0073
8 -7 1 0.3716 -0.0163
8 -7 2 -0.6002 0.0130
8 -7 3 0.5628 0.0029
8 -7 4 -0.1766 -0.0182
8 -7 5 -0.3169 0.0191
8 -7 6 0.5387 -0.0044
8 -7 7 -0.3278 -0.0138
8 -7 8 -0.0935 0.0217
8 -7 9 0.3268 -0.0158
8 -7 10 -0.1645 0.0033
8 -7 11 -0.2543 0.0066
8 -7 12 0.6130 -0.0099
8 -7 13 -0.6976 0.0073
8 -7 14 0.5281 0.0001
8 -6 0 -0.4011 -0.0043
8 -6 1 0.7455 0.0102
8 -6 2 -0.8687 -0.0143
8 -6 3 0.7763 0.0088
8 -6 4 -0.6371 0.0031
8 -6 5 0.6164 -0.0099
8 -6 6 -0.6937 0.0036
8 -6 7 0.6979 0.0101
8 -6 8 -0.5293 -0.0162
8 -6 9 0.2909 0.0064
8 -6 10 -0.1795 0.0109
8 -6 11 0.2854 -0.0190
8 -6 12 -0.5223 0.0092
8 -6 13 0.7147 0.0101
8 -6 14 -0.7238 -0.0230
8 -6 15 0.5265 0.0212
8 -5 0 -0.0291 0.0187
8 -5 1 -0.1257 -0.0226
8 -5 2 0.4701 0.0206
8 -5 3 -0.7990 -0.0128
8 -5 4 0.9474 0.0049
8 -5 5 -0.9516 -0.0027
8 -5 6 0.9372 0.0062
8 -5 7 -0.9389 -0.0091
8 -5 8 0.9038 0.0048
8 -5 9 -0.8201 0.0072
8 -5 10 0.7487 -0.0196
8 -5 11 -0.7305 0.0234
8 -5 12 0.7313 -0.0145
8 -5 13 -0.6939 -0.0037
8 -5 14 0.5986 0.0224
8 -5 15 -0.4555 -0.0314
8 -5 16 0.2815 0.0249
8 -4 0 -0.0423 0.0068
8 -4 1 0.0625 0.0060
8 -4 2 -0.0915 -0.0191
8 -4 3 0.0281 0.0203
8 -4 4 0.1743 -0.0081
8 -4 5 -0.3522 -0.0051
8 -4 6 0.2458 0.0069
8 -4 7 0.2030 0.0014
8 -4 8 -0.7377 -0.0062
8 -4 9 1.0062 -0.0012
8 -4 10 -0.8667 0.0143
8 -4 11 0.4769 -0.0191
8 -4 12 -0.1321 0.0114
8 -4 13 0.0293 -0.0005
8 -4 14 -0.1381 -0.0019
8 -4 15 0.2632 -0.0059
8 -4 16 -0.2490 0.0172
8 -4 17 0.1308 -0.0256
8 -3 0 -0.1491 -0.0162
8 -3 1 0.1599 0.0177
8 -3 2 -0.1656 -0.0031
8 -3 3 0.0894 -0.0134
8 -3 4 0.0375 0.0154
8 -3 5 -0.1005 -0.0023
8 -3 6 0.0245 -0.0099
8 -3 7 0.1390 0.0066
8 -3 8 -0.2325 0.0074
8 -3 9 0.1222 -0.0133
8 -3 10 0.1450 0.0003
8 -3 11 -0.3416 0.0217
8 -3 12 0.2949 -0.0334
8 -3 13 -0.1170 0.0279
8 -3 14 0.0902 -0.0168
8 -3 15 -0.2910 0.0159
8 -3 16 0.4568 -0.0282
8 -3 17 -0.3245 0.0428
8 -2 0 -0.6605 0.0185
8 -2 1 0.6544 -0.0173
8 -2 2 -0.3194 0.0042
8 -2 3 -0.1388 0.0104
8 -2 4 0.3769 -0.0136
8 -2 5 -0.1837 0.0027
8 -2 6 -0.2741 0.0111
8 -2 7 0.5063 -0.0128
8 -2 8 -0.1528 -0.0007
8 -2 9 -0.5723 0.0162
8 -2 10 1.0232 -0.0174
8 -2 11 -0.7960 0.0007
8 -2 12 0.1517 0.0214
8 -2 13 0.3397 -0.0327
8 -2 14 -0.4518 0.0281
8 -2 15 0.4105 -0.0154
8 -2 16 -0.4241 0.0065
8 -2 17 0.3877 -0.0072
8 -2 18 -0.1541 0.0137
8 -1 0 0.8101 -0.0259
8 -1 1 -1.0839 0.0272
8 -1 2 1.3352 -0.0168
8 -1 3 -1.2743 0.0025
8 -1 4 0.7471 0.0047
8 -1 5 -0.0081 0.0000
8 -1 6 -0.4298 -0.0109
8 -1 7 0.3483 0.0162
8 -1 8 -0.1086 -0.0095
8 -1 9 0.2135 -0.0042
8 -1 10 -0.6602 0.0130
8 -1 11 0.9428 -0.0107
8 -1 12 -0.6981 0.0010
8 -1 13 0.1270 0.0081
8 -1 14 0.3091 -0.0126
8 -1 15 -0.4083 0.0140
8 -1 16 0.2913 -0.0141
8 -1 17 -0.1055 0.0130
8 -1 18 -0.0957 -0.0103
8 0 0 -0.6716 -0.0133
8 0 1 0.4613 0.0046
8 0 2 -0.5089 0.0028
8 0 3 0.7204 -0.0047
8 0 4 -0.7794 0.0026
8 0 5 0.4999 -0.0014
8 0 6 -0.1027 0.0039
8 0 7 -0.0360 -0.0068
8 0 8 -0.1115 0.0041
8 0 9 0.1811 0.0049
8 0 10 0.0707 -0.0133
8 0 11 -0.4228 0.0134
8 0 12 0.4960 -0.0053
8 0 13 -0.2410 -0.0039
8 0 14 -0.0720 0.0096
8 0 15 0.2487 -0.0160
8 0 16 -0.3191 0.0301
8 0 17 0.3139 -0.0504
8 0 18 -0.1572 0.0648
8 0 19 -0.1215 -0.0604
8 1 0 1.1290 0.0262
8 1 1 -0.7867 -0.0193
8 1 2 0.4374 0.0090
8 1 3 -0.2368 -0.0032
8 1 4 0.1710 0.0031
8 1 5 -0.1192 -0.0038
8 1 6 0.1042 0.0009
8 1 7 -0.2887 0.0054
8 1 8 0.6485 -0.0104
8 1 9 -0.8545 0.0091
8 1 10 0.6615 -0.0015
8 1 11 -0.2759 -0.0073
8 1 12 0.0966 0.0117
8 1 13 -0.1499 -0.0101
8 1 14 0.0641 0.0063
8 1 15 0.3439 -0.0042
8 1 16 -0.7305 0.0030
8 1 17 0.6616 0.0028
8 1 18 -0.2069 -0.0161
8 1 19 -0.1446 0.0309
8 2 0 -1.8417 -0.0169
8 2 1 1.3621 0.0075
8 2 2 -0.6746 0.0038
8 2 3 0.2444 -0.0065
8 2 4 -0.2962 0.0011
8 2 5 0.5796 0.0039
8 2 6 -0.6942 -0.0020
8 2 7 0.5543 -0.0054
8 2 8 -0.3861 0.0132
8 2 9 0.3531 -0.0176
8 2 10 -0.4117 0.0171
8 2 11 0.5263 -0.0092
8 2 12 -0.7538 -0.0059
8 2 13 0.9871 0.0212
8 2 14 -0.8472 -0.0255
8 2 15 0.0925 0.0164
8 2 16 0.9315 -0.0070
8 2 17 -1.5023 0.0144
8 2 18 1.2441 -0.0392
8 2 19 -0.4968 0.0615
8 3 0 2.9573 0.0025
8 3 1 -2.2870 -0.0013
8 3 2 1.3019 -0.0054
8 3 3 -0.4854 0.0067
8 3 4 0.1856 0.0024
8 3 5 -0.2847 -0.0139
8 3 6 0.3626 0.0166
8 3 7 -0.1885 -0.0089
8 3 8 -0.0757 -0.0012
8 3 9 0.1687 0.0072
8 3 10 -0.0501 -0.0094
8 3 11 -0.1598 0.0084
8 3 12 0.3970 0.0009
8 3 13 -0.6362 -0.0206
8 3 14 0.7405 0.0384
8 3 15 -0.5427 -0.0337
8 3 16 0.1015 0.0020
8 3 17 0.2835 0.0333
8 3 18 -0.3856 -0.0410
8 3 19 0.2697 0.0151
8 4 0 -3.5054 -0.0012
8 4 1 2.9545 0.0097
8 4 2 -2.2441 -0.0066
8 4 3 1.6730 -0.0029
8 4 4 -1.2907 0.0047
8 4 5 0.8409 0.0058
8 4 6 -0.0999 -0.0176
8 4 7 -0.7284 0.0180
8 4 8 1.1208 -0.0071
8 4 9 -0.8289 -0.0046
8 4 10 0.2298 0.0112
8 4 11 0.0681 -0.0150
8 4 12 0.1080 0.0156
8 4 13 -0.3876 -0.0048
8 4 14 0.3743 -0.0210
8 4 15 -0.0630 0.0453
8 4 16 -0.2962 -0.0418
8 4 17 0.5367 0.0026
8 4 18 -0.6307 0.0489
8 4 19 0.5477 -0.0791
8 5 0 2.4323 0.0048
8 5 1 -2.8155 -0.0105
8 5 2 2.8886 0.0102
8 5 3 -2.7514 -0.0023
8 5 4 2.4931 -0.0042
8 5 5 -2.0150 0.0004
8 5 6 1.1528 0.0105
8 5 7 -0.0408 -0.0146
8 5 8 -0.8074 0.0044
8 5 9 0.9792 0.0122
8 5 10 -0.6769 -0.0215
8 5 11 0.5349 0.0200
8 5 12 -0.8737 -0.0150
8 5 13 1.3219 0.0105
8 5 14 -1.2935 -0.0007
8 5 15 0.7013 -0.0166
8 5 16 -0.0215 0.0280
8 5 17 -0.2766 -0.0156
8 5 18 0.1757 -0.0207
8 5 19 0.0227 0.0581
8 6 0 -0.6730 -0.0178
8 6 1 1.4766 0.0061
8 6 2 -2.1744 0.0085
8 6 3 2.4287 -0.0188
8 6 4 -2.1943 0.0188
8 6 5 1.6951 -0.0073
8 6 6 -1.1547 -0.0101
8 6 7 0.6458 0.0221
8 6 8 -0.1801 -0.0190
8 6 9 -0.2158 0.0026
8 6 10 0.5820 0.0140
8 6 11 -1.0402 -0.0172
8 6 12 1.5852 0.0063
8 6 13 -1.9334 0.0068
8 6 14 1.7533 -0.0105
8 6 15 -1.0752 0.0019
8 6 16 0.3513 0.0152
8 6 17 -0.0454 -0.0367
8 6 18 0.2218 0.0585
8 6 19 -0.5618 -0.0736
8 7 0 -0.4793 0.0104
8 7 1 0.4473 -0.0100
8 7 2 -0.1945 0.0031
8 7 3 -0.0585 0.0084
8 7 4 0.0916 -0.0183
8 7 5 0.0703 0.0219
8 7 6 -0.2185 -0.0177
8 7 7 0.2256 0.0076
8 7 8 -0.1737 0.0044
8 7 9 0.2425 -0.0122
8 7 10 -0.5395 0.0119
8 7 11 1.0212 -0.0064
8 7 12 -1.4934 0.0024
8 7 13 1.6893 -0.0030
8 7 14 -1.4529 0.0032
8 7 15 0.9045 0.0054
8 7 16 -0.3716 -0.0252
8 7 17 0.1036 0.0473
8 7 18 -0.0830 -0.0579
8 7 19 0.1370 0.0507
8 8 0 0.8067 0.0171
8 8 1 -1.2757 -0.0215
8 8 2 1.6346 0.0122
8 8 3 -1.7633 0.0019
8 8 4 1.6816 -0.0090
8 8 5 -1.4700 0.0026
8 8 6 1.1834 0.0138
8 8 7 -0.8800 -0.0285
8 8 8 0.6618 0.0296
8 8 9 -0.6162 -0.0150
8 8 10 0.7336 -0.0057
8 8 11 -0.9148 0.0197
8 8 12 1.0388 -0.0219
8 8 13 -1.0076 0.0169
8 8 14 0.7778 -0.0121
8 8 15 -0.4124 0.0094
8 8 16 0.0795 -0.0053
8 8 17 0.0705 -0.0013
8 8 18 -0.0441 0.0047
8 8 19 -0.0170 0.0025
8 9 0 0.1457 0.0058
8 9 1 0.2904 0.0203
8 9 2 -0.8067 -0.0364
8 9 3 1.2551 0.0291
8 9 4 -1.5123 -0.0039
8 9 5 1.5362 -0.0204
8 9 6 -1.3453 0.0260
8 9 7 1.0181 -0.0113
8 9 8 -0.7018 -0.0093
8 9 9 0.5352 0.0199
8 9 10 -0.5244 -0.0170
8 9 11 0.5346 0.0092
8 9 12 -0.4336 -0.0052
8 9 13 0.2243 0.0040
8 9 14 -0.0195 0.0013
8 9 15 -0.0868 -0.0137
8 9 16 0.0918 0.0263
8 9 17 -0.0471 -0.0294
8 9 18 -0.0114 0.0211
8 10 0 -1.0004 0.0017
8 10 1 0.7119 -0.0102
8 10 2 -0.1382 0.0220
8 10 3 -0.4786 -0.0277
8 10 4 0.9056 0.0196
8 10 5 -1.0835 0.0013
8 10 6 1.0816 -0.0231
8 10 7 -0.9752 0.0326
8 10 8 0.8154 -0.0267
8 10 9 -0.6536 0.0134
8 10 10 0.5084 -0.0020
8 10 11 -0.3149 -0.0054
8 10 12 -0.0122 0.0131
8 10 13 0.4318 -0.0239
8 10 14 -0.7358 0.0334
8 10 15 0.7133 -0.0347
8 10 16 -0.3654 0.0267
8 10 17 -0.0658 -0.0179
8 11 0 1.3531 -0.0202
8 11 1 -1.4272 0.0240
8 11 2 1.0526 -0.0158
8 11 3 -0.4414 0.0017
8 11 4 -0.0406 0.0077
8 11 5 0.2321 -0.0066
8 11 6 -0.2539 -0.0019
8 11 7 0.2822 0.0093
8 11 8 -0.3505 -0.0084
8 11 9 0.3821 -0.0009
8 11 10 -0.3197 0.0125
8 11 11 0.1611 -0.0212
8 11 12 0.0807 0.0257
8 11 13 -0.3721 -0.0250
8 11 14 0.6137 0.0155
8 11 15 -0.6691 0.0045
8 11 16 0.4892 -0.0272
8 11 17 -0.1919 0.0400
8 12 0 -1.5498 0.0026
8 12 1 2.0539 -0.0059
8 12 2 -2.2069 0.0050
8 12 3 1.9487 -0.0002
8 12 4 -1.5145 -0.0063
8 12 5 1.1433 0.0098
8 12 6 -0.8601 -0.0047
8 12 7 0.5679 -0.0083
8 12 8 -0.2560 0.0191
8 12 9 0.0273 -0.0176
8 12 10 0.0513 0.0046
8 12 11 -0.0397 0.0095
8 12 12 0.0473 -0.0186
8 12 13 -0.1129 0.0248
8 12 14 0.1886 -0.0295
8 12 15 -0.2097 0.0260
8 12 16 0.1493 -0.0094
8 13 0 0.9305 -0.0244
8 13 1 -1.4678 0.0196
8 13 2 1.8329 0.0027
8 13 3 -1.7818 -0.0166
8 13 4 1.3613 0.0088
8 13 5 -0.8366 0.0094
8 13 6 0.4504 -0.0193
8 13 7 -0.2736 0.0155
8 13 8 0.2283 -0.0056
8 13 9 -0.1767 -0.0029
8 13 10 0.0001 0.0085
8 13 11 0.3245 -0.0112
8 13 12 -0.6783 0.0104
8 13 13 0.8688 -0.0065
8 13 14 -0.7905 0.0010
8 13 15 0.5227 0.0068
8 14 0 -0.0907 0.0549
8 14 1 0.1772 -0.0591
8 14 2 -0.3625 0.0291
8 14 3 0.4401 0.0130
8 14 4 -0.2750 -0.0341
8 14 5 -0.0736 0.0231
8 14 6 0.3897 0.0036
8 14 7 -0.4520 -0.0238
8 14 8 0.1981 0.0287
8 14 9 0.1910 -0.0226
8 14 10 -0.3790 0.0128
8 14 11 0.1382 -0.0031
8 14 12 0.4096 -0.0046
8 14 13 -0.8479 0.0088
8 15 0 -0.2647 -0.0402
8 15 1 0.4782 0.0299
8 15 2 -0.5149 -0.0097
8 15 3 0.3775 -0.0135
8 15 4 -0.1850 0.0231
8 15 5 0.0755 -0.0117
8 15 6 -0.1042 -0.0112
8 15 7 0.2004 0.0298
8 15 8 -0.2154 -0.0368
8 15 9 0.0520 0.0338
8 15 10 0.2208 -0.0251
8 15 11 -0.4036 0.0134
8 16 0 0.1395 -0.0050
8 16 1 -0.2352 -0.0018
8 16 2 0.2777 0.0067
8 16 3 -0.2325 0.0080
8 16 4 0.1536 -0.0261
8 16 5 -0.1311 0.0203
8 16 6 0.2094 0.0147
8 16 7 -0.3468 -0.0549
8 16 8 0.4403 0.0721
8 16 9 -0.4022 -0.0587
9 -12 0 0.1850 -0.0499
9 -12 1 -0.0809 0.0692
9 -12 2 -0.1491 -0.0668
9 -11 0 0.2613 0.0205
9 -11 1 0.1731 -0.0273
9 -11 2 -0.5097 0.0307
9 -11 3 0.6088 -0.0257
9 -11 4 -0.5243 0.0099
9 -11 5 0.3754 0.0123
9 -10 0 -0.8670 0.0030
9 -10 1 0.3549 -0.0010
9 -10 2 0.3541 -0.0002
9 -10 3 -0.9482 -0.0006
9 -10 4 1.2207 0.0032
9 -10 5 -1.1541 -0.0082
9 -10 6 0.8731 0.0154
9 -10 7 -0.5458 -0.0230
9 -10 8 0.2999 0.0291
9 -9 0 0.6914 -0.0245
9 -9 1 -0.7522 0.0098
9 -9 2 0.8123 0.0054
9 -9 3 -0.7451 -0.0100
9 -9 4 0.3844 0.0011
9 -9 5 0.2422 0.0144
9 -9 6 -0.8423 -0.0229
9 -9 7 1.0762 0.0150
9 -9 8 -0.8597 0.0047
9 -9 9 0.4283 -0.0196
9 -9 10 -0.0954 0.0176
9 -8 0 -0.0366 0.0276
9 -8 1 0.0895 -0.0129
9 -8 2 -0.5287 -0.0005
9 -8 3 1.2576 0.0054
9 -8 4 -1.7959 -0.0022
9 -8 5 1.6457 -0.0054
9 -8 6 -0.7484 0.0127
9 -8 7 -0.4036 -0.0133
9 -8 8 1.1392 0.0010
9 -8 9 -1.1328 0.0218
9 -8 10 0.5986 -0.0423
9 -8 11 -0.0177 0.0471
9 -7 0 0.6111 -0.0256
9 -7 1 -0.7686 0.0174
9 -7 2 0.8875 -0.0020
9 -7 3 -0.9368 -0.0055
9 -7 4 0.9132 0.0000
9 -7 5 -0.8280 0.0102
9 -7 6 0.6644 -0.0145
9 -7 7 -0.3871 0.0111
9 -7 8 0.0165 -0.0053
9 -7 9 0.3294 -0.0004
9 -7 10 -0.4978 0.0103
9 -7 11 0.4199 -0.0281
9 -7 12 -0.1728 0.0482
9 -7 13 -0.0702 -0.0582
9 -6 0 -0.2886 0.0044
9 -6 1 0.5413 -0.0204
9 -6 2 -0.9164 0.0155
9 -6 3 1.0476 0.0020
9 -6 4 -0.7079 -0.0122
9 -6 5 0.0693 0.0049
9 -6 6 0.4283 0.0115
9 -6 7 -0.4751 -0.0206
9 -6 8 0.1530 0.0150
9 -6 9 0.1809 -0.0010
9 -6 10 -0.2364 -0.0106
9 -6 11 0.0224 0.0169
9 -6 12 0.2195 -0.0231
9 -6 13 -0.2748 0.0326
9 -6 14 0.1474 -0.0411
9 -5 0 0.0879 0.0028
9 -5 1 0.1823 0.0138
9 -5 2 -0.4325 -0.0135
9 -5 3 0.5851 0.0011
9 -5 4 -0.6536 0.0086
9 -5 5 0.6911 -0.0070
9 -5 6 -0.7151 -0.0013
9 -5 7 0.7085 0.0053
9 -5 8 -0.6707 0.0006
9 -5 9 0.6338 -0.0127
9 -5 10 -0.6276 0.0227
9 -5 11 0.6432 -0.0240
9 -5 12 -0.6282 0.0144
9 -5 13 0.5204 0.0033
9 -5 14 -0.3055 -0.0215
9 -5 15 0.0528 0.0306
9 -4 0 -0.0270 0.0030
9 -4 1 0.1703 -0.0236
9 -4 2 -0.0602 0.0240
9 -4 3 -0.2241 -0.0066
9 -4 4 0.4831 -0.0090
9 -4 5 -0.6040 0.0087
9 -4 6 0.6350 0.0015
9 -4 7 -0.6893 -0.0052
9 -4 8 0.8061 -0.0040
9 -4 9 -0.9096 0.0152
9 -4 10 0.8983 -0.0137
9 -4 11 -0.7594 -0.0021
9 -4 12 0.5713 0.0212
9 -4 13 -0.3985 -0.0343
9 -4 14 0.2290 0.0419
9 -4 15 -0.0442 -0.0474
9 -4 16 -0.0998 0.0480
9 -3 0 -0.0375 0.0257
9 -3 1 -0.0776 -0.0085
9 -3 2 0.1272 -0.0115
9 -3 3 -0.1404 0.0186
9 -3 4 0.2175 -0.0104
9 -3 5 -0.3770 -0.0014
9 -3 6 0.4612 0.0038
9 -3 7 -0.2572 0.0033
9 -3 8 -0.2419 -0.0092
9 -3 9 0.7202 0.0067
9 -3 10 -0.7752 -0.0025
9 -3 11 0.3307 0.0087
9 -3 12 0.2342 -0.0271
9 -3 13 -0.4522 0.0451
9 -3 14 0.2492 -0.0485
9 -3 15 0.0322 0.0354
9 -3 16 -0.0834 -0.0159
9 -2 0 -0.6352 -0.0203
9 -2 1 0.7967 0.0175
9 -2 2 -0.7737 -0.0032
9 -2 3 0.4566 -0.0138
9 -2 4 0.0791 0.0215
9 -2 5 -0.5289 -0.0148
9 -2 6 0.5834 0.0017
9 -2 7 -0.2484 0.0042
9 -2 8 -0.1183 0.0019
9 -2 9 0.1819 -0.0111
9 -2 10 -0.0103 0.0117
9 -2 11 -0.0421 -0.0038
9 -2 12 -0.1580 -0.0010
9 -2 13 0.2995 -0.0057
9 -2 14 -0.0362 0.0192
9 -2 15 -0.4991 -0.0260
9 -2 16 0.7939 0.0180
9 -2 17 -0.5695 0.0001
9 -1 0 0.0496 0.0319
9 -1 1 -0.0775 -0.0179
9 -1 2 0.2279 0.0004
9 -1 3 -0.3764 0.0119
9 -1 4 0.2734 -0.0154
9 -1 5 0.1707 0.0108
9 -1 6 -0.6842 -0.0011
9 -1 7 0.8227 -0.0080
9 -1 8 -0.4223 0.0112
9 -1 9 -0.2083 -0.0080
9 -1 10 0.6197 0.0027
9 -1 11 -0.6679 0.0012
9 -1 12 0.5148 -0.0050
9 -1 13 -0.2696 0.0128
9 -1 14 -0.1432 -0.0249
9 -1 15 0.7012 0.0362
9 -1 16 -1.0873 -0.0403
9 -1 17 0.9760 0.0340
9 0 0 0.5578 -0.0243
9 0 1 -0.8828 0.0182
9 0 2 1.1818 -0.0091
9 0 3 -1.1883 0.0060
9 0 4 0.8433 -0.0076
9 0 5 -0.3766 0.0078
9 0 6 0.0732 -0.0036
9 0 7 0.0196 -0.0020
9 0 8 -0.0826 0.0045
9 0 9 0.2578 -0.0016
9 0 10 -0.5037 -0.0056
9 0 11 0.7114 0.0120
9 0 12 -0.8129 -0.0102
9 0 13 0.7104 -0.0032
9 0 14 -0.2682 0.0220
9 0 15 -0.4568 -0.0339
9 0 16 1.0588 0.0306
9 0 17 -1.0835 -0.0158
9 0 18 0.5357 0.0010
9 1 0 -0.8866 -0.0133
9 1 1 0.9253 0.0164
9 1 2 -0.9343 -0.0151
9 1 3 0.8246 0.0050
9 1 4 -0.5826 0.0081
9 1 5 0.3503 -0.0122
9 1 6 -0.2927 0.0016
9 1 7 0.3719 0.0164
9 1 8 -0.3618 -0.0286
9 1 9 0.1383 0.0266
9 1 10 0.1574 -0.0114
9 1 11 -0.3301 -0.0094
9 1 12 0.3906 0.0251
9 1 13 -0.4474 -0.0273
9 1 14 0.4143 0.0163
9 1 15 -0.0663 -0.0035
9 1 16 -0.5531 0.0051
9 1 17 0.9937 -0.0265
9 1 18 -0.8480 0.0549
9 2 0 1.0380 0.0201
9 2 1 -1.0616 -0.0184
9 2 2 0.8970 0.0173
9 2 3 -0.5556 -0.0121
9 2 4 0.1798 -0.0001
9 2 5 -0.0351 0.0115
9 2 6 0.3135 -0.0102
9 2 7 -0.8552 -0.0056
9 2 8 1.1799 0.0224
9 2 9 -0.9584 -0.0245
9 2 10 0.4210 0.0090
9 2 11 -0.1245 0.0128
9 2 12 0.2838 -0.0265
9 2 13 -0.5116 0.0270
9 2 14 0.3247 -0.0189
9 2 15 0.2348 0.0087
9 2 16 -0.6573 -0.0013
9 2 17 0.5871 0.0002
9 2 18 -0.1962 -0.0072
9 3 0 -1.0143 -0.0167
9 3 1 0.8510 0.0084
9 3 2 -0.6675 -0.0050
9 3 3 0.5909 0.0085
9 3 4 -0.6422 -0.0096
9 3 5 0.7856 0.0017
9 3 6 -1.0101 0.0087
9 3 7 1.2605 -0.0097
9 3 8 -1.3438 0.0002
9 3 9 1.0810 0.0076
9 3 10 -0.6054 -0.0038
9 3 11 0.3450 -0.0065
9 3 12 -0.5598 0.0096
9 3 13 0.9652 -0.0029
9 3 14 -0.9775 -0.0005
9 3 15 0.3474 -0.0111
9 3 16 0.5642 0.0288
9 3 17 -1.1599 -0.0306
9 3 18 1.1548 0.0063
9 4 0 2.0258 -0.0056
9 4 1 -1.4374 0.0055
9 4 2 0.8845 -0.0080
9 4 3 -0.6048 0.0042
9 4 4 0.5873 0.0058
9 4 5 -0.6217 -0.0133
9 4 6 0.5670 0.0131
9 4 7 -0.4787 -0.0098
9 4 8 0.4461 0.0103
9 4 9 -0.4314 -0.0129
9 4 10 0.3668 0.0102
9 4 11 -0.3215 -0.0026
9 4 12 0.4185 0.0017
9 4 13 -0.6044 -0.0139
9 4 14 0.6585 0.0256
9 4 15 -0.4721 -0.0135
9 4 16 0.1963 -0.0270
9 4 17 -0.0354 0.0697
9 4 18 -0.0041 -0.0816
9 4 19 0.0585 0.0560
9 5 0 -2.7871 0.0070
9 5 1 2.3046 0.0036
9 5 2 -1.7909 -0.0046
9 5 3 1.4654 -0.0010
9 5 4 -1.2540 0.0050
9 5 5 0.8673 -0.0040
9 5 6 -0.1924 0.0015
9 5 7 -0.4762 -0.0010
9 5 8 0.7193 0.0007
9 5 9 -0.4781 0.0018
9 5 10 0.1205 -0.0035
9 5 11 -0.0068 -0.0008
9 5 12 0.1194 0.0077
9 5 13 -0.1852 -0.0051
9 5 14 0.0390 -0.0129
9 5 15 0.2515 0.0333
9 5 16 -0.5460 -0.0351
9 5 17 0.7574 0.0116
9 5 18 -0.8185 0.0214
9 5 19 0.6686 -0.0429
9 6 0 1.6924 -0.0030
9 6 1 -1.9240 0.0014
9 6 2 1.9620 -0.0029
9 6 3 -1.9054 0.0047
9 6 4 1.8065 -0.0033
9 6 5 -1.5361 -0.0024
9 6 6 0.9470 0.0091
9 6 7 -0.1716 -0.0103
9 6 8 -0.3926 0.0020
9 6 9 0.4945 0.0116
9 6 10 -0.3358 -0.0212
9 6 11 0.3414 0.0214
9 6 12 -0.6470 -0.0138
9 6 13 0.9350 0.0021
9 6 14 -0.8061 0.0128
9 6 15 0.2258 -0.0296
9 6 16 0.4384 0.0427
9 6 17 -0.7652 -0.0441
9 6 18 0.6220 0.0317
9 7 0 -0.0795 -0.0226
9 7 1 0.5989 0.0113
9 7 2 -1.1608 0.0144
9 7 3 1.4628 -0.0354
9 7 4 -1.4329 0.0368
9 7 5 1.2122 -0.0197
9 7 6 -0.9371 -0.0047
9 7 7 0.6336 0.0240
9 7 8 -0.2974 -0.0293
9 7 9 -0.0406 0.0176
9 7 10 0.3673 0.0052
9 7 11 -0.7183 -0.0248
9 7 12 1.0846 0.0273
9 7 13 -1.3246 -0.0110
9 7 14 1.2462 -0.0113
9 7 15 -0.7978 0.0211
9 7 16 0.1627 -0.0100
9 7 17 0.3396 -0.0134
9 7 18 -0.4654 0.0322
9 8 0 -0.8538 0.0108
9 8 1 0.7465 -0.0297
9 8 2 -0.3062 0.0243
9 8 3 -0.1732 0.0039
9 8 4 0.3687 -0.0318
9 8 5 -0.2532 0.0388
9 8 6 0.0654 -0.0228
9 8 7 -0.0084 -0.0025
9 8 8 0.0513 0.0211
9 8 9 -0.0072 -0.0244
9 8 10 -0.2572 0.0133
9 8 11 0.6981 0.0044
9 8 12 -1.1257 -0.0184
9 8 13 1.3336 0.0217
9 8 14 -1.2279 -0.0164
9 8 15 0.8686 0.0137
9 8 16 -0.4064 -0.0249
9 8 17 -0.0105 0.0481
9 8 18 0.2796 -0.0668
9 9 0 0.7770 0.0120
9 9 1 -0.9688 0.0010
9 9 2 0.9801 -0.0193
9 9 3 -0.8681 0.0219
9 9 4 0.7969 -0.0029
9 9 5 -0.8255 -0.0226
9 9 6 0.8430 0.0328
9 9 7 -0.7318 -0.0199
9 9 8 0.5272 -0.0045
9 9 9 -0.3774 0.0218
9 9 10 0.3854 -0.0237
9 9 11 -0.5262 0.0169
9 9 12 0.6893 -0.0124
9 9 13 -0.7590 0.0143
9 9 14 0.6638 -0.0182
9 9 15 -0.4016 0.0176
9 9 16 0.0533 -0.0097
9 9 17 0.2420 -0.0023
9 10 0 0.3352 0.0163
9 10 1 0.2143 -0.0080
9 10 2 -0.7077 0.0019
9 10 3 1.0520 -0.0031
9 10 4 -1.2955 0.0082
9 10 5 1.4490 -0.0100
9 10 6 -1.4234 0.0066
9 10 7 1.1861 -0.0020
9 10 8 -0.8877 -0.0005
9 10 9 0.7316 0.0020
9 10 10 -0.7326 -0.0050
9 10 11 0.6939 0.0079
9 10 12 -0.4504 -0.0064
9 10 13 0.0733 -0.0024
9 10 14 0.2101 0.0171
9 10 15 -0.2692 -0.0330
9 10 16 0.1874 0.0443
9 10 17 -0.1280 -0.0465
9 11 0 -1.1929 -0.0065
9 11 1 0.7450 0.0076
9 11 2 -0.0182 -0.0023
9 11 3 -0.6179 -0.0039
9 11 4 0.9820 0.0043
9 11 5 -1.0961 0.0039
9 11 6 1.0281 -0.0181
9 11 7 -0.8437 0.0306
9 11 8 0.6684 -0.0320
9 11 9 -0.6377 0.0178
9 11 10 0.7135 0.0055
9 11 11 -0.6400 -0.0233
9 11 12 0.1988 0.0274
9 11 13 0.4928 -0.0234
9 11 14 -1.0152 0.0220
9 11 15 1.0234 -0.0245
9 11 16 -0.5703 0.0234
9 12 0 1.2070 0.0166
9 12 1 -1.4758 -0.0082
9 12 2 1.3621 -0.0023
9 12 3 -1.0444 0.0024
9 12 4 0.7705 0.0058
9 12 5 -0.6280 -0.0087
9 12 6 0.5568 -0.0005
9 12 7 -0.4745 0.0129
9 12 8 0.3320 -0.0158
9 12 9 -0.1207 0.0092
9 12 10 -0.0834 -0.0030
9 12 11 0.1120 0.0005
9 12 12 0.1593 0.0057
9 12 13 -0.6296 -0.0186
9 12 14 0.9892 0.0266
9 12 15 -0.9802 -0.0158
9 13 0 -1.3893 -0.0342
9 13 1 1.8386 0.0277
9 13 2 -1.9926 -0.0099
9 13 3 1.8670 -0.0070
9 13 4 -1.6349 0.0088
9 13 5 1.4290 0.0042
9 13 6 -1.2637 -0.0156
9 13 7 1.0911 0.0122
9 13 8 -0.8622 0.0029
9 13 9 0.5546 -0.0171
9 13 10 -0.2139 0.0229
9 13 11 -0.0268 -0.0198
9 13 12 0.0404 0.0074
9 13 13 0.1443 0.0138
9 13 14 -0.3275 -0.0359
9 14 0 0.9380 -0.0158
9 14 1 -1.3432 0.0379
9 14 2 1.3943 -0.0310
9 14 3 -1.0795 0.0170
9 14 4 0.6128 -0.0152
9 14 5 -0.2361 0.0220
9 14 6 0.0746 -0.0213
9 14 7 -0.1196 0.0049
9 14 8 0.2511 0.0178
9 14 9 -0.2764 -0.0298
9 14 10 0.0529 0.0224
9 14 11 0.3529 -0.0044
9 14 12 -0.6662 -0.0061
9 15 0 0.1098 0.0606
9 15 1 0.0606 -0.0869
9 15 2 -0.1650 0.0775
9 15 3 0.1384 -0.0459
9 15 4 -0.0488 0.0197
9 15 5 -0.0179 -0.0149
9 15 6 0.0395 0.0253
9 15 7 -0.0226 -0.0336
9 15 8 -0.0387 0.0290
9 15 9 0.1207 -0.0165
9 15 10 -0.1324 0.0088
9 16 0 -0.3729 -0.0625
9 16 1 0.4113 0.0491
9 16 2 -0.3558 -0.0190
9 16 3 0.2158 -0.0040
9 16 4 -0.0028 0.0026
9 16 5 -0.2338 0.0190
9 16 6 0.3944 -0.0414
9 16 7 -0.3956 0.0489
10 -11 0 0.0357 -0.0174
10 -11 1 0.1044 0.0283
10 -11 2 -0.1652 -0.0293
10 -10 0 0.6589 0.0022
10 -10 1 -0.5911 -0.0029
10 -10 2 0.1847 0.0050
10 -10 3 0.3779 -0.0075
10 -10 4 -0.7562 0.0052
10 -10 5 0.7240 0.0023
10 -9 0 -0.6067 0.0162
10 -9 1 0.6958 -0.0095
10 -9 2 -0.4182 0.0050
10 -9 3 -0.1745 -0.0029
10 -9 4 0.7727 0.0026
10 -9 5 -1.0255 -0.0024
10 -9 6 0.8420 -0.0017
10 -9 7 -0.4682 0.0109
10 -9 8 0.2322 -0.0201
10 -8 0 -0.2986 -0.0040
10 -8 1 0.0962 -0.0044
10 -8 2 0.2386 -0.0002
10 -8 3 -0.5189 0.0081
10 -8 4 0.5216 -0.0090
10 -8 5 -0.2033 0.0040
10 -8 6 -0.2436 0.0017
10 -8 7 0.5591 -0.0084
10 -8 8 -0.6254 0.0209
10 -8 9 0.5051 -0.0375
10 -8 10 -0.3190 0.0476
10 -7 0 0.4213 -0.0140
10 -7 1 -0.4323 0.0334
10 -7 2 0.1894 -0.0217
10 -7 3 0.3287 -0.0086
10 -7 4 -0.8955 0.0243
10 -7 5 1.1639 -0.0084
10 -7 6 -0.9275 -0.0215
10 -7 7 0.2972 0.0351
10 -7 8 0.3671 -0.0233
10 -7 9 -0.7119 0.0058
10 -7 10 0.6207 -0.0058
10 -7 11 -0.2591 0.0243
10 -6 0 0.3742 0.0082
10 -6 1 -0.6191 -0.0167
10 -6 2 0.8221 0.0157
10 -6 3 -0.8227 -0.0004
10 -6 4 0.6061 -0.0157
10 -6 5 -0.3459 0.0148
10 -6 6 0.2365 0.0039
10 -6 7 -0.2983 -0.0206
10 -6 8 0.3700 0.0149
10 -6 9 -0.2971 0.0106
10 -6 10 0.1090 -0.0315
10 -6 11 0.0172 0.0247
10 -6 12 0.0269 0.0086
10 -5 0 -0.4184 -0.0270
10 -5 1 0.4660 0.0113
10 -5 2 -0.6681 0.0019
10 -5 3 0.7902 -0.0091
10 -5 4 -0.5692 0.0080
10 -5 5 0.0328 0.0001
10 -5 6 0.4622 -0.0077
10 -5 7 -0.5414 0.0062
10 -5 8 0.1706 0.0060
10 -5 9 0.3096 -0.0199
10 -5 10 -0.5143 0.0233
10 -5 11 0.3709 -0.0119
10 -5 12 -0.1296 -0.0068
10 -5 13 0.0441 0.0214
10 -4 0 0.5517 0.0174
10 -4 1 -0.3244 -0.0100
10 -4 2 -0.0790 0.0066
10 -4 3 0.4325 -0.0031
10 -4 4 -0.6039 0.0003
10 -4 5 0.6363 -0.0039
10 -4 6 -0.6310 0.0146
10 -4 7 0.6055 -0.0226
10 -4 8 -0.5105 0.0161
10 -4 9 0.3607 0.0032
10 -4 10 -0.2701 -0.0183
10 -4 11 0.3102 0.0134
10 -4 12 -0.3792 0.0072
10 -4 13 0.2953 -0.0210
10 -4 14 -0.0302 0.0100
10 -3 0 -0.1548 -0.0060
10 -3 1 0.2882 0.0067
10 -3 2 -0.1603 -0.0081
10 -3 3 -0.0810 0.0083
10 -3 4 0.1831 -0.0068
10 -3 5 -0.1103 0.0058
10 -3 6 0.0786 -0.0077
10 -3 7 -0.2602 0.0115
10 -3 8 0.5383 -0.0111
10 -3 9 -0.6359 -0.0010
10 -3 10 0.4569 0.0239
10 -3 11 -0.1928 -0.0439
10 -3 12 0.0572 0.0449
10 -3 13 -0.0188 -0.0265
10 -3 14 -0.0988 0.0075
10 -3 15 0.3104 -0.0080
10 -2 0 0.2013 0.0006
10 -2 1 -0.2996 -0.0227
10 -2 2 0.1291 0.0289
10 -2 3 0.1156 -0.0152
10 -2 4 -0.0959 -0.0022
10 -2 5 -0.2698 0.0067
10 -2 6 0.6298 -0.0001
10 -2 7 -0.5326 -0.0033
10 -2 8 -0.0390 -0.0049
10 -2 9 0.5672 0.0196
10 -2 10 -0.5248 -0.0316
10 -2 11 -0.0410 0.0373
10 -2 12 0.5638 -0.0365
10 -2 13 -0.5975 0.0285
10 -2 14 0.2679 -0.0147
10 -2 15 -0.0204 0.0027
10 -2 16 0.0512 -0.0003
10 -1 0 -0.6264 0.0176
10 -1 1 1.0586 -0.0012
10 -1 2 -1.0149 -0.0129
10 -1 3 0.4601 0.0078
10 -1 4 0.2450 0.0106
10 -1 5 -0.6227 -0.0205
10 -1 6 0.5122 0.0109
10 -1 7 -0.2072 0.0065
10 -1 8 0.1087 -0.0126
10 -1 9 -0.2599 0.0028
10 -1 10 0.3243 0.0113
10 -1 11 -0.0580 -0.0178
10 -1 12 -0.3145 0.0139
10 -1 13 0.3317 -0.0046
10 -1 14 0.1330 -0.0041
10 -1 15 -0.6858 0.0071
10 -1 16 0.8493 -0.0020
10 0 0 -0.0942 0.0023
10 0 1 -0.1812 0.0033
10 0 2 0.3232 -0.0004
10 0 3 -0.2135 -0.0019
10 0 4 -0.1003 -0.0033
10 0 5 0.4099 0.0108
10 0 6 -0.5211 -0.0102
10 0 7 0.4341 -0.0002
10 0 8 -0.3099 0.0128
10 0 9 0.2364 -0.0199
10 0 10 -0.1004 0.0187
10 0 11 -0.2155 -0.0089
10 0 12 0.5445 -0.0085
10 0 13 -0.5047 0.0281
10 0 14 -0.0609 -0.0412
10 0 15 0.8062 0.0444
10 0 16 -1.1736 -0.0428
10 0 17 0.9461 0.0422
10 1 0 0.9217 -0.0005
10 1 1 -0.9673 -0.0092
10 1 2 1.0000 0.0066
10 1 3 -0.9963 0.0056
10 1 4 0.8970 -0.0137
10 1 5 -0.6432 0.0098
10 1 6 0.2602 0.0014
10 1 7 0.0888 -0.0102
10 1 8 -0.1977 0.0114
10 1 9 0.0489 -0.0045
10 1 10 0.0691 -0.0077
10 1 11 0.1875 0.0180
10 1 12 -0.7682 -0.0153
10 1 13 1.1318 -0.0064
10 1 14 -0.7603 0.0393
10 1 15 -0.2245 -0.0652
10 1 16 1.0916 0.0705
10 1 17 -1.2091 -0.0564
10 2 0 -1.2064 0.0076
10 2 1 1.3185 0.0106
10 2 2 -1.0790 -0.0162
10 2 3 0.6363 0.0043
10 2 4 -0.2988 0.0115
10 2 5 0.2629 -0.0126
10 2 6 -0.4265 -0.0051
10 2 7 0.5062 0.0282
10 2 8 -0.3604 -0.0387
10 2 9 0.1350 0.0280
10 2 10 -0.0318 -0.0019
10 2 11 0.0089 -0.0250
10 2 12 0.1472 0.0373
10 2 13 -0.4491 -0.0258
10 2 14 0.5756 -0.0064
10 2 15 -0.2328 0.0433
10 2 16 -0.4270 -0.0633
10 2 17 0.8925 0.0529
10 3 0 0.4676 -0.0084
10 3 1 -0.8278 -0.0011
10 3 2 0.8740 0.0088
10 3 3 -0.5282 -0.0033
10 3 4 0.0969 -0.0137
10 3 5 -0.0563 0.0261
10 3 6 0.5830 -0.0190
10 3 7 -1.2957 -0.0053
10 3 8 1.5703 0.0268
10 3 9 -1.1616 -0.0253
10 3 10 0.4508 -0.0005
10 3 11 -0.0300 0.0316
10 3 12 0.1034 -0.0450
10 3 13 -0.3686 0.0316
10 3 14 0.4255 0.0005
10 3 15 -0.1843 -0.0362
10 3 16 -0.1350 0.0630
10 3 17 0.2866 -0.0721
10 3 18 -0.2144 0.0594
10 4 0 -0.1102 0.0127
10 4 1 0.2123 -0.0051
10 4 2 -0.3845 -0.0057
10 4 3 0.5477 0.0096
10 4 4 -0.6481 -0.0015
10 4 5 0.7555 -0.0111
10 4 6 -0.9982 0.0145
10 4 7 1.3497 -0.0032
10 4 8 -1.5608 -0.0124
10 4 9 1.4001 0.0150
10 4 10 -0.9403 0.0005
10 4 11 0.5130 -0.0200
10 4 12 -0.3680 0.0244
10 4 13 0.4446 -0.0114
10 4 14 -0.4900 -0.0019
10 4 15 0.3299 0.0011
10 4 16 0.0094 0.0084
10 4 17 -0.3663 -0.0083
10 4 18 0.5627 -0.0077
10 5 0 1.3143 -0.0290
10 5 1 -1.1124 0.0163
10 5 2 0.9228 -0.0004
10 5 3 -0.8428 -0.0050
10 5 4 0.8365 -0.0040
10 5 5 -0.7864 0.0177
10 5 6 0.6460 -0.0207
10 5 7 -0.4738 0.0053
10 5 8 0.3289 0.0200
10 5 9 -0.2155 -0.0364
10 5 10 0.1441 0.0311
10 5 11 -0.1604 -0.0101
10 5 12 0.2622 -0.0077
10 5 13 -0.3538 0.0111
10 5 14 0.3536 -0.0101
10 5 15 -0.3094 0.0228
10 5 16 0.3254 -0.0503
10 5 17 -0.3922 0.0721
10 5 18 0.3784 -0.0693
10 6 0 -2.2954 0.0128
10 6 1 2.1072 0.0013
10 6 2 -1.7364 -0.0238
10 6 3 1.4090 0.0324
10 6 4 -1.1664 -0.0158
10 6 5 0.8556 -0.0147
10 6 6 -0.3856 0.0369
10 6 7 -0.0954 -0.0369
10 6 8 0.3540 0.0177
10 6 9 -0.3522 0.0072
10 6 10 0.2776 -0.0231
10 6 11 -0.2965 0.0227
10 6 12 0.3626 -0.0088
10 6 13 -0.2978 -0.0083
10 6 14 0.0078 0.0184
10 6 15 0.4206 -0.0182
10 6 16 -0.7924 0.0102
10 6 17 0.9370 0.0016
10 7 0 1.7450 0.0051
10 7 1 -1.9862 0.0049
10 7 2 1.8112 0.0031
10 7 3 -1.4327 -0.0209
10 7 4 1.1392 0.0262
10 7 5 -0.9572 -0.0107
10 7 6 0.6795 -0.0105
10 7 7 -0.2133 0.0172
10 7 8 -0.2339 -0.0065
10 7 9 0.3890 -0.0079
10 7 10 -0.2584 0.0133
10 7 11 0.1283 -0.0108
10 7 12 -0.2173 0.0097
10 7 13 0.4080 -0.0154
10 7 14 -0.3732 0.0247
10 7 15 -0.0501 -0.0333
10 7 16 0.6434 0.0429
10 7 17 -0.9777 -0.0574
10 8 0 -0.3299 -0.0388
10 8 1 0.8356 0.0238
10 8 2 -1.2702 0.0020
10 8 3 1.3489 -0.0120
10 8 4 -1.1262 0.0014
10 8 5 0.8567 0.0111
10 8 6 -0.6684 -0.0089
10 8 7 0.4767 -0.0035
10 8 8 -0.1926 0.0105
10 8 9 -0.1084 -0.0066
10 8 10 0.2832 0.0016
10 8 11 -0.3182 -0.0056
10 8 12 0.3461 0.0131
10 8 13 -0.4599 -0.0086
10 8 14 0.5653 -0.0123
10 8 15 -0.4636 0.0347
10 8 16 0.0873 -0.0404
10 8 17 0.3722 0.0286
10 9 0 -0.7913 0.0049
10 9 1 0.4744 -0.0361
10 9 2 0.0847 0.0399
10 9 3 -0.5405 -0.0162
10 9 4 0.6324 -0.0077
10 9 5 -0.4030 0.0075
10 9 6 0.1013 0.0142
10 9 7 0.0629 -0.0338
10 9 8 -0.0468 0.0320
10 9 9 -0.0639 -0.0104
10 9 10 0.1393 -0.0156
10 9 11 -0.0711 0.0348
10 9 12 -0.1651 -0.0456
10 9 13 0.4684 0.0494
10 9 14 -0.6552 -0.0460
10 9 15 0.5856 0.0384
10 9 16 -0.2782 -0.0343
10 10 0 1.0573 0.0211
10 10 1 -1.0619 0.0058
10 10 2 0.8396 -0.0358
10 10 3 -0.6214 0.0392
10 10 4 0.5852 -0.0093
10 10 5 -0.7011 -0.0286
10 10 6 0.8259 0.0407
10 10 7 -0.8708 -0.0170
10 10 8 0.8226 -0.0219
10 10 9 -0.6708 0.0471
10 10 10 0.4177 -0.0472
10 10 11 -0.1608 0.0311
10 10 12 0.0630 -0.0133
10 10 13 -0.1775 0.0014
10 10 14 0.3401 0.0050
10 10 15 -0.3060 -0.0096
10 10 16 0.0080 0.0148
10 11 0 0.0061 -0.0096
10 11 1 0.6097 -0.0100
10 11 2 -1.0290 0.0225
10 11 3 1.2417 -0.0216
10 11 4 -1.3741 0.0105
10 11 5 1.4399 0.0016
10 11 6 -1.3641 -0.0077
10 11 7 1.1872 0.0095
10 11 8 -1.0819 -0.0130
10 11 9 1.1218 0.0177
10 11 10 -1.1409 -0.0148
10 11 11 0.9196 -0.0008
10 11 12 -0.4720 0.0204
10 11 13 0.0571 -0.0304
10 11 14 0.1005 0.0288
10 11 15 -0.0352 -0.0264
10 12 0 -0.5437 0.0221
10 12 1 0.3475 0.0022
10 12 2 -0.0719 -0.0133
10 12 3 -0.1254 0.0049
10 12 4 0.2445 0.0132
10 12 5 -0.3240 -0.0212
10 12 6 0.3552 0.0061
10 12 7 -0.3603 0.0214
10 12 8 0.4422 -0.0327
10 12 9 -0.6456 0.0113
10 12 10 0.8081 0.0257
10 12 11 -0.6697 -0.0448
10 12 12 0.1710 0.0329
10 12 13 0.4183 -0.0108
10 12 14 -0.7223 0.0051
10 13 0 0.2410 0.0215
10 13 1 -0.5534 -0.0296
10 13 2 0.9564 0.0156
10 13 3 -1.3694 -0.0001
10 13 4 1.6479 -0.0046
10 13 5 -1.6895 0.0033
10 13 6 1.5138 -0.0047
10 13 7 -1.2021 0.0107
10 13 8 0.8063 -0.0195
10 13 9 -0.3822 0.0306
10 13 10 0.0743 -0.0404
10 13 11 -0.0551 0.0390
10 13 12 0.3306 -0.0201
10 13 13 -0.6660 -0.0066
10 14 0 -0.9055 -0.0563
10 14 1 0.9678 0.0470
10 14 2 -0.9596 -0.0205
10 14 3 0.9920 -0.0076
10 14 4 -1.0782 0.0166
10 14 5 1.1504 0.0015
10 14 6 -1.1618 -0.0336
10 14 7 1.1084 0.0543
10 14 8 -0.9673 -0.0443
10 14 9 0.7046 0.0050
10 14 10 -0.3736 0.0406
10 14 11 0.1356 -0.0632
10 15 0 0.6678 0.0239
10 15 1 -0.8363 0.0347
10 15 2 0.6383 -0.0645
10 15 3 -0.2423 0.0607
10 15 4 -0.0887 -0.0427
10 15 5 0.2110 0.0255
10 15 6 -0.1451 -0.0058
10 15 7 -0.0092 -0.0246
10 15 8 0.1409 0.0576
10 15 9 -0.1551 -0.0691
10 16 3 -0.0709 -0.0999
11 -10 0 -0.3235 -0.0244
11 -10 1 0.5025 0.0150
11 -10 2 -0.3787 -0.0116
11 -9 0 0.7577 0.0132
11 -9 1 -1.1022 -0.0029
11 -9 2 0.8971 0.0078
11 -9 3 -0.3354 -0.0283
11 -9 4 -0.1222 0.0468
11 -9 5 0.1950 -0.0487
11 -8 0 0.2399 0.0085
11 -8 1 0.0399 -0.0234
11 -8 2 -0.0952 0.0246
11 -8 3 -0.0220 -0.0034
11 -8 4 0.0944 -0.0228
11 -8 5 0.0279 0.0299
11 -8 6 -0.2494 -0.0155
11 -8 7 0.3258 0.0006
11 -8 8 -0.1513 -0.0050
11 -7 0 -1.0596 0.0192
11 -7 1 1.2683 -0.0079
11 -7 2 -1.2945 -0.0194
11 -7 3 0.9823 0.0310
11 -7 4 -0.3652 -0.0129
11 -7 5 -0.2984 -0.0129
11 -7 6 0.6813 0.0162
11 -7 7 -0.6237 0.0055
11 -7 8 0.2599 -0.0241
11 -7 9 0.0904 0.0154
11 -6 0 0.4941 -0.0269
11 -6 1 -0.8163 0.0310
11 -6 2 1.0655 -0.0120
11 -6 3 -1.0248 -0.0106
11 -6 4 0.5922 0.0104
11 -6 5 0.0732 0.0157
11 -6 6 -0.6010 -0.0415
11 -6 7 0.6726 0.0390
11 -6 8 -0.2957 -0.0074
11 -6 9 -0.1790 -0.0272
11 -6 10 0.3615 0.0386
11 -6 11 -0.1782 -0.0261
11 -5 0 0.0609 0.0270
11 -5 1 -0.0769 -0.0096
11 -5 2 0.1805 -0.0117
11 -5 3 -0.1856 0.0167
11 -5 4 0.0032 -0.0003
11 -5 5 0.2127 -0.0218
11 -5 6 -0.2226 0.0284
11 -5 7 -0.0123 -0.0129
11 -5 8 0.2677 -0.0123
11 -5 9 -0.3124 0.0290
11 -5 10 0.1731 -0.0290
11 -5 11 -0.0731 0.0186
11 -5 12 0.1267 -0.0089
11 -4 0 -0.2265 -0.0383
11 -4 1 -0.0000 0.0146
11 -4 2 -0.0393 0.0189
11 -4 3 0.2237 -0.0322
11 -4 4 -0.2127 0.0128
11 -4 5 -0.1293 0.0192
11 -4 6 0.5277 -0.0293
11 -4 7 -0.5812 0.0035
11 -4 8 0.2173 0.0363
11 -4 9 0.2261 -0.0521
11 -4 10 -0.3848 0.0246
11 -4 11 0.2469 0.0277
11 -4 12 -0.0826 -0.0651
11 -4 13 0.0689 0.0617
11 -3 0 0.3783 0.0226
11 -3 1 -0.0913 -0.0135
11 -3 2 -0.2187 -0.0068
11 -3 3 0.3574 0.0191
11 -3 4 -0.3633 -0.0110
11 -3 5 0.4248 -0.0109
11 -3 6 -0.5887 0.0277
11 -3 7 0.6691 -0.0247
11 -3 8 -0.5010 0.0028
11 -3 9 0.1987 0.0208
11 -3 10 -0.0421 -0.0226
11 -3 11 0.1208 -0.0104
11 -3 12 -0.2160 0.0642
11 -3 13 0.0960 -0.1022
11 -3 14 0.1699 0.0933
11 -2 0 -0.1213 -0.0085
11 -2 1 -0.0582 0.0239
11 -2 2 0.2352 -0.0159
11 -2 3 -0.2040 -0.0005
11 -2 4 -0.0496 0.0046
11 -2 5 0.2392 0.0049
11 -2 6 -0.0769 -0.0136
11 -2 7 -0.3587 0.0121
11 -2 8 0.6697 -0.0036
11 -2 9 -0.5776 -0.0060
11 -2 10 0.2185 0.0127
11 -2 11 0.0682 -0.0095
11 -2 12 -0.1608 -0.0132
11 -2 13 0.2326 0.0517
11 -2 14 -0.4214 -0.0816
11 -2 15 0.5871 0.0767
11 -1 0 0.1322 -0.0107
11 -1 1 -0.1130 -0.0227
11 -1 2 -0.1422 0.0337
11 -1 3 0.2713 -0.0196
11 -1 4 0.0166 0.0037
11 -1 5 -0.5364 -0.0024
11 -1 6 0.7549 0.0081
11 -1 7 -0.3646 -0.0059
11 -1 8 -0.3397 -0.0050
11 -1 9 0.7410 0.0131
11 -1 10 -0.5326 -0.0106
11 -1 11 -0.0104 -0.0030
11 -1 12 0.3941 0.0273
11 -1 13 -0.4257 -0.0604
11 -1 14 0.2932 0.0894
11 -1 15 -0.2203 -0.0941
11 0 0 0.0091 0.0112
11 0 1 0.4534 0.0022
11 0 2 -0.4643 -0.0099
11 0 3 0.1357 0.0041
11 0 4 0.1133 0.0046
11 0 5 -0.0278 -0.0043
11 0 6 -0.2160 -0.0019
11 0 7 0.2451 0.0042
11 0 8 0.0552 -0.0013
11 0 9 -0.4070 0.0009
11 0 10 0.4750 -0.0071
11 0 11 -0.2550 0.0172
11 0 12 0.0502 -0.0321
11 0 13 -0.0973 0.0573
11 0 14 0.3185 -0.0884
11 0 15 -0.4693 0.1044
11 0 16 0.4321 -0.0859
11 1 0 -0.5368 -0.0013
11 1 1 0.1985 -0.0005
11 1 2 -0.1079 0.0013
11 1 3 0.2572 0.0008
11 1 4 -0.3750 -0.0000
11 1 5 0.2365 -0.0076
11 1 6 0.0637 0.0146
11 1 7 -0.2069 -0.0101
11 1 8 0.0309 -0.0036
11 1 9 0.2484 0.0118
11 1 10 -0.2673 -0.0059
11 1 11 -0.0497 -0.0060
11 1 12 0.3711 0.0117
11 1 13 -0.3205 -0.0118
11 1 14 -0.1039 0.0150
11 1 15 0.5408 -0.0215
11 1 16 -0.6626 0.0188
11 2 0 1.1862 0.0043
11 2 1 -1.0186 -0.0077
11 2 2 0.8627 0.0073
11 2 3 -0.8265 -0.0055
11 2 4 0.7861 0.0012
11 2 5 -0.5202 0.0078
11 2 6 0.0148 -0.0176
11 2 7 0.4192 0.0182
11 2 8 -0.4235 -0.0054
11 2 9 0.0139 -0.0120
11 2 10 0.3510 0.0202
11 2 11 -0.2144 -0.0152
11 2 12 -0.3709 0.0062
11 2 13 0.8575 -0.0057
11 2 14 -0.7605 0.0181
11 2 15 0.1457 -0.0383
11 2 16 0.4694 0.0560
11 3 0 -0.9791 0.0065
11 3 1 1.0908 -0.0005
11 3 2 -0.8300 -0.0002
11 3 3 0.3732 -0.0017
11 3 4 -0.0686 0.0031
11 3 5 0.1000 -0.0038
11 3 6 -0.3134 0.0039
11 3 7 0.4056 -0.0023
11 3 8 -0.2636 -0.0011
11 3 9 0.0598 0.0029
11 3 10 -0.0054 -0.0002
11 3 11 0.0920 -0.0043
11 3 12 -0.1401 0.0031
11 3 13 0.0603 0.0120
11 3 14 0.0320 -0.0439
11 3 15 0.0230 0.0858
11 3 16 -0.2221 -0.1194
11 4 0 -0.1258 0.0117
11 4 1 -0.0978 -0.0140
11 4 2 0.2669 0.0084
11 4 3 -0.1726 0.0015
11 4 4 -0.0768 -0.0088
11 4 5 0.1054 0.0107
11 4 6 0.3365 -0.0093
11 4 7 -1.0457 0.0082
11 4 8 1.5027 -0.0103
11 4 9 -1.3583 0.0168
11 4 10 0.7557 -0.0242
11 4 11 -0.1722 0.0238
11 4 12 -0.0164 -0.0075
11 4 13 -0.1858 -0.0256
11 4 14 0.4757 0.0695
11 4 15 -0.5483 -0.1157
11 4 16 0.3402 0.1522
11 4 17 -0.0427 -0.1619
11 5 0 0.1595 0.0068
11 5 1 -0.1376 0.0071
11 5 2 -0.0830 -0.0131
11 5 3 0.3983 0.0070
11 5 4 -0.6199 0.0017
11 5 5 0.6710 -0.0021
11 5 6 -0.6643 -0.0067
11 5 7 0.7512 0.0156
11 5 8 -0.9353 -0.0141
11 5 9 1.0719 -0.0011
11 5 10 -1.0237 0.0206
11 5 11 0.7804 -0.0274
11 5 12 -0.4489 0.0114
11 5 13 0.1736 0.0192
11 5 14 -0.0504 -0.0447
11 5 15 0.0644 0.0544
11 5 16 -0.1002 -0.0540
11 5 17 0.0523 0.0534
11 6 0 0.9342 -0.0269
11 6 1 -0.9217 0.0070
11 6 2 0.8989 0.0151
11 6 3 -0.9554 -0.0153
11 6 4 1.0474 -0.0035
11 6 5 -1.0507 0.0204
11 6 6 0.9026 -0.0210
11 6 7 -0.6436 0.0081
11 6 8 0.3457 0.0068
11 6 9 -0.0659 -0.0141
11 6 10 -0.1352 0.0113
11 6 11 0.2022 -0.0016
11 6 12 -0.1481 -0.0100
11 6 13 0.0612 0.0219
11 6 14 -0.0083 -0.0361
11 6 15 -0.0390 0.0520
11 6 16 0.1405 -0.0623
11 7 0 -2.0854 0.0243
11 7 1 1.9922 -0.0078
11 7 2 -1.5215 -0.0325
11 7 3 1.0856 0.0515
11 7 4 -0.8781 -0.0298
11 7 5 0.7692 -0.0092
11 7 6 -0.5804 0.0303
11 7 7 0.3336 -0.0234
11 7 8 -0.1650 0.0047
11 7 9 0.0844 0.0075
11 7 10 0.0529 -0.0098
11 7 11 -0.3278 0.0068
11 7 12 0.5996 0.0018
11 7 13 -0.6255 -0.0223
11 7 14 0.3154 0.0529
11 7 15 0.1624 -0.0766
11 7 16 -0.5193 0.0727
11 8 0 1.9173 -0.0136
11 8 1 -2.2084 0.0367
11 8 2 1.8295 -0.0149
11 8 3 -1.1441 -0.0282
11 8 4 0.6543 0.0429
11 8 5 -0.4939 -0.0105
11 8 6 0.4002 -0.0366
11 8 7 -0.1324 0.0508
11 8 8 -0.2205 -0.0176
11 8 9 0.3928 -0.0337
11 8 10 -0.2998 0.0635
11 8 11 0.1355 -0.0593
11 8 12 -0.1209 0.0386
11 8 13 0.2390 -0.0230
11 8 14 -0.2669 0.0176
11 8 15 0.0497 -0.0172
11 8 16 0.3018 0.0220
11 9 0 -0.7007 -0.0070
11 9 1 1.1221 -0.0182
11 9 2 -1.3553 0.0337
11 9 3 1.2430 -0.0136
11 9 4 -0.9104 -0.0300
11 9 5 0.5823 0.0546
11 9 6 -0.3508 -0.0302
11 9 7 0.1655 -0.0273
11 9 8 0.0137 0.0698
11 9 9 -0.1426 -0.0649
11 9 10 0.1721 0.0257
11 9 11 -0.1371 0.0089
11 9 12 0.1323 -0.0173
11 9 13 -0.2097 0.0122
11 9 14 0.3182 -0.0165
11 9 15 -0.3472 0.0345
11 10 0 -0.5396 -0.0398
11 10 1 0.2136 0.0209
11 10 2 0.1603 -0.0035
11 10 3 -0.4043 -0.0014
11 10 4 0.4405 0.0036
11 10 5 -0.2751 -0.0172
11 10 6 -0.0209 0.0387
11 10 7 0.2865 -0.0491
11 10 8 -0.3159 0.0361
11 10 9 0.0388 -0.0065
11 10 10 0.3497 -0.0238
11 10 11 -0.5223 0.0469
11 10 12 0.3280 -0.0639
11 10 13 0.0607 0.0742
11 10 14 -0.3275 -0.0735
11 10 15 0.3121 0.0612
11 11 0 1.0792 0.0498
11 11 1 -1.1539 -0.0325
11 11 2 1.0614 -0.0048
11 11 3 -0.9693 0.0299
11 11 4 0.8947 -0.0212
11 11 5 -0.7835 -0.0140
11 11 6 0.6820 0.0479
11 11 7 -0.6925 -0.0547
11 11 8 0.7750 0.0266
11 11 9 -0.7316 0.0234
11 11 10 0.4564 -0.0685
11 11 11 -0.1157 0.0820
11 11 12 -0.0168 -0.0566
11 11 13 -0.1166 0.0108
11 11 14 0.2837 0.0263
11 12 0 -0.0768 -0.0609
11 12 1 0.6020 0.0204
11 12 2 -0.9679 0.0123
11 12 3 1.1732 -0.0196
11 12 4 -1.2429 0.0102
11 12 5 1.1485 -0.0026
11 12 6 -0.9240 -0.0000
11 12 7 0.7386 0.0117
11 12 8 -0.7429 -0.0376
11 12 9 0.8774 0.0566
11 12 10 -0.9237 -0.0408
11 12 11 0.7536 -0.0074
11 12 12 -0.4625 0.0523
11 12 13 0.2400 -0.0617
11 13 0 0.1822 0.0871
11 13 1 -0.0305 -0.0323
11 13 2 -0.2711 -0.0074
11 13 3 0.5737 0.0095
11 13 4 -0.7101 0.0161
11 13 5 0.6387 -0.0351
11 13 6 -0.4216 0.0227
11 13 7 0.1182 0.0096
11 13 8 0.2240 -0.0268
11 13 9 -0.4997 0.0113
11 13 10 0.5665 0.0172
11 13 11 -0.3783 -0.0278
11 14 0 -0.4643 -0.0255
11 14 1 0.3008 -0.0131
11 14 2 0.3199 0.0204
11 14 3 -1.1403 -0.0060
11 14 4 1.7496 -0.0078
11 14 5 -1.8977 0.0078
11 14 6 1.6205 0.0004
11 14 7 -1.1191 -0.0003
11 14 8 0.5999 -0.0182
11 14 9 -0.2185 0.0449
11 15 0 -0.4199 -0.0440
11 15 1 0.2615 0.0385
11 15 2 -0.1615 -0.0236
11 15 3 0.2378 0.0031
11 15 4 -0.4185 0.0113
11 15 5 0.5498 -0.0035
11 15 6 -0.5589 -0.0295
12 -9 0 -0.2972 -0.0596
12 -9 1 0.4936 0.0479
12 -8 0 0.0892 0.0325
12 -8 1 -0.5154 -0.0273
12 -8 2 0.7236 0.0526
12 -8 3 -0.7258 -0.0910
12 -8 4 0.6293 0.1044
12 -8 5 -0.4861 -0.0765
12 -7 0 1.0595 0.0112
12 -7 1 -1.1626 -0.0216
12 -7 2 1.0861 0.0131
12 -7 3 -0.6737 0.0136
12 -7 4 -0.0178 -0.0285
12 -7 5 0.6829 0.0067
12 -7 6 -0.9761 0.0395
12 -7 7 0.7981 -0.0700
12 -6 0 -0.8052 -0.0308
12 -6 1 1.5332 0.0242
12 -6 2 -2.1012 -0.0171
12 -6 3 2.0431 0.0113
12 -6 4 -1.2335 -0.0107
12 -6 5 0.0780 0.0208
12 -6 6 0.7654 -0.0394
12 -6 7 -0.9152 0.0539
12 -6 8 0.5449 -0.0497
12 -6 9 -0.1424 0.0263
12 -5 0 0.0067 0.0299
12 -5 1 -0.4986 -0.0376
12 -5 2 0.9952 0.0203
12 -5 3 -1.2210 0.0083
12 -5 4 0.9713 -0.0236
12 -5 5 -0.3472 0.0168
12 -5 6 -0.2330 -0.0031
12 -5 7 0.3575 0.0039
12 -5 8 -0.0109 -0.0231
12 -5 9 -0.3969 0.0441
12 -5 10 0.4496 -0.0464
12 -4 0 -0.1157 -0.0018
12 -4 1 0.2681 0.0300
12 -4 2 -0.1572 -0.0375
12 -4 3 -0.0181 0.0111
12 -4 4 0.0651 0.0221
12 -4 5 -0.0060 -0.0260
12 -4 6 -0.0281 -0.0033
12 -4 7 0.0263 0.0313
12 -4 8 -0.1037 -0.0204
12 -4 9 0.2821 -0.0326
12 -4 10 -0.3925 0.0917
12 -4 11 0.2786 -0.1130
12 -3 0 0.1976 -0.0174
12 -3 1 -0.4658 -0.0082
12 -3 2 0.3110 0.0226
12 -3 3 0.0976 -0.0119
12 -3 4 -0.3348 -0.0085
12 -3 5 0.2049 0.0124
12 -3 6 0.0780 0.0090
12 -3 7 -0.2000 -0.0384
12 -3 8 0.1166 0.0477
12 -3 9 -0.0267 -0.0181
12 -3 10 0.0582 -0.0473
12 -3 11 -0.1233 0.1191
12 -3 12 0.1025 -0.1561
12 -2 0 -0.0199 0.0157
12 -2 1 0.3298 0.0057
12 -2 2 -0.3775 -0.0186
12 -2 3 0.1769 0.0103
12 -2 4 -0.0162 0.0037
12 -2 5 0.1148 -0.0030
12 -2 6 -0.3598 -0.0089
12 -2 7 0.4654 0.0121
12 -2 8 -0.3415 0.0007
12 -2 9 0.1795 -0.0173
12 -2 10 -0.1590 0.0308
12 -2 11 0.1984 -0.0521
12 -2 12 -0.0978 0.0889
12 -2 13 -0.1427 -0.1226
12 -1 0 -0.1339 -0.0026
12 -1 1 -0.2300 -0.0030
12 -1 2 0.3337 0.0080
12 -1 3 -0.0803 -0.0009
12 -1 4 -0.2503 -0.0098
12 -1 5 0.2571 0.0060
12 -1 6 0.1465 0.0106
12 -1 7 -0.6347 -0.0156
12 -1 8 0.8272 -0.0050
12 -1 9 -0.6640 0.0324
12 -1 10 0.3667 -0.0393
12 -1 11 -0.1085 0.0271
12 -1 12 -0.1421 -0.0247
12 -1 13 0.4375 0.0479
12 -1 14 -0.6524 -0.0772
12 0 0 -0.1320 0.0083
12 0 1 0.2035 0.0049
12 0 2 -0.2878 -0.0118
12 0 3 0.1057 0.0007
12 0 4 0.3644 0.0197
12 0 5 -0.7707 -0.0246
12 0 6 0.7277 0.0054
12 0 7 -0.2244 0.0158
12 0 8 -0.3684 -0.0121
12 0 9 0.6690 -0.0134
12 0 10 -0.5942 0.0342
12 0 11 0.3132 -0.0378
12 0 12 -0.0079 0.0420
12 0 13 -0.2376 -0.0664
12 0 14 0.3716 0.1001
12 1 0 0.4462 -0.0278
12 1 1 -0.1955 0.0046
12 1 2 0.1165 0.0205
12 1 3 -0.0929 -0.0213
12 1 4 -0.0690 -0.0042
12 1 5 0.3637 0.0263
12 1 6 -0.5825 -0.0166
12 1 7 0.5625 -0.0163
12 1 8 -0.3579 0.0363
12 1 9 0.1406 -0.0227
12 1 10 0.0051 -0.0091
12 1 11 -0.1241 0.0340
12 1 12 0.2545 -0.0513
12 1 13 -0.3408 0.0789
12 1 14 0.3187 -0.1190
12 1 15 -0.2277 0.1455
12 2 0 -0.4943 0.0182
12 2 1 0.3205 -0.0090
12 2 2 -0.2962 -0.0150
12 2 3 0.3726 0.0264
12 2 4 -0.3283 -0.0073
12 2 5 0.0539 -0.0265
12 2 6 0.2891 0.0393
12 2 7 -0.4338 -0.0150
12 2 8 0.3062 -0.0259
12 2 9 -0.1058 0.0497
12 2 10 0.0753 -0.0421
12 2 11 -0.2313 0.0130
12 2 12 0.3677 0.0227
12 2 13 -0.3039 -0.0583
12 2 14 0.0737 0.0888
12 2 15 0.1438 -0.1034
12 3 0 0.8123 0.0006
12 3 1 -0.7464 0.0077
12 3 2 0.6147 0.0061
12 3 3 -0.5697 -0.0258
12 3 4 0.5730 0.0255
12 3 5 -0.4262 0.0003
12 3 6 0.0295 -0.0293
12 3 7 0.4277 0.0354
12 3 8 -0.6037 -0.0144
12 3 9 0.3615 -0.0159
12 3 10 0.0512 0.0338
12 3 11 -0.2303 -0.0274
12 3 12 0.0188 -0.0019
12 3 13 0.3531 0.0401
12 3 14 -0.5277 -0.0647
12 3 15 0.3738 0.0595
12 4 0 -0.3739 -0.0260
12 4 1 0.4968 0.0005
12 4 2 -0.4275 0.0082
12 4 3 0.1780 0.0048
12 4 4 0.0042 -0.0190
12 4 5 0.0877 0.0134
12 4 6 -0.3586 0.0092
12 4 7 0.4949 -0.0273
12 4 8 -0.3135 0.0256
12 4 9 -0.0319 -0.0085
12 4 10 0.2237 -0.0085
12 4 11 -0.1134 0.0133
12 4 12 -0.1616 -0.0046
12 4 13 0.3593 -0.0066
12 4 14 -0.3662 0.0021
12 4 15 0.2471 0.0279
12 5 0 -0.2243 0.0502
12 5 1 0.3069 -0.0262
12 5 2 -0.1330 0.0012
12 5 3 -0.0096 0.0020
12 5 4 -0.0424 0.0139
12 5 5 0.1341 -0.0255
12 5 6 0.0140 0.0164
12 5 7 -0.4579 0.0064
12 5 8 0.9373 -0.0243
12 5 9 -1.1246 0.0258
12 5 10 0.9209 -0.0123
12 5 11 -0.5096 -0.0091
12 5 12 0.1740 0.0319
12 5 13 -0.0782 -0.0545
12 5 14 0.1764 0.0809
12 5 15 -0.2855 -0.1145
12 6 0 0.1457 -0.0080
12 6 1 -0.2290 -0.0003
12 6 2 0.0100 0.0167
12 6 3 0.3870 -0.0199
12 6 4 -0.7043 -0.0002
12 6 5 0.7622 0.0268
12 6 6 -0.5894 -0.0349
12 6 7 0.3649 0.0185
12 6 8 -0.2698 0.0057
12 6 9 0.3761 -0.0184
12 6 10 -0.6016 0.0130
12 6 11 0.7391 0.0059
12 6 12 -0.5965 -0.0301
12 6 13 0.1827 0.0527
12 6 14 0.2548 -0.0693
12 6 15 -0.4366 0.0789
12 7 0 0.4572 -0.0256
12 7 1 -0.4153 0.0162
12 7 2 0.4781 -0.0148
12 7 3 -0.6733 0.0203
12 7 4 0.8907 -0.0122
12 7 5 -1.0214 -0.0138
12 7 6 1.0456 0.0323
12 7 7 -0.9664 -0.0173
12 7 8 0.7407 -0.0249
12 7 9 -0.3556 0.0598
12 7 10 -0.0668 -0.0602
12 7 11 0.3386 0.0330
12 7 12 -0.3973 -0.0089
12 7 13 0.3616 0.0112
12 7 14 -0.3646 -0.0345
12 7 15 0.3877 0.0548
12 8 0 -1.4601 0.0482
12 8 1 1.4206 -0.0326
12 8 2 -0.9898 -0.0014
12 8 3 0.6057 0.0134
12 8 4 -0.4731 0.0027
12 8 5 0.4840 -0.0155
12 8 6 -0.4801 -0.0002
12 8 7 0.4480 0.0320
12 8 8 -0.4330 -0.0454
12 8 9 0.3817 0.0237
12 8 10 -0.1792 0.0144
12 8 11 -0.1756 -0.0397
12 8 12 0.5128 0.0462
12 8 13 -0.6342 -0.0536
12 8 14 0.4905 0.0759
12 8 15 -0.2114 -0.0991
12 9 0 1.3298 -0.0273
12 9 1 -1.6252 0.0635
12 9 2 1.3911 -0.0495
12 9 3 -0.8784 0.0022
12 9 4 0.4513 0.0253
12 9 5 -0.2474 -0.0008
12 9 6 0.1406 -0.0513
12 9 7 0.0335 0.0737
12 9 8 -0.2879 -0.0346
12 9 9 0.5049 -0.0410
12 9 10 -0.5772 0.0982
12 9 11 0.5069 -0.1044
12 9 12 -0.3878 0.0712
12 9 13 0.3102 -0.0313
12 9 14 -0.2775 0.0061
12 10 0 -0.7463 0.0066
12 10 1 0.9160 -0.0464
12 10 2 -0.9997 0.0696
12 10 3 0.9476 -0.0456
12 10 4 -0.7372 -0.0171
12 10 5 0.3897 0.0684
12 10 6 -0.0104 -0.0600
12 10 7 -0.2467 -0.0050
12 10 8 0.3116 0.0727
12 10 9 -0.2721 -0.0902
12 10 10 0.2686 0.0531
12 10 11 -0.3315 0.0002
12 10 12 0.3766 -0.0321
12 10 13 -0.3491 0.0375
12 11 0 -0.2311 -0.0403
12 11 1 0.0689 0.0540
12 11 2 0.0346 -0.0421
12 11 3 -0.1159 0.0212
12 11 4 0.1997 -0.0040
12 11 5 -0.1762 -0.0076
12 11 6 -0.0532 0.0170
12 11 7 0.3610 -0.0271
12 11 8 -0.4636 0.0374
12 11 9 0.2452 -0.0413
12 11 10 0.0834 0.0277
12 11 11 -0.2141 0.0067
12 11 12 0.0766 -0.0481
12 12 0 0.5664 0.0285
12 12 1 -0.8316 -0.0376
12 12 2 1.0390 0.0165
12 12 3 -1.1627 0.0167
12 12 4 1.0690 -0.0328
12 12 5 -0.7371 0.0104
12 12 6 0.3666 0.0459
12 12 7 -0.1879 -0.0987
12 12 8 0.2233 0.1000
12 12 9 -0.3103 -0.0337
12 12 10 0.3240 -0.0608
12 12 11 -0.2914 0.1179
12 13 0 0.2396 -0.0771
12 13 1 0.1138 0.0281
12 13 2 -0.4606 0.0136
12 13 3 0.7335 -0.0234
12 13 4 -0.8269 0.0138
12 13 5 0.6910 -0.0088
12 13 6 -0.4252 0.0094
12 13 7 0.2132 0.0042
12 13 8 -0.1617 -0.0368
12 13 9 0.2330 0.0624
12 13 10 -0.3233 -0.0512
12 14 0 0.3710 0.1287
12 14 1 -0.1187 -0.0580
12 14 2 -0.3340 -0.0011
12 14 3 0.7546 0.0175
12 14 4 -0.9583 0.0019
12 14 5 0.8920 -0.0239
12 14 6 -0.6044 0.0233
12 14 7 0.2060 -0.0035
13 -7 0 -0.9247 0.0630
13 -7 1 0.6367 -0.0784
13 -7 2 -0.0656 0.0960
13 -7 3 -0.4949 -0.0984
13 -6 0 1.2944 -0.0015
13 -6 1 -1.6611 0.0357
13 -6 2 1.6249 -0.0443
13 -6 3 -1.0699 0.0170
13 -6 4 0.2356 0.0340
13 -6 5 0.4370 -0.0804
13 -6 6 -0.6583 0.0970
13 -5 0 -0.0801 -0.0565
13 -5 1 0.6534 0.0208
13 -5 2 -1.1980 0.0173
13 -5 3 1.3215 -0.0132
13 -5 4 -0.8892 -0.0324
13 -5 5 0.2002 0.0737
13 -5 6 0.2702 -0.0676
13 -5 7 -0.3129 0.0154
13 -5 8 0.1277 0.0423
13 -4 0 -0.3231 0.0364
13 -4 1 0.1265 -0.0387
13 -4 2 0.0819 0.0118
13 -4 3 -0.1692 0.0136
13 -4 4 0.0204 -0.0106
13 -4 5 0.2591 -0.0086
13 -4 6 -0.3532 0.0054
13 -4 7 0.0512 0.0421
13 -4 8 0.4660 -0.1141
13 -4 9 -0.7605 0.1653
13 -3 0 -0.3125 -0.0183
13 -3 1 0.3894 0.0077
13 -3 2 -0.0961 0.0110
13 -3 3 -0.3290 -0.0205
13 -3 4 0.6427 0.0086
13 -3 5 -0.7565 0.0153
13 -3 6 0.6624 -0.0286
13 -3 7 -0.3545 0.0151
13 -3 8 -0.0945 0.0270
13 -3 9 0.4698 -0.0869
13 -3 10 -0.5603 0.1422
13 -2 0 0.4177 0.0050
13 -2 1 -0.6374 0.0024
13 -2 2 0.3751 -0.0327
13 -2 3 0.1670 0.0466
13 -2 4 -0.6167 -0.0197
13 -2 5 0.7887 -0.0261
13 -2 6 -0.7380 0.0495
13 -2 7 0.5717 -0.0383
13 -2 8 -0.3433 0.0149
13 -2 9 0.1169 0.0026
13 -2 10 0.0072 -0.0241
13 -2 11 -0.0077 0.0614
13 -1 0 0.1166 -0.0174
13 -1 1 0.1917 0.0193
13 -1 2 -0.2359 0.0077
13 -1 3 0.1071 -0.0297
13 -1 4 -0.0346 0.0113
13 -1 5 0.0765 0.0338
13 -1 6 -0.0954 -0.0533
13 -1 7 0.0110 0.0217
13 -1 8 0.0667 0.0244
13 -1 9 -0.0175 -0.0307
13 -1 10 -0.0795 -0.0086
13 -1 11 0.0365 0.0465
13 -1 12 0.1646 -0.0423
13 0 0 -0.3894 0.0317
13 0 1 0.0600 -0.0465
13 0 2 0.0783 0.0225
13 0 3 -0.0049 0.0131
13 0 4 -0.0360 -0.0162
13 0 5 -0.1500 -0.0186
13 0 6 0.4801 0.0461
13 0 7 -0.7196 -0.0256
13 0 8 0.7543 -0.0243
13 0 9 -0.6496 0.0445
13 0 10 0.4776 -0.0047
13 0 11 -0.2112 -0.0614
13 0 12 -0.1573 0.0971
13 0 13 0.4798 -0.0821
13 1 0 -0.1828 0.0003
13 1 1 0.2879 0.0373
13 1 2 -0.3440 -0.0392
13 1 3 0.2053 0.0045
13 1 4 0.0792 0.0253
13 1 5 -0.3005 -0.0164
13 1 6 0.3021 -0.0155
13 1 7 -0.1071 0.0269
13 1 8 -0.1481 -0.0044
13 1 9 0.3413 -0.0193
13 1 10 -0.4042 0.0089
13 1 11 0.3055 0.0275
13 1 12 -0.0724 -0.0494
13 1 13 -0.1731 0.0329
13 2 0 0.2944 -0.0250
13 2 1 -0.2571 -0.0098
13 2 2 0.2468 0.0315
13 2 3 -0.2123 -0.0180
13 2 4 0.0971 -0.0119
13 2 5 0.0715 0.0208
13 2 6 -0.2166 0.0020
13 2 7 0.3039 -0.0304
13 2 8 -0.3616 0.0368
13 2 9 0.4121 -0.0230
13 2 10 -0.4211 0.0096
13 2 11 0.3356 -0.0046
13 2 12 -0.1632 -0.0052
13 2 13 -0.0159 0.0324
13 3 0 -0.0666 0.0259
13 3 1 0.0439 -0.0099
13 3 2 -0.0802 -0.0157
13 3 3 0.1975 0.0216
13 3 4 -0.2544 -0.0051
13 3 5 0.1226 -0.0098
13 3 6 0.1343 0.0052
13 3 7 -0.3068 0.0110
13 3 8 0.2744 -0.0207
13 3 9 -0.1538 0.0184
13 3 10 0.1686 -0.0084
13 3 11 -0.3807 -0.0106
13 3 12 0.6059 0.0448
13 3 13 -0.6177 -0.0889
13 3 14 0.3927 0.1223
13 4 0 0.3552 -0.0125
13 4 1 -0.4131 0.0233
13 4 2 0.3652 -0.0040
13 4 3 -0.4019 -0.0178
13 4 4 0.5674 0.0188
13 4 5 -0.6518 -0.0054
13 4 6 0.4136 -0.0020
13 4 7 0.0981 -0.0019
13 4 8 -0.5306 0.0049
13 4 9 0.5830 0.0027
13 4 10 -0.3247 -0.0206
13 4 11 0.0972 0.0494
13 4 12 -0.1271 -0.0919
13 4 13 0.3155 0.1393
13 4 14 -0.4149 -0.1662
13 5 0 -0.3933 -0.0196
13 5 1 0.4254 -0.0126
13 5 2 -0.4292 0.0138
13 5 3 0.3602 0.0075
13 5 4 -0.3189 -0.0195
13 5 5 0.4079 0.0083
13 5 6 -0.5554 0.0082
13 5 7 0.5659 -0.0079
13 5 8 -0.3472 -0.0085
13 5 9 0.0197 0.0213
13 5 10 0.2171 -0.0135
13 5 11 -0.2687 -0.0181
13 5 12 0.1748 0.0636
13 5 13 -0.0198 -0.1033
13 5 14 -0.1201 0.1143
13 6 0 0.3727 0.0344
13 6 1 -0.1564 0.0083
13 6 2 0.2000 -0.0292
13 6 3 -0.3596 0.0102
13 6 4 0.4168 0.0197
13 6 5 -0.2826 -0.0241
13 6 6 0.0587 0.0035
13 6 7 0.0582 0.0102
13 6 8 0.0708 0.0049
13 6 9 -0.4024 -0.0370
13 6 10 0.7017 0.0580
13 6 11 -0.7080 -0.0532
13 6 12 0.3794 0.0319
13 6 13 0.0382 -0.0155
13 6 14 -0.2399 0.0190
13 7 0 0.0057 -0.0148
13 7 1 -0.0610 -0.0296
13 7 2 -0.1003 0.0698
13 7 3 0.3738 -0.0567
13 7 4 -0.6232 -0.0015
13 7 5 0.7245 0.0457
13 7 6 -0.5891 -0.0316
13 7 7 0.2355 -0.0219
13 7 8 0.1352 0.0568
13 7 9 -0.2296 -0.0377
13 7 10 -0.0579 -0.0175
13 7 11 0.4636 0.0648
13 7 12 -0.5591 -0.0793
13 7 13 0.1874 0.0719
13 8 0 0.0692 -0.0038
13 8 1 -0.0262 0.0076
13 8 2 0.0883 -0.0417
13 8 3 -0.2313 0.0640
13 8 4 0.3654 -0.0321
13 8 5 -0.4703 -0.0403
13 8 6 0.5832 0.0879
13 8 7 -0.6741 -0.0582
13 8 8 0.6318 -0.0331
13 8 9 -0.4112 0.1154
13 8 10 0.1242 -0.1300
13 8 11 0.0763 0.0809
13 8 12 -0.1666 -0.0214
13 8 13 0.2426 -0.0038
13 9 0 -0.5594 0.0122
13 9 1 0.7064 -0.0001
13 9 2 -0.5488 -0.0068
13 9 3 0.3391 -0.0080
13 9 4 -0.2329 0.0332
13 9 5 0.2153 -0.0358
13 9 6 -0.2069 -0.0032
13 9 7 0.1672 0.0622
13 9 8 -0.1060 -0.0936
13 9 9 0.0473 0.0694
13 9 10 0.0011 -0.0075
13 9 11 -0.0569 -0.0488
13 9 12 0.1388 0.0747
13 10 0 0.5599 0.0590
13 10 1 -0.7868 -0.0085
13 10 2 0.8536 -0.0207
13 10 3 -0.7344 0.0082
13 10 4 0.4855 0.0173
13 10 5 -0.2174 -0.0121
13 10 6 0.0115 -0.0289
13 10 7 0.1543 0.0631
13 10 8 -0.3605 -0.0459
13 10 9 0.6025 -0.0212
13 10 10 -0.7414 0.0925
13 10 11 0.6552 -0.1224
13 10 12 -0.4114 0.1010
13 11 0 -0.7325 -0.0740
13 11 1 0.7344 0.0238
13 11 2 -0.8021 0.0318
13 11 3 0.8958 -0.0477
13 11 4 -0.8114 0.0082
13 11 5 0.4223 0.0536
13 11 6 0.1139 -0.0841
13 11 7 -0.4857 0.0590
13 11 8 0.5526 -0.0010
13 11 9 -0.4535 -0.0457
13 11 10 0.3853 0.0533
13 11 11 -0.3760 -0.0254
13 12 0 0.0126 0.0370
13 12 1 -0.0849 0.0119
13 12 2 0.1094 -0.0300
13 12 3 -0.1738 0.0204
13 12 4 0.2842 -0.0062
13 12 5 -0.2999 0.0064
13 12 6 0.1162 -0.0144
13 12 7 0.1685 0.0053
13 12 8 -0.3484 0.0324
13 12 9 0.3386 -0.0752
13 13 0 0.0565 -0.0365
13 13 1 -0.3612 0.0036
13 13 2 0.6767 0.0112
13 13 3 -0.8767 -0.0003
13 13 4 0.8207 -0.0208
13 13 5 -0.5112 0.0178
13 13 6 0.1139 0.0286
13 13 7 0.1724 -0.0927
14 -6 0 -1.3476 0.1218
14 -6 1 1.1310 -0.1260
14 -5 0 0.9764 -0.0641
14 -5 1 -1.0215 0.0951
14 -5 2 0.8856 -0.0620
14 -5 3 -0.5671 -0.0217
14 -5 4 0.2006 0.0949
14 -4 0 0.1556 0.0378
14 -4 1 -0.3218 -0.0264
14 -4 2 0.2839 0.0084
14 -4 3 -0.1721 0.0252
14 -4 4 0.1210 -0.0508
14 -4 5 -0.1058 0.0362
14 -4 6 0.0349 0.0213
14 -3 0 0.0605 -0.0399
14 -3 1 0.2077 0.0294
14 -3 2 -0.4195 0.0045
14 -3 3 0.5306 -0.0340
14 -3 4 -0.6069 0.0259
14 -3 5 0.6245 0.0251
14 -3 6 -0.4468 -0.0886
14 -3 7 0.0423 0.1281
14 -3 8 0.3752 -0.1340
14 -2 0 -0.7517 -0.0097
14 -2 1 0.7549 -0.0322
14 -2 2 -0.3525 0.0425
14 -2 3 -0.1852 -0.0135
14 -2 4 0.6162 -0.0117
14 -2 5 -0.8152 -0.0044
14 -2 6 0.7436 0.0428
14 -2 7 -0.4596 -0.0523
14 -2 8 0.1354 0.0177
14 -2 9 0.0484 0.0191
14 -1 0 0.3565 0.0074
14 -1 1 -0.6337 0.0236
14 -1 2 0.5177 -0.0525
14 -1 3 -0.1199 0.0425
14 -1 4 -0.3468 -0.0076
14 -1 5 0.7166 -0.0059
14 -1 6 -0.8839 -0.0137
14 -1 7 0.8180 0.0223
14 -1 8 -0.6183 0.0225
14 -1 9 0.4671 -0.0996
14 -1 10 -0.4436 0.1425
14 0 0 0.4870 -0.0303
14 0 1 -0.2583 0.0061
14 0 2 0.0657 0.0185
14 0 3 0.1178 -0.0101
14 0 4 -0.3025 -0.0244
14 0 5 0.3778 0.0389
14 0 6 -0.2485 -0.0078
14 0 7 -0.0011 -0.0322
14 0 8 0.1776 0.0190
14 0 9 -0.1994 0.0613
14 0 10 0.1678 -0.1541
14 0 11 -0.2015 0.1939
14 1 0 -0.4450 0.0326
14 1 1 0.2142 -0.0235
14 1 2 -0.0055 0.0043
14 1 3 -0.1395 -0.0036
14 1 4 0.3062 0.0256
14 1 5 -0.5301 -0.0369
14 1 6 0.7237 0.0093
14 1 7 -0.7796 0.0344
14 1 8 0.6857 -0.0375
14 1 9 -0.5100 -0.0260
14 1 10 0.3111 0.1190
14 1 11 -0.1044 -0.1790
14 2 0 -0.1909 -0.0192
14 2 1 0.3824 0.0084
14 2 2 -0.5496 0.0073
14 2 3 0.5523 -0.0095
14 2 4 -0.4078 -0.0062
14 2 5 0.2541 0.0159
14 2 6 -0.2037 0.0044
14 2 7 0.2453 -0.0400
14 2 8 -0.2759 0.0457
14 2 9 0.2134 0.0028
14 2 10 -0.0727 -0.0771
14 2 11 -0.0625 0.1247
14 2 12 0.1273 -0.1218
14 3 0 0.0215 0.0151
14 3 1 -0.1339 -0.0033
14 3 2 0.2480 -0.0204
14 3 3 -0.2567 0.0278
14 3 4 0.1251 -0.0029
14 3 5 0.0295 -0.0306
14 3 6 -0.0398 0.0317
14 3 7 -0.1118 0.0061
14 3 8 0.2320 -0.0419
14 3 9 -0.1072 0.0348
14 3 10 -0.2386 0.0081
14 3 11 0.5319 -0.0436
14 3 12 -0.5291 0.0445
14 4 0 0.2522 0.0038
14 4 1 -0.2308 -0.0059
14 4 2 0.1296 0.0220
14 4 3 0.0344 -0.0361
14 4 4 -0.0971 0.0185
14 4 5 -0.0482 0.0301
14 4 6 0.2663 -0.0648
14 4 7 -0.2930 0.0435
14 4 8 0.0633 0.0222
14 4 9 0.1596 -0.0790
14 4 10 -0.0683 0.0930
14 4 11 -0.3121 -0.0793
14 4 12 0.6306 0.0707
14 5 0 0.3080 -0.0180
14 5 1 -0.3037 0.0111
14 5 2 0.2956 -0.0070
14 5 3 -0.3934 0.0196
14 5 4 0.5734 -0.0309
14 5 5 -0.6530 0.0118
14 5 6 0.4810 0.0332
14 5 7 -0.1295 -0.0607
14 5 8 -0.1750 0.0351
14 5 9 0.3089 0.0332
14 5 10 -0.3560 -0.1039
14 5 11 0.4327 0.1499
14 5 12 -0.5004 -0.1715
14 6 0 -0.9162 0.0160
14 6 1 0.8256 -0.0124
14 6 2 -0.8101 -0.0074
14 6 3 0.8456 0.0118
14 6 4 -0.8383 0.0150
14 6 5 0.7235 -0.0436
14 6 6 -0.5271 0.0313
14 6 7 0.3498 0.0239
14 6 8 -0.2622 -0.0769
14 6 9 0.2076 0.0800
14 6 10 -0.0559 -0.0258
14 6 11 -0.2097 -0.0545
14 6 12 0.4117 0.1214
14 7 0 0.9192 0.0214
14 7 1 -0.7634 0.0194
14 7 2 0.7034 -0.0232
14 7 3 -0.7798 -0.0046
14 7 4 0.8535 0.0134
14 7 5 -0.7008 0.0212
14 7 6 0.2513 -0.0605
14 7 7 0.2589 0.0465
14 7 8 -0.4453 0.0292
14 7 9 0.1569 -0.1123
14 7 10 0.3261 0.1392
14 7 11 -0.5498 -0.0964
14 7 12 0.3473 0.0259
14 8 0 -0.1324 -0.0692
14 8 1 0.1368 0.0078
14 8 2 -0.1955 0.0520
14 8 3 0.2409 -0.0455
14 8 4 -0.2730 -0.0138
14 8 5 0.2829 0.0520
14 8 6 -0.1901 -0.0193
14 8 7 -0.0563 -0.0550
14 8 8 0.3281 0.0956
14 8 9 -0.3809 -0.0599
14 8 10 0.1232 -0.0225
14 8 11 0.2335 0.0865
14 9 0 -0.0822 0.0562
14 9 1 0.0441 -0.0633
14 9 2 -0.0162 0.0139
14 9 3 -0.0015 0.0382
14 9 4 -0.0133 -0.0337
14 9 5 0.0500 -0.0320
14 9 6 -0.0733 0.0991
14 9 7 0.0629 -0.0985
14 9 8 -0.0181 0.0189
14 9 9 -0.0560 0.0819
14 9 10 0.1353 -0.1321
14 10 0 0.0865 -0.0732
14 10 1 0.1778 0.0805
14 10 2 -0.2554 -0.0680
14 10 3 0.2144 0.0339
14 10 4 -0.1752 0.0119
14 10 5 0.1861 -0.0401
14 10 6 -0.1745 0.0217
14 10 7 0.0483 0.0386
14 10 8 0.1535 -0.0970
14 10 9 -0.2644 0.1078
14 11 0 0.1793 0.1757
14 11 1 -0.2750 -0.1181
14 11 2 0.4720 0.0445
14 11 3 -0.5847 -0.0116
14 11 4 0.4839 0.0230
14 11 5 -0.2475 -0.0368
14 11 6 0.0444 0.0191
14 11 7 0.0768 0.0199
14 11 8 -0.1927 -0.0412
14 12 0 -0.5619 -0.1446
14 12 1 0.5684 0.0961
14 12 2 -0.7071 -0.0235
14 12 3 0.8982 -0.0260
14 12 4 -0.8888 0.0225
14 12 5 0.5433 0.0254
14 12 6 -0.0242 -0.0802
15 -4 0 0.4774 -0.0820
15 -4 1 -0.1236 0.0415
15 -3 0 -0.0148 0.1106
15 -3 1 -0.5895 -0.0079
15 -3 2 0.7866 -0.0749
15 -3 3 -0.6336 0.0791
15 -3 4 0.3607 -0.0086
15 -2 0 0.6395 -0.0415
15 -2 1 -0.2183 0.0026
15 -2 2 -0.0566 0.0654
15 -2 3 0.0915 -0.0777
15 -2 4 -0.0189 -0.0041
15 -2 5 -0.0317 0.1191
15 -2 6 0.0538 -0.1666
15 -1 0 -1.1177 -0.0222
15 -1 1 1.1754 0.0266
15 -1 2 -0.8698 -0.0376
15 -1 3 0.4424 0.0243
15 -1 4 -0.1005 0.0400
15 -1 5 -0.0557 -0.1204
15 -1 6 0.0477 0.1368
15 -1 7 0.0007 -0.0506
15 0 0 0.2318 -0.0367
15 0 1 -0.3995 0.0087
15 0 2 0.3965 0.0259
15 0 3 -0.2737 -0.0266
15 0 4 0.0849 -0.0314
15 0 5 0.1210 0.1131
15 0 6 -0.2770 -0.1376
15 0 7 0.3426 0.0555
15 0 8 -0.3557 0.0909
15 1 0 0.4267 0.0618
15 1 1 -0.5600 -0.0445
15 1 2 0.5869 -0.0170
15 1 3 -0.3826 0.0662
15 1 4 -0.0259 -0.0424
15 1 5 0.4105 -0.0471
15 1 6 -0.5271 0.1185
15 1 7 0.3391 -0.0901
15 1 8 -0.0409 -0.0315
15 1 9 -0.1302 0.1563
15 2 0 -0.0947 -0.0596
15 2 1 0.0505 0.0788
15 2 2 -0.0802 -0.0256
15 2 3 0.1224 -0.0513
15 2 4 -0.0142 0.0651
15 2 5 -0.2935 0.0155
15 2 6 0.6319 -0.1186
15 2 7 -0.7515 0.1355
15 2 8 0.5669 -0.0345
15 2 9 -0.2498 -0.1067
15 3 0 -0.3249 -0.0161
15 3 1 0.5504 -0.0619
15 3 2 -0.5967 0.0723
15 3 3 0.3790 -0.0066
15 3 4 -0.0883 -0.0535
15 3 5 0.0130 0.0231
15 3 6 -0.2334 0.0827
15 3 7 0.5140 -0.1561
15 3 8 -0.5398 0.1125
15 3 9 0.2539 0.0177
15 3 10 0.0869 -0.1278
15 4 0 -0.1172 0.0785
15 4 1 -0.0945 0.0011
15 4 2 0.1937 -0.0728
15 4 3 -0.0090 0.0601
15 4 4 -0.3765 0.0242
15 4 5 0.6159 -0.0835
15 4 6 -0.4097 0.0440
15 4 7 -0.1466 0.0600
15 4 8 0.5950 -0.1254
15 4 9 -0.5651 0.0949
15 4 10 0.1590 -0.0093
15 5 0 0.3819 -0.0779
15 5 1 -0.3898 0.0434
15 5 2 0.3101 0.0351
15 5 3 -0.2536 -0.0822
15 5 4 0.3315 0.0406
15 5 5 -0.4960 0.0573
15 5 6 0.5318 -0.1132
15 5 7 -0.2888 0.0657
15 5 8 -0.0936 0.0478
15 5 9 0.2897 -0.1361
15 5 10 -0.1482 0.1468
15 6 0 0.2692 0.0236
15 6 1 -0.2017 -0.0579
15 6 2 0.2279 0.0327
15 6 3 -0.2951 0.0366
15 6 4 0.3190 -0.0798
15 6 5 -0.2768 0.0442
15 6 6 0.2316 0.0428
15 6 7 -0.2414 -0.0978
15 6 8 0.2480 0.0662
15 6 9 -0.1167 0.0288
15 6 10 -0.1747 -0.1181
15 7 0 -0.8200 0.0167
15 7 1 0.7778 0.0289
15 7 2 -0.8592 -0.0591
15 7 3 1.0107 0.0295
15 7 4 -1.0316 0.0481
15 7 5 0.8077 -0.1016
15 7 6 -0.4676 0.0702
15 7 7 0.2614 0.0301
15 7 8 -0.2745 -0.1192
15 7 9 0.3240 0.1284
15 8 0 0.6443 0.0612
15 8 1 -0.6541 -0.0280
15 8 2 0.6604 0.0224
15 8 3 -0.7080 -0.0321
15 8 4 0.7514 0.0120
15 8 5 -0.6520 0.0484
15 8 6 0.3419 -0.0991
15 8 7 0.0371 0.0789
15 8 8 -0.2344 0.0154
15 8 9 0.1499 -0.1180
15 9 0 -0.0336 -0.1305
15 9 1 0.1020 0.0894
15 9 2 -0.1601 -0.0207
15 9 3 0.1208 -0.0093
15 9 4 0.0057 -0.0152
15 9 5 -0.1500 0.0481
15 9 6 0.2621 -0.0359
15 9 7 -0.3224 -0.0226
15 9 8 0.3141 0.0748
15 10 0 -0.1336 0.0658
15 10 1 0.0325 -0.1061
15 10 2 -0.0090 0.0837
15 10 3 0.0119 -0.0207
15 10 4 -0.0137 -0.0233
15 10 5 0.0487 0.0036
15 10 6 -0.1548 0.0625
15 11 1 -0.0855 0.0929
15 11 2 -0.0118 -0.0843
16 -1 0 0.5905 0.0763
16 -1 1 -0.3558 -0.1147
16 -1 2 0.2825 0.1093
16 0 0 -0.8758 -0.0461
16 0 1 0.9869 0.1283
16 0 2 -0.8740 -0.1205
16 0 3 0.6435 0.0052
16 0 4 -0.4148 0.1393
16 1 0 0.0694 -0.1095
16 1 1 0.1428 -0.0163
16 1 2 -0.2501 0.0995
16 1 3 0.1754 -0.0484
16 1 4 -0.0099 -0.1001
16 1 5 -0.0883 0.2065
16 2 0 0.1462 0.1913
16 2 1 -0.6989 -0.0928
16 2 2 1.1389 -0.0524
16 2 3 -1.1377 0.1010
16 2 4 0.6480 -0.0017
16 2 5 0.0064 -0.1436
16 2 6 -0.3897 0.1846
16 3 0 0.1448 -0.1440
16 3 1 0.0120 0.1457
16 3 2 -0.3576 -0.0268
16 3 3 0.6529 -0.0853
16 3 4 -0.6082 0.0604
16 3 5 0.1956 0.0870
16 3 6 0.2750 -0.2071
16 4 0 -0.3017 -0.0272
16 4 1 0.4726 -0.0776
16 4 2 -0.3109 0.0743
16 4 3 -0.1215 0.0218
16 4 4 0.4730 -0.0832
16 4 5 -0.4239 0.0177
16 4 6 0.0210 0.1209
16 5 0 -0.2117 0.1533
16 5 1 0.0441 -0.0335
16 5 2 -0.0520 -0.0630
16 5 3 0.3190 0.0464
16 5 4 -0.6710 0.0508
16 5 5 0.7855 -0.1097
16 5 6 -0.5002 0.0585
16 6 0 0.3265 -0.1674
16 6 1 -0.4339 0.1126
16 6 2 0.4930 0.0036
16 6 3 -0.5541 -0.0766
16 6 4 0.5982 0.0405
16 6 5 -0.5407 0.0616
16 6 6 0.3308 -0.1228
16 7 0 -0.0109 0.0554
16 7 1 0.0428 -0.1060
16 7 2 0.0221 0.0691
16 7 3 -0.0879 0.0251
16 7 4 0.0934 -0.0882
16 7 5 -0.0932 0.0608
16 8 0 -0.1162 0.0172
16 8 1 0.1882 0.0349
16 8 2 -0.3576 -0.0632
16 8 3 0.5820 0.0296
16 8 4 -0.7226 0.0491
0 0 0 0.0 0.0
;
_shelx_fab_checksum              64376
_olex2_submission_special_instructions 'No special instructions were received'
_exptl_crystal_recrystallization_method 
'Re-crystallisation from solvent: THF/Et2O'
_chemical_properties_physical    Air-sensitive
_exptl_crystal_preparation       'Magnetic properties'
####################################################################### 
# 
# This file contains crystal structure data downloaded from the 
# Cambridge Structural Database (CSD) hosted by the Cambridge 
# Crystallographic Data Centre (CCDC).
# 
# Full information about CCDC data access policies and citation 
# guidelines are available at http://www.ccdc.cam.ac.uk/access/V1 
# 
# Audit and citation data items may have been added by the CCDC. 
# Please retain this information to preserve the provenance of 
# this file and to allow appropriate attribution of the data. 
# 
#######################################################################

data_kjc199s
_database_code_depnum_ccdc_archive 'CCDC 1958691'
loop_
_audit_author_name
_audit_author_address
'Khetpakorn Chakarawet'
;University of California, Berkeley
United States of America
;
_audit_update_record             
;
2019-10-11 deposited with the CCDC.	2020-07-21 downloaded from the CCDC.
;
_audit_creation_date             2019-07-22
_audit_creation_method           
;
Olex2 1.2
(compiled 2018.05.29 svn.r3508 for OlexSys, GUI svn.r5506)
;
_shelx_SHELXL_version_number     2014/7
_chemical_name_common            ?
_chemical_name_systematic        '[(CoMe6tren)2(C6H4O2)][B(C6F5)4]2'
_chemical_formula_moiety         'C30 H64 Co2 N8 O2, 2(B C24 F20), 2(C4 H8 O)'
_chemical_formula_sum            'C86 H80 B2 Co2 F40 N8 O4'
_chemical_formula_weight         2189.06
_chemical_melting_point          ?
loop_
_atom_type_symbol
_atom_type_description
_atom_type_scat_dispersion_real
_atom_type_scat_dispersion_imag
_atom_type_scat_source
C C 0.0034 0.0017
'ANOMDisVal Program in PLATON Spek, A. L. J. Appl. Crystallogr. 2003, 36, 7-13'
H H 0.0000 0.0000
'ANOMDisVal Program in PLATON Spek, A. L. J. Appl. Crystallogr. 2003, 36, 7-13'
B B 0.0017 0.0007
'ANOMDisVal Program in PLATON Spek, A. L. J. Appl. Crystallogr. 2003, 36, 7-13'
Co Co 0.3514 1.0223
'ANOMDisVal Program in PLATON Spek, A. L. J. Appl. Crystallogr. 2003, 36, 7-13'
F F 0.0185 0.0109
'ANOMDisVal Program in PLATON Spek, A. L. J. Appl. Crystallogr. 2003, 36, 7-13'
N N 0.0065 0.0035
'ANOMDisVal Program in PLATON Spek, A. L. J. Appl. Crystallogr. 2003, 36, 7-13'
O O 0.0115 0.0064
'ANOMDisVal Program in PLATON Spek, A. L. J. Appl. Crystallogr. 2003, 36, 7-13'

_shelx_space_group_comment       
;
The symmetry employed for this shelxl refinement is uniquely defined
by the following loop, which should always be used as a source of
symmetry information in preference to the above space-group names.
They are only intended as comments.
;
_space_group_crystal_system      triclinic
_space_group_IT_number           2
_space_group_name_H-M_alt        'P -1'
_space_group_name_Hall           '-P 1'
loop_
_space_group_symop_operation_xyz
'x, y, z'
'-x, -y, -z'

_cell_length_a                   12.009(3)
_cell_length_b                   12.574(3)
_cell_length_c                   16.141(4)
_cell_angle_alpha                82.488(3)
_cell_angle_beta                 89.864(3)
_cell_angle_gamma                77.525(3)
_cell_volume                     2358.6(10)
_cell_formula_units_Z            1
_cell_measurement_reflns_used    1923
_cell_measurement_temperature    100
_cell_measurement_theta_max      14.030
_cell_measurement_theta_min      2.180
_shelx_estimated_absorpt_T_max   0.957
_shelx_estimated_absorpt_T_min   0.920
_exptl_absorpt_coefficient_mu    0.514
_exptl_absorpt_correction_T_max  0.957
_exptl_absorpt_correction_T_min  0.894
_exptl_absorpt_correction_type   multi-scan
_exptl_absorpt_process_details   
;
SADABS-2016/2 (Bruker,2016/2) was used for absorption correction.
wR2(int) was 0.1097 before and 0.0767 after correction.
The Ratio of minimum to maximum transmission is 0.9337.
The \l/2 correction factor is Not present.
;
_exptl_absorpt_special_details   ?
_exptl_crystal_colour            green
_exptl_crystal_colour_primary    green
_exptl_crystal_density_diffrn    1.541
_exptl_crystal_density_meas      ?
_exptl_crystal_density_method    'not measured'
_exptl_crystal_description       block
_exptl_crystal_F_000             1108
_exptl_crystal_size_max          0.164
_exptl_crystal_size_mid          0.164
_exptl_crystal_size_min          0.086
_exptl_transmission_factor_max   ?
_exptl_transmission_factor_min   ?
_diffrn_reflns_av_R_equivalents  0.0697
_diffrn_reflns_av_unetI/netI     0.0688
_diffrn_reflns_Laue_measured_fraction_full 1.000
_diffrn_reflns_Laue_measured_fraction_max 1.000
_diffrn_reflns_limit_h_max       17
_diffrn_reflns_limit_h_min       -17
_diffrn_reflns_limit_k_max       18
_diffrn_reflns_limit_k_min       -17
_diffrn_reflns_limit_l_max       23
_diffrn_reflns_limit_l_min       -23
_diffrn_reflns_number            49969
_diffrn_reflns_point_group_measured_fraction_full 1.000
_diffrn_reflns_point_group_measured_fraction_max 1.000
_diffrn_reflns_theta_full        25.930
_diffrn_reflns_theta_max         31.877
_diffrn_reflns_theta_min         1.716
_diffrn_ambient_temperature      100
_diffrn_detector_area_resol_mean 10.42
_diffrn_measured_fraction_theta_full 1.000
_diffrn_measured_fraction_theta_max 1.000
_diffrn_measurement_device_type  'Bruker D8 with PHOTON 100 detector'
_diffrn_measurement_method       '\f and \w shutterless scans'
_diffrn_radiation_type           synchrotron
_diffrn_radiation_wavelength     0.7288
_diffrn_source                   'Advanced Light Source, station 12.2.1'
_diffrn_standards_number         0
_reflns_Friedel_coverage         0.000
_reflns_Friedel_fraction_full    .
_reflns_Friedel_fraction_max     .
_reflns_number_gt                12050
_reflns_number_total             15029
_reflns_special_details          
;
 Reflections were merged by SHELXL according to the crystal
 class for the calculation of statistics and refinement.
 
 Structure factors included contributions from the .fab file.
 
 _reflns_Friedel_fraction is defined as the number of unique
 Friedel pairs measured divided by the number that would be
 possible theoretically, ignoring centric projections and
 systematic absences.
;
_reflns_threshold_expression     'I > 2\s(I)'
_computing_cell_refinement       'SAINT V8.38A (?, 2016)'
_computing_data_collection       APEX3
_computing_data_reduction        'SAINT V8.38A (?, 2016)'
_computing_molecular_graphics    'Olex2 (Dolomanov et al., 2009)'
_computing_publication_material  'Olex2 (Dolomanov et al., 2009)'
_computing_structure_refinement  'XL (Sheldrick, 2008)'
_computing_structure_solution    'XT (Sheldrick, 2015)'
_refine_diff_density_max         0.872
_refine_diff_density_min         -0.481
_refine_diff_density_rms         0.097
_refine_ls_extinction_coef       .
_refine_ls_extinction_method     none
_refine_ls_goodness_of_fit_ref   1.031
_refine_ls_hydrogen_treatment    constr
_refine_ls_matrix_type           full
_refine_ls_number_parameters     656
_refine_ls_number_reflns         15029
_refine_ls_number_restraints     30
_refine_ls_R_factor_all          0.0622
_refine_ls_R_factor_gt           0.0492
_refine_ls_restrained_S_all      1.031
_refine_ls_shift/su_max          0.001
_refine_ls_shift/su_mean         0.000
_refine_ls_structure_factor_coef Fsqd
_refine_ls_weighting_details     
'w=1/[\s^2^(Fo^2^)+(0.0603P)^2^+1.0027P] where P=(Fo^2^+2Fc^2^)/3'
_refine_ls_weighting_scheme      calc
_refine_ls_wR_factor_gt          0.1275
_refine_ls_wR_factor_ref         0.1380
_refine_special_details          SQUEEZE
_olex2_refinement_description    
;
1. Fixed Uiso
 At 1.2 times of:
  All C(H) groups, All C(H,H) groups, All C(H,H,H,H) groups
 At 1.5 times of:
  All C(H,H,H) groups
2. Rigid body (RIGU) restrains
 O1T, C1T, C2T, C3T, C5T
 with sigma for 1-2 distances of 0.004 and sigma for 1-3 distances of 0.004
3. Others
 Sof(H1TC)=Sof(H1TD)=Sof(H3TC)=Sof(H3TD)=Sof(C5T)=Sof(H5TA)=Sof(H5TB)=1-FVAR(1)
 Sof(H1TA)=Sof(H1TB)=Sof(H3TA)=Sof(H3TB)=Sof(C4T)=Sof(H4TA)=Sof(H4TB)=FVAR(1)
4.a Secondary CH2 refined with riding coordinates:
 C4(H4A,H4B), C5(H5A,H5B), C8(H8A,H8B), C9(H9A,H9B), C12(H12A,H12B), C13(H13A,
 H13B), C1T(H1TC,H1TD), C1T(H1TA,H1TB), C2T(H2TA,H2TB), C3T(H3TA,H3TB),
 C3T(H3TC,H3TD), C4T(H4TA,H4TB), C5T(H5TA,H5TB)
4.b Aromatic/amide H refined with riding coordinates:
 C2(H2), C3(H3)
4.c Idealised Me refined as rotating group:
 C6(H6A,H6B,H6C), C7(H7A,H7B,H7C), C10(H10A,H10B,H10C), C11(H11A,H11B,H11C),
 C14(H14A,H14B,H14C), C15(H15A,H15B,H15C)
;
_atom_sites_solution_hydrogens   geom
_atom_sites_solution_primary     dual
_atom_sites_solution_secondary   diffmap
loop_
_atom_site_label
_atom_site_type_symbol
_atom_site_fract_x
_atom_site_fract_y
_atom_site_fract_z
_atom_site_U_iso_or_equiv
_atom_site_adp_type
_atom_site_occupancy
_atom_site_site_symmetry_order
_atom_site_calc_flag
_atom_site_refinement_flags_posn
_atom_site_refinement_flags_adp
_atom_site_refinement_flags_occupancy
_atom_site_disorder_assembly
_atom_site_disorder_group
Co1 Co 0.89590(2) 0.64869(2) 0.25239(2) 0.01323(6) Uani 1 1 d . . . . .
O1 O 0.94478(13) 0.52307(11) 0.33159(8) 0.0244(3) Uani 1 1 d . . . . .
N1 N 0.85273(13) 0.77660(12) 0.14188(9) 0.0176(3) Uani 1 1 d . . . . .
N2 N 0.71642(13) 0.65615(12) 0.24245(9) 0.0176(3) Uani 1 1 d . . . . .
N3 N 1.00781(13) 0.57160(13) 0.16114(9) 0.0184(3) Uani 1 1 d . . . . .
N4 N 0.94252(14) 0.78338(13) 0.30436(10) 0.0199(3) Uani 1 1 d . . . . .
C1 C 0.97082(16) 0.51237(15) 0.41357(11) 0.0203(3) Uani 1 1 d . . . . .
C2 C 0.88704(16) 0.52050(16) 0.47364(12) 0.0228(4) Uani 1 1 d . . . . .
H2 H 0.8091 0.5337 0.4565 0.027 Uiso 1 1 calc R . . . .
C3 C 1.08459(17) 0.49038(16) 0.44177(12) 0.0228(4) Uani 1 1 d . . . . .
H3 H 1.1437 0.4827 0.4023 0.027 Uiso 1 1 calc R . . . .
C4 C 0.72653(16) 0.81113(15) 0.13437(12) 0.0221(4) Uani 1 1 d . . . . .
H4A H 0.7035 0.8438 0.0761 0.026 Uiso 1 1 calc R . . . .
H4B H 0.6990 0.8676 0.1714 0.026 Uiso 1 1 calc R . . . .
C5 C 0.67352(16) 0.71278(16) 0.15849(12) 0.0222(4) Uani 1 1 d . . . . .
H5A H 0.5895 0.7374 0.1588 0.027 Uiso 1 1 calc R . . . .
H5B H 0.6925 0.6610 0.1167 0.027 Uiso 1 1 calc R . . . .
C6 C 0.69554(17) 0.54299(16) 0.25440(13) 0.0243(4) Uani 1 1 d . . . . .
H6A H 0.7314 0.5030 0.2096 0.037 Uiso 1 1 calc GR . . . .
H6B H 0.6132 0.5466 0.2529 0.037 Uiso 1 1 calc GR . . . .
H6C H 0.7282 0.5047 0.3086 0.037 Uiso 1 1 calc GR . . . .
C7 C 0.65606(16) 0.71595(17) 0.30826(12) 0.0247(4) Uani 1 1 d . . . . .
H7A H 0.6880 0.6801 0.3633 0.037 Uiso 1 1 calc GR . . . .
H7B H 0.5747 0.7153 0.3052 0.037 Uiso 1 1 calc GR . . . .
H7C H 0.6655 0.7921 0.2999 0.037 Uiso 1 1 calc GR . . . .
C8 C 0.90020(17) 0.72901(17) 0.06680(11) 0.0235(4) Uani 1 1 d . . . . .
H8A H 0.9084 0.7887 0.0223 0.028 Uiso 1 1 calc R . . . .
H8B H 0.8475 0.6875 0.0456 0.028 Uiso 1 1 calc R . . . .
C9 C 1.01546(17) 0.65300(17) 0.08829(12) 0.0231(4) Uani 1 1 d . . . . .
H9A H 1.0425 0.6147 0.0398 0.028 Uiso 1 1 calc R . . . .
H9B H 1.0714 0.6966 0.1007 0.028 Uiso 1 1 calc R . . . .
C10 C 1.12354(16) 0.52140(16) 0.19700(13) 0.0240(4) Uani 1 1 d . . . . .
H10A H 1.1571 0.5782 0.2169 0.036 Uiso 1 1 calc GR . . . .
H10B H 1.1716 0.4880 0.1540 0.036 Uiso 1 1 calc GR . . . .
H10C H 1.1185 0.4648 0.2439 0.036 Uiso 1 1 calc GR . . . .
C11 C 0.95824(18) 0.48171(16) 0.13745(13) 0.0252(4) Uani 1 1 d . . . . .
H11A H 0.9510 0.4307 0.1875 0.038 Uiso 1 1 calc GR . . . .
H11B H 1.0081 0.4424 0.0980 0.038 Uiso 1 1 calc GR . . . .
H11C H 0.8827 0.5124 0.1111 0.038 Uiso 1 1 calc GR . . . .
C12 C 0.90627(16) 0.86809(15) 0.15702(12) 0.0217(4) Uani 1 1 d . . . . .
H12A H 0.8681 0.9361 0.1210 0.026 Uiso 1 1 calc R . . . .
H12B H 0.9876 0.8508 0.1422 0.026 Uiso 1 1 calc R . . . .
C13 C 0.89690(17) 0.88656(15) 0.24814(13) 0.0240(4) Uani 1 1 d . . . . .
H13A H 0.9399 0.9427 0.2584 0.029 Uiso 1 1 calc R . . . .
H13B H 0.8159 0.9146 0.2606 0.029 Uiso 1 1 calc R . . . .
C14 C 0.9011(2) 0.79696(19) 0.38990(13) 0.0322(5) Uani 1 1 d . . . . .
H14A H 0.8176 0.8121 0.3890 0.048 Uiso 1 1 calc GR . . . .
H14B H 0.9272 0.8584 0.4093 0.048 Uiso 1 1 calc GR . . . .
H14C H 0.9313 0.7294 0.4278 0.048 Uiso 1 1 calc GR . . . .
C15 C 1.06876(17) 0.76200(16) 0.30932(13) 0.0246(4) Uani 1 1 d . . . . .
H15A H 1.0982 0.6932 0.3461 0.037 Uiso 1 1 calc GR . . . .
H15B H 1.0924 0.8226 0.3318 0.037 Uiso 1 1 calc GR . . . .
H15C H 1.0992 0.7561 0.2533 0.037 Uiso 1 1 calc GR . . . .
F12B F 0.29854(9) 0.29423(9) 0.32053(7) 0.0206(2) Uani 1 1 d . . . . .
F13B F 0.30438(11) 0.25325(11) 0.48698(7) 0.0312(3) Uani 1 1 d . . . . .
F14B F 0.49237(12) 0.12357(11) 0.56996(7) 0.0331(3) Uani 1 1 d . . . . .
F15B F 0.67497(11) 0.03562(11) 0.48124(8) 0.0313(3) Uani 1 1 d . . . . .
F16B F 0.67263(9) 0.07652(9) 0.31653(7) 0.0216(2) Uani 1 1 d . . . . .
F22B F 0.66848(9) 0.29801(9) 0.23072(7) 0.0200(2) Uani 1 1 d . . . . .
F23B F 0.85642(9) 0.27780(10) 0.14145(8) 0.0266(3) Uani 1 1 d . . . . .
F24B F 0.88730(9) 0.14504(10) 0.01801(7) 0.0258(2) Uani 1 1 d . . . . .
F25B F 0.72203(10) 0.03820(10) -0.01452(7) 0.0240(2) Uani 1 1 d . . . . .
F26B F 0.53091(9) 0.06278(9) 0.06858(7) 0.0196(2) Uani 1 1 d . . . . .
F32B F 0.51661(9) -0.02212(8) 0.23875(7) 0.0191(2) Uani 1 1 d . . . . .
F33B F 0.37395(11) -0.15561(9) 0.22932(9) 0.0299(3) Uani 1 1 d . . . . .
F34B F 0.15365(11) -0.07289(10) 0.17573(8) 0.0288(3) Uani 1 1 d . . . . .
F35B F 0.07856(9) 0.14764(10) 0.13611(7) 0.0262(2) Uani 1 1 d . . . . .
F36B F 0.21685(9) 0.28271(9) 0.14506(7) 0.0208(2) Uani 1 1 d . . . . .
F42B F 0.39581(9) 0.29234(9) 0.03524(7) 0.0201(2) Uani 1 1 d . . . . .
F43B F 0.34353(11) 0.49923(10) -0.03985(7) 0.0293(3) Uani 1 1 d . . . . .
F44B F 0.34910(13) 0.66843(10) 0.04901(9) 0.0365(3) Uani 1 1 d . . . . .
F45B F 0.40237(11) 0.62526(9) 0.21476(8) 0.0278(3) Uani 1 1 d . . . . .
F46B F 0.45744(9) 0.42202(8) 0.29082(7) 0.0191(2) Uani 1 1 d . . . . .
C11B C 0.48598(14) 0.19129(13) 0.30907(10) 0.0137(3) Uani 1 1 d . . . . .
C12B C 0.39484(15) 0.23124(14) 0.35796(11) 0.0166(3) Uani 1 1 d . . . . .
C13B C 0.39554(16) 0.21057(16) 0.44405(11) 0.0211(3) Uani 1 1 d . . . . .
C14B C 0.49053(18) 0.14502(16) 0.48651(11) 0.0225(4) Uani 1 1 d . . . . .
C15B C 0.58269(16) 0.10151(15) 0.44135(11) 0.0209(3) Uani 1 1 d . . . . .
C16B C 0.57889(15) 0.12487(14) 0.35485(11) 0.0170(3) Uani 1 1 d . . . . .
C21B C 0.58974(14) 0.18003(13) 0.15672(10) 0.0130(3) Uani 1 1 d . . . . .
C22B C 0.67859(14) 0.23159(13) 0.17079(11) 0.0150(3) Uani 1 1 d . . . . .
C23B C 0.77724(14) 0.22172(14) 0.12605(11) 0.0174(3) Uani 1 1 d . . . . .
C24B C 0.79278(14) 0.15557(14) 0.06355(11) 0.0174(3) Uani 1 1 d . . . . .
C25B C 0.70824(15) 0.10218(14) 0.04673(11) 0.0168(3) Uani 1 1 d . . . . .
C26B C 0.60921(14) 0.11579(13) 0.09219(10) 0.0137(3) Uani 1 1 d . . . . .
C31B C 0.37622(14) 0.13771(13) 0.19112(10) 0.0131(3) Uani 1 1 d . . . . .
C32B C 0.40800(14) 0.02448(13) 0.21284(11) 0.0149(3) Uani 1 1 d . . . . .
C33B C 0.33642(16) -0.04672(14) 0.20897(12) 0.0188(3) Uani 1 1 d . . . . .
C34B C 0.22450(16) -0.00539(15) 0.18260(11) 0.0198(3) Uani 1 1 d . . . . .
C35B C 0.18762(14) 0.10605(15) 0.16157(11) 0.0180(3) Uani 1 1 d . . . . .
C36B C 0.26284(14) 0.17445(14) 0.16641(10) 0.0151(3) Uani 1 1 d . . . . .
C41B C 0.42690(13) 0.34429(13) 0.16807(10) 0.0131(3) Uani 1 1 d . . . . .
C42B C 0.39863(14) 0.37220(14) 0.08305(11) 0.0158(3) Uani 1 1 d . . . . .
C43B C 0.37204(16) 0.47850(15) 0.04232(11) 0.0207(3) Uani 1 1 d . . . . .
C44B C 0.37490(16) 0.56440(15) 0.08656(13) 0.0227(4) Uani 1 1 d . . . . .
C45B C 0.40255(15) 0.54218(14) 0.17062(12) 0.0192(3) Uani 1 1 d . . . . .
C46B C 0.42873(14) 0.43425(13) 0.20893(10) 0.0147(3) Uani 1 1 d . . . . .
B1 B 0.46942(15) 0.21287(14) 0.20640(11) 0.0126(3) Uani 1 1 d . . . . .
O1T O 1.0325(2) 0.04980(19) 0.3644(2) 0.0749(8) Uani 1 1 d . U . . .
C1T C 1.1155(2) 0.1126(2) 0.38049(17) 0.0427(6) Uani 1 1 d . U . . .
H1TC H 1.1848 0.0923 0.3476 0.051 Uiso 0.45(2) 1 calc R . P A 2
H1TD H 1.1374 0.1012 0.4406 0.051 Uiso 0.45(2) 1 calc R . P A 2
H1TA H 1.1848 0.0923 0.3476 0.051 Uiso 0.55(2) 1 calc R . P A 1
H1TB H 1.1374 0.1012 0.4406 0.051 Uiso 0.55(2) 1 calc R . P A 1
C2T C 1.0542(3) 0.2289(2) 0.3531(2) 0.0542(7) Uani 1 1 d . U . . .
H2TA H 1.0583 0.2483 0.2919 0.065 Uiso 1 1 calc R . . . .
H2TB H 1.0866 0.2808 0.3817 0.065 Uiso 1 1 calc R . . . .
C3T C 0.9331(3) 0.2301(3) 0.3785(2) 0.0538(7) Uani 1 1 d . U . . .
H3TA H 0.8791 0.2631 0.3312 0.065 Uiso 0.55(2) 1 calc R . P A 1
H3TB H 0.9132 0.2728 0.4259 0.065 Uiso 0.55(2) 1 calc R . P A 1
H3TC H 0.9237 0.2315 0.4394 0.065 Uiso 0.45(2) 1 calc R . P A 2
H3TD H 0.8780 0.2924 0.3473 0.065 Uiso 0.45(2) 1 calc R . P A 2
C4T C 0.9292(6) 0.1096(7) 0.4043(10) 0.061(3) Uani 0.55(2) 1 d . . P A 1
H4TA H 0.9341 0.0905 0.4659 0.073 Uiso 0.55(2) 1 calc R . P A 1
H4TB H 0.8587 0.0929 0.3828 0.073 Uiso 0.55(2) 1 calc R . P A 1
C5T C 0.9237(7) 0.1271(8) 0.3543(11) 0.055(3) Uani 0.45(2) 1 d . U P A 2
H5TA H 0.8972 0.1380 0.2952 0.066 Uiso 0.45(2) 1 calc R . P A 2
H5TB H 0.8666 0.0971 0.3890 0.066 Uiso 0.45(2) 1 calc R . P A 2

loop_
_atom_site_aniso_label
_atom_site_aniso_U_11
_atom_site_aniso_U_22
_atom_site_aniso_U_33
_atom_site_aniso_U_23
_atom_site_aniso_U_13
_atom_site_aniso_U_12
Co1 0.01362(11) 0.01334(11) 0.01292(11) -0.00184(8) 0.00030(8) -0.00329(8)
O1 0.0327(7) 0.0216(7) 0.0167(6) 0.0012(5) -0.0059(5) -0.0037(6)
N1 0.0176(7) 0.0153(7) 0.0194(7) 0.0017(5) -0.0010(5) -0.0047(5)
N2 0.0160(6) 0.0183(7) 0.0180(7) -0.0005(5) -0.0006(5) -0.0036(5)
N3 0.0192(7) 0.0176(7) 0.0186(7) -0.0051(5) 0.0022(5) -0.0031(6)
N4 0.0239(7) 0.0185(7) 0.0200(7) -0.0057(6) 0.0037(6) -0.0089(6)
C1 0.0252(9) 0.0172(8) 0.0173(8) 0.0027(6) -0.0036(7) -0.0049(7)
C2 0.0202(8) 0.0248(9) 0.0221(9) 0.0029(7) -0.0042(7) -0.0053(7)
C3 0.0229(9) 0.0250(9) 0.0187(8) 0.0011(7) 0.0024(7) -0.0039(7)
C4 0.0187(8) 0.0200(8) 0.0250(9) 0.0035(7) -0.0036(7) -0.0024(7)
C5 0.0180(8) 0.0254(9) 0.0221(8) 0.0021(7) -0.0046(7) -0.0058(7)
C6 0.0231(9) 0.0216(9) 0.0296(10) 0.0017(7) -0.0018(7) -0.0107(7)
C7 0.0199(8) 0.0268(10) 0.0251(9) -0.0027(7) 0.0050(7) -0.0008(7)
C8 0.0280(9) 0.0283(10) 0.0137(7) 0.0015(7) 0.0007(7) -0.0079(8)
C9 0.0250(9) 0.0262(9) 0.0187(8) -0.0037(7) 0.0066(7) -0.0064(7)
C10 0.0179(8) 0.0224(9) 0.0301(10) -0.0060(7) 0.0018(7) 0.0007(7)
C11 0.0286(10) 0.0209(9) 0.0286(10) -0.0112(7) 0.0013(8) -0.0059(7)
C12 0.0225(8) 0.0152(8) 0.0267(9) 0.0025(7) -0.0009(7) -0.0060(7)
C13 0.0267(9) 0.0151(8) 0.0313(10) -0.0064(7) 0.0035(8) -0.0051(7)
C14 0.0468(13) 0.0352(11) 0.0225(9) -0.0136(8) 0.0088(9) -0.0203(10)
C15 0.0248(9) 0.0225(9) 0.0278(9) -0.0011(7) -0.0028(7) -0.0094(7)
F12B 0.0158(5) 0.0218(5) 0.0222(5) -0.0041(4) 0.0029(4) 0.0009(4)
F13B 0.0331(6) 0.0373(7) 0.0223(6) -0.0084(5) 0.0133(5) -0.0030(5)
F14B 0.0492(8) 0.0359(7) 0.0129(5) 0.0006(5) 0.0021(5) -0.0088(6)
F15B 0.0313(6) 0.0332(7) 0.0231(6) 0.0068(5) -0.0080(5) 0.0008(5)
F16B 0.0166(5) 0.0234(5) 0.0207(5) -0.0007(4) -0.0001(4) 0.0032(4)
F22B 0.0182(5) 0.0185(5) 0.0266(5) -0.0110(4) 0.0010(4) -0.0064(4)
F23B 0.0158(5) 0.0258(6) 0.0420(7) -0.0073(5) 0.0039(5) -0.0113(4)
F24B 0.0185(5) 0.0308(6) 0.0272(6) -0.0016(5) 0.0112(4) -0.0050(4)
F25B 0.0290(6) 0.0257(6) 0.0190(5) -0.0099(4) 0.0089(4) -0.0054(5)
F26B 0.0212(5) 0.0212(5) 0.0209(5) -0.0101(4) 0.0041(4) -0.0100(4)
F32B 0.0156(5) 0.0115(4) 0.0286(5) -0.0007(4) 0.0000(4) -0.0003(4)
F33B 0.0343(6) 0.0104(5) 0.0463(7) -0.0020(5) 0.0038(6) -0.0091(5)
F34B 0.0305(6) 0.0314(6) 0.0327(6) -0.0064(5) 0.0031(5) -0.0235(5)
F35B 0.0138(5) 0.0367(7) 0.0289(6) -0.0016(5) -0.0036(4) -0.0092(5)
F36B 0.0149(5) 0.0149(5) 0.0305(6) -0.0005(4) -0.0043(4) -0.0001(4)
F42B 0.0259(5) 0.0183(5) 0.0169(5) -0.0048(4) -0.0016(4) -0.0052(4)
F43B 0.0401(7) 0.0261(6) 0.0188(5) 0.0074(5) -0.0082(5) -0.0070(5)
F44B 0.0503(8) 0.0132(5) 0.0412(7) 0.0100(5) -0.0136(6) -0.0045(5)
F45B 0.0336(6) 0.0104(5) 0.0398(7) -0.0077(5) -0.0067(5) -0.0032(4)
F46B 0.0253(5) 0.0139(5) 0.0190(5) -0.0052(4) -0.0023(4) -0.0046(4)
C11B 0.0149(7) 0.0109(7) 0.0158(7) -0.0016(5) 0.0013(6) -0.0039(5)
C12B 0.0172(7) 0.0140(7) 0.0185(8) -0.0035(6) 0.0012(6) -0.0025(6)
C13B 0.0245(9) 0.0215(8) 0.0188(8) -0.0064(7) 0.0074(7) -0.0060(7)
C14B 0.0317(10) 0.0221(9) 0.0144(8) -0.0011(6) 0.0005(7) -0.0083(7)
C15B 0.0237(9) 0.0188(8) 0.0185(8) 0.0014(6) -0.0045(7) -0.0032(7)
C16B 0.0167(7) 0.0159(7) 0.0182(8) -0.0019(6) 0.0001(6) -0.0032(6)
C21B 0.0137(7) 0.0102(7) 0.0144(7) -0.0001(5) -0.0002(5) -0.0021(5)
C22B 0.0144(7) 0.0126(7) 0.0179(7) -0.0034(6) 0.0006(6) -0.0022(6)
C23B 0.0147(7) 0.0136(7) 0.0240(8) 0.0000(6) 0.0001(6) -0.0045(6)
C24B 0.0142(7) 0.0162(7) 0.0194(8) 0.0025(6) 0.0055(6) -0.0009(6)
C25B 0.0202(8) 0.0145(7) 0.0148(7) -0.0021(6) 0.0037(6) -0.0019(6)
C26B 0.0150(7) 0.0111(7) 0.0156(7) -0.0016(5) 0.0007(6) -0.0042(5)
C31B 0.0149(7) 0.0116(7) 0.0132(7) -0.0024(5) 0.0024(5) -0.0033(5)
C32B 0.0139(7) 0.0121(7) 0.0189(7) -0.0036(6) 0.0016(6) -0.0029(6)
C33B 0.0240(8) 0.0116(7) 0.0230(8) -0.0045(6) 0.0055(7) -0.0073(6)
C34B 0.0223(8) 0.0232(9) 0.0191(8) -0.0051(7) 0.0042(6) -0.0151(7)
C35B 0.0143(7) 0.0237(8) 0.0172(8) -0.0024(6) 0.0002(6) -0.0066(6)
C36B 0.0157(7) 0.0140(7) 0.0161(7) -0.0017(6) 0.0012(6) -0.0042(6)
C41B 0.0121(7) 0.0101(7) 0.0168(7) -0.0014(5) -0.0006(5) -0.0019(5)
C42B 0.0165(7) 0.0140(7) 0.0175(7) -0.0022(6) -0.0004(6) -0.0046(6)
C43B 0.0215(8) 0.0189(8) 0.0198(8) 0.0037(7) -0.0031(7) -0.0037(7)
C44B 0.0233(9) 0.0121(7) 0.0298(9) 0.0060(7) -0.0039(7) -0.0028(6)
C45B 0.0194(8) 0.0104(7) 0.0279(9) -0.0045(6) -0.0026(7) -0.0025(6)
C46B 0.0138(7) 0.0122(7) 0.0176(7) -0.0029(6) -0.0017(6) -0.0017(6)
B1 0.0130(7) 0.0100(7) 0.0146(8) -0.0021(6) -0.0001(6) -0.0020(6)
O1T 0.0603(14) 0.0421(12) 0.125(2) -0.0260(14) -0.0085(15) -0.0080(10)
C1T 0.0412(13) 0.0526(15) 0.0356(12) -0.0125(11) 0.0028(10) -0.0093(11)
C2T 0.0548(17) 0.0424(15) 0.067(2) -0.0100(14) 0.0193(15) -0.0121(13)
C3T 0.0520(16) 0.0496(16) 0.0633(19) -0.0189(14) 0.0087(14) -0.0120(13)
C4T 0.041(3) 0.063(4) 0.087(7) -0.022(4) 0.007(4) -0.024(3)
C5T 0.041(3) 0.055(4) 0.071(7) -0.020(4) -0.007(4) -0.010(3)

_geom_special_details            
;
 All esds (except the esd in the dihedral angle between two l.s. planes)
 are estimated using the full covariance matrix.  The cell esds are taken
 into account individually in the estimation of esds in distances, angles
 and torsion angles; correlations between esds in cell parameters are only
 used when they are defined by crystal symmetry.  An approximate (isotropic)
 treatment of cell esds is used for estimating esds involving l.s. planes.
;
loop_
_geom_bond_atom_site_label_1
_geom_bond_atom_site_label_2
_geom_bond_distance
_geom_bond_site_symmetry_2
_geom_bond_publ_flag
Co1 O1 1.8839(14) . ?
Co1 N1 2.2207(15) . ?
Co1 N2 2.1426(16) . ?
Co1 N3 2.1717(15) . ?
Co1 N4 2.1607(16) . ?
O1 C1 1.343(2) . ?
N1 C4 1.484(2) . ?
N1 C8 1.480(2) . ?
N1 C12 1.480(2) . ?
N2 C5 1.484(2) . ?
N2 C6 1.486(2) . ?
N2 C7 1.480(2) . ?
N3 C9 1.471(2) . ?
N3 C10 1.481(2) . ?
N3 C11 1.477(2) . ?
N4 C13 1.481(3) . ?
N4 C14 1.485(3) . ?
N4 C15 1.482(3) . ?
C1 C2 1.393(3) . ?
C1 C3 1.399(3) . ?
C2 H2 0.9500 . ?
C2 C3 1.390(3) 2_766 ?
C3 C2 1.390(3) 2_766 ?
C3 H3 0.9500 . ?
C4 H4A 0.9900 . ?
C4 H4B 0.9900 . ?
C4 C5 1.516(3) . ?
C5 H5A 0.9900 . ?
C5 H5B 0.9900 . ?
C6 H6A 0.9800 . ?
C6 H6B 0.9800 . ?
C6 H6C 0.9800 . ?
C7 H7A 0.9800 . ?
C7 H7B 0.9800 . ?
C7 H7C 0.9800 . ?
C8 H8A 0.9900 . ?
C8 H8B 0.9900 . ?
C8 C9 1.514(3) . ?
C9 H9A 0.9900 . ?
C9 H9B 0.9900 . ?
C10 H10A 0.9800 . ?
C10 H10B 0.9800 . ?
C10 H10C 0.9800 . ?
C11 H11A 0.9800 . ?
C11 H11B 0.9800 . ?
C11 H11C 0.9800 . ?
C12 H12A 0.9900 . ?
C12 H12B 0.9900 . ?
C12 C13 1.519(3) . ?
C13 H13A 0.9900 . ?
C13 H13B 0.9900 . ?
C14 H14A 0.9800 . ?
C14 H14B 0.9800 . ?
C14 H14C 0.9800 . ?
C15 H15A 0.9800 . ?
C15 H15B 0.9800 . ?
C15 H15C 0.9800 . ?
F12B C12B 1.346(2) . ?
F13B C13B 1.344(2) . ?
F14B C14B 1.338(2) . ?
F15B C15B 1.340(2) . ?
F16B C16B 1.349(2) . ?
F22B C22B 1.3471(19) . ?
F23B C23B 1.342(2) . ?
F24B C24B 1.3427(19) . ?
F25B C25B 1.342(2) . ?
F26B C26B 1.3465(18) . ?
F32B C32B 1.3520(19) . ?
F33B C33B 1.343(2) . ?
F34B C34B 1.3392(19) . ?
F35B C35B 1.345(2) . ?
F36B C36B 1.3529(19) . ?
F42B C42B 1.3499(19) . ?
F43B C43B 1.348(2) . ?
F44B C44B 1.339(2) . ?
F45B C45B 1.339(2) . ?
F46B C46B 1.3476(19) . ?
C11B C12B 1.391(2) . ?
C11B C16B 1.389(2) . ?
C11B B1 1.649(2) . ?
C12B C13B 1.380(2) . ?
C13B C14B 1.378(3) . ?
C14B C15B 1.376(3) . ?
C15B C16B 1.387(2) . ?
C21B C22B 1.396(2) . ?
C21B C26B 1.389(2) . ?
C21B B1 1.651(2) . ?
C22B C23B 1.377(2) . ?
C23B C24B 1.377(3) . ?
C24B C25B 1.378(2) . ?
C25B C26B 1.387(2) . ?
C31B C32B 1.390(2) . ?
C31B C36B 1.382(2) . ?
C31B B1 1.651(2) . ?
C32B C33B 1.375(2) . ?
C33B C34B 1.379(3) . ?
C34B C35B 1.372(3) . ?
C35B C36B 1.384(2) . ?
C41B C42B 1.395(2) . ?
C41B C46B 1.386(2) . ?
C41B B1 1.656(2) . ?
C42B C43B 1.381(2) . ?
C43B C44B 1.377(3) . ?
C44B C45B 1.376(3) . ?
C45B C46B 1.386(2) . ?
O1T C1T 1.442(4) . ?
O1T C4T 1.495(8) . ?
O1T C5T 1.445(9) . ?
C1T H1TC 0.9900 . ?
C1T H1TD 0.9900 . ?
C1T H1TA 0.9900 . ?
C1T H1TB 0.9900 . ?
C1T C2T 1.497(4) . ?
C2T H2TA 0.9900 . ?
C2T H2TB 0.9900 . ?
C2T C3T 1.508(4) . ?
C3T H3TA 0.9900 . ?
C3T H3TB 0.9900 . ?
C3T H3TC 0.9900 . ?
C3T H3TD 0.9900 . ?
C3T C4T 1.528(9) . ?
C3T C5T 1.428(9) . ?
C4T H4TA 0.9900 . ?
C4T H4TB 0.9900 . ?
C5T H5TA 0.9900 . ?
C5T H5TB 0.9900 . ?

loop_
_geom_angle_atom_site_label_1
_geom_angle_atom_site_label_2
_geom_angle_atom_site_label_3
_geom_angle
_geom_angle_site_symmetry_1
_geom_angle_site_symmetry_3
_geom_angle_publ_flag
O1 Co1 N1 169.34(6) . . ?
O1 Co1 N2 101.85(6) . . ?
O1 Co1 N3 90.00(6) . . ?
O1 Co1 N4 106.23(6) . . ?
N2 Co1 N1 80.95(6) . . ?
N2 Co1 N3 119.11(6) . . ?
N2 Co1 N4 115.45(6) . . ?
N3 Co1 N1 79.74(6) . . ?
N4 Co1 N1 81.37(6) . . ?
N4 Co1 N3 117.71(6) . . ?
C1 O1 Co1 131.33(12) . . ?
C4 N1 Co1 107.75(11) . . ?
C8 N1 Co1 108.67(11) . . ?
C8 N1 C4 110.87(15) . . ?
C12 N1 Co1 106.90(11) . . ?
C12 N1 C4 112.10(14) . . ?
C12 N1 C8 110.37(14) . . ?
C5 N2 Co1 108.87(11) . . ?
C5 N2 C6 110.03(15) . . ?
C6 N2 Co1 109.55(11) . . ?
C7 N2 Co1 110.11(11) . . ?
C7 N2 C5 110.23(15) . . ?
C7 N2 C6 108.04(15) . . ?
C9 N3 Co1 109.93(11) . . ?
C9 N3 C10 109.67(15) . . ?
C9 N3 C11 111.36(15) . . ?
C10 N3 Co1 111.86(12) . . ?
C11 N3 Co1 106.71(11) . . ?
C11 N3 C10 107.26(15) . . ?
C13 N4 Co1 108.67(11) . . ?
C13 N4 C14 108.71(16) . . ?
C13 N4 C15 110.07(15) . . ?
C14 N4 Co1 114.56(12) . . ?
C15 N4 Co1 107.72(11) . . ?
C15 N4 C14 107.06(16) . . ?
O1 C1 C2 121.92(17) . . ?
O1 C1 C3 120.62(17) . . ?
C2 C1 C3 117.45(16) . . ?
C1 C2 H2 119.4 . . ?
C3 C2 C1 121.20(17) 2_766 . ?
C3 C2 H2 119.4 2_766 . ?
C1 C3 H3 119.3 . . ?
C2 C3 C1 121.34(17) 2_766 . ?
C2 C3 H3 119.3 2_766 . ?
N1 C4 H4A 109.7 . . ?
N1 C4 H4B 109.7 . . ?
N1 C4 C5 109.91(15) . . ?
H4A C4 H4B 108.2 . . ?
C5 C4 H4A 109.7 . . ?
C5 C4 H4B 109.7 . . ?
N2 C5 C4 110.39(15) . . ?
N2 C5 H5A 109.6 . . ?
N2 C5 H5B 109.6 . . ?
C4 C5 H5A 109.6 . . ?
C4 C5 H5B 109.6 . . ?
H5A C5 H5B 108.1 . . ?
N2 C6 H6A 109.5 . . ?
N2 C6 H6B 109.5 . . ?
N2 C6 H6C 109.5 . . ?
H6A C6 H6B 109.5 . . ?
H6A C6 H6C 109.5 . . ?
H6B C6 H6C 109.5 . . ?
N2 C7 H7A 109.5 . . ?
N2 C7 H7B 109.5 . . ?
N2 C7 H7C 109.5 . . ?
H7A C7 H7B 109.5 . . ?
H7A C7 H7C 109.5 . . ?
H7B C7 H7C 109.5 . . ?
N1 C8 H8A 109.7 . . ?
N1 C8 H8B 109.7 . . ?
N1 C8 C9 109.95(15) . . ?
H8A C8 H8B 108.2 . . ?
C9 C8 H8A 109.7 . . ?
C9 C8 H8B 109.7 . . ?
N3 C9 C8 110.55(15) . . ?
N3 C9 H9A 109.5 . . ?
N3 C9 H9B 109.5 . . ?
C8 C9 H9A 109.5 . . ?
C8 C9 H9B 109.5 . . ?
H9A C9 H9B 108.1 . . ?
N3 C10 H10A 109.5 . . ?
N3 C10 H10B 109.5 . . ?
N3 C10 H10C 109.5 . . ?
H10A C10 H10B 109.5 . . ?
H10A C10 H10C 109.5 . . ?
H10B C10 H10C 109.5 . . ?
N3 C11 H11A 109.5 . . ?
N3 C11 H11B 109.5 . . ?
N3 C11 H11C 109.5 . . ?
H11A C11 H11B 109.5 . . ?
H11A C11 H11C 109.5 . . ?
H11B C11 H11C 109.5 . . ?
N1 C12 H12A 109.5 . . ?
N1 C12 H12B 109.5 . . ?
N1 C12 C13 110.56(15) . . ?
H12A C12 H12B 108.1 . . ?
C13 C12 H12A 109.5 . . ?
C13 C12 H12B 109.5 . . ?
N4 C13 C12 111.11(15) . . ?
N4 C13 H13A 109.4 . . ?
N4 C13 H13B 109.4 . . ?
C12 C13 H13A 109.4 . . ?
C12 C13 H13B 109.4 . . ?
H13A C13 H13B 108.0 . . ?
N4 C14 H14A 109.5 . . ?
N4 C14 H14B 109.5 . . ?
N4 C14 H14C 109.5 . . ?
H14A C14 H14B 109.5 . . ?
H14A C14 H14C 109.5 . . ?
H14B C14 H14C 109.5 . . ?
N4 C15 H15A 109.5 . . ?
N4 C15 H15B 109.5 . . ?
N4 C15 H15C 109.5 . . ?
H15A C15 H15B 109.5 . . ?
H15A C15 H15C 109.5 . . ?
H15B C15 H15C 109.5 . . ?
C12B C11B B1 119.12(14) . . ?
C16B C11B C12B 113.70(15) . . ?
C16B C11B B1 126.72(15) . . ?
F12B C12B C11B 119.26(15) . . ?
F12B C12B C13B 116.49(15) . . ?
C13B C12B C11B 124.25(17) . . ?
F13B C13B C12B 120.71(17) . . ?
F13B C13B C14B 119.62(17) . . ?
C14B C13B C12B 119.67(17) . . ?
F14B C14B C13B 120.44(18) . . ?
F14B C14B C15B 120.84(18) . . ?
C15B C14B C13B 118.71(17) . . ?
F15B C15B C14B 119.70(17) . . ?
F15B C15B C16B 120.44(17) . . ?
C14B C15B C16B 119.85(17) . . ?
F16B C16B C11B 121.06(15) . . ?
F16B C16B C15B 115.13(15) . . ?
C15B C16B C11B 123.80(17) . . ?
C22B C21B B1 119.01(14) . . ?
C26B C21B C22B 113.69(15) . . ?
C26B C21B B1 126.71(14) . . ?
F22B C22B C21B 119.16(14) . . ?
F22B C22B C23B 116.25(15) . . ?
C23B C22B C21B 124.57(16) . . ?
F23B C23B C22B 120.70(16) . . ?
F23B C23B C24B 120.02(15) . . ?
C22B C23B C24B 119.26(16) . . ?
F24B C24B C23B 120.87(16) . . ?
F24B C24B C25B 120.15(16) . . ?
C23B C24B C25B 118.96(15) . . ?
F25B C25B C24B 119.49(15) . . ?
F25B C25B C26B 120.46(15) . . ?
C24B C25B C26B 120.05(16) . . ?
F26B C26B C21B 121.57(14) . . ?
F26B C26B C25B 114.97(14) . . ?
C25B C26B C21B 123.46(15) . . ?
C32B C31B B1 118.64(14) . . ?
C36B C31B C32B 113.53(15) . . ?
C36B C31B B1 127.48(14) . . ?
F32B C32B C31B 119.53(14) . . ?
F32B C32B C33B 115.87(15) . . ?
C33B C32B C31B 124.59(16) . . ?
F33B C33B C32B 121.22(16) . . ?
F33B C33B C34B 119.52(16) . . ?
C32B C33B C34B 119.26(16) . . ?
F34B C34B C33B 120.66(17) . . ?
F34B C34B C35B 120.51(17) . . ?
C35B C34B C33B 118.81(16) . . ?
F35B C35B C34B 119.50(15) . . ?
F35B C35B C36B 120.65(16) . . ?
C34B C35B C36B 119.84(16) . . ?
F36B C36B C31B 121.36(14) . . ?
F36B C36B C35B 114.70(15) . . ?
C31B C36B C35B 123.94(16) . . ?
C42B C41B B1 118.98(14) . . ?
C46B C41B C42B 113.47(15) . . ?
C46B C41B B1 127.06(14) . . ?
F42B C42B C41B 119.75(14) . . ?
F42B C42B C43B 115.83(15) . . ?
C43B C42B C41B 124.42(16) . . ?
F43B C43B C42B 121.05(17) . . ?
F43B C43B C44B 119.67(16) . . ?
C44B C43B C42B 119.28(17) . . ?
F44B C44B C43B 120.76(17) . . ?
F44B C44B C45B 120.16(17) . . ?
C45B C44B C43B 119.07(16) . . ?
F45B C45B C44B 119.58(16) . . ?
F45B C45B C46B 120.72(16) . . ?
C44B C45B C46B 119.70(16) . . ?
F46B C46B C41B 121.35(14) . . ?
F46B C46B C45B 114.60(14) . . ?
C45B C46B C41B 124.05(16) . . ?
C11B B1 C21B 113.55(13) . . ?
C11B B1 C31B 101.66(12) . . ?
C11B B1 C41B 113.66(13) . . ?
C21B B1 C31B 114.05(13) . . ?
C21B B1 C41B 100.62(12) . . ?
C31B B1 C41B 113.89(13) . . ?
C1T O1T C4T 101.6(3) . . ?
C1T O1T C5T 106.0(4) . . ?
O1T C1T H1TC 111.1 . . ?
O1T C1T H1TD 111.1 . . ?
O1T C1T H1TA 111.1 . . ?
O1T C1T H1TB 111.1 . . ?
O1T C1T C2T 103.3(2) . . ?
H1TC C1T H1TD 109.1 . . ?
H1TA C1T H1TB 109.1 . . ?
C2T C1T H1TC 111.1 . . ?
C2T C1T H1TD 111.1 . . ?
C2T C1T H1TA 111.1 . . ?
C2T C1T H1TB 111.1 . . ?
C1T C2T H2TA 111.1 . . ?
C1T C2T H2TB 111.1 . . ?
C1T C2T C3T 103.5(2) . . ?
H2TA C2T H2TB 109.0 . . ?
C3T C2T H2TA 111.1 . . ?
C3T C2T H2TB 111.1 . . ?
C2T C3T H3TA 110.7 . . ?
C2T C3T H3TB 110.7 . . ?
C2T C3T H3TC 112.1 . . ?
C2T C3T H3TD 112.1 . . ?
C2T C3T C4T 105.3(3) . . ?
H3TA C3T H3TB 108.8 . . ?
H3TC C3T H3TD 109.7 . . ?
C4T C3T H3TA 110.7 . . ?
C4T C3T H3TB 110.7 . . ?
C5T C3T C2T 98.6(5) . . ?
C5T C3T H3TC 112.1 . . ?
C5T C3T H3TD 112.1 . . ?
O1T C4T C3T 102.7(6) . . ?
O1T C4T H4TA 111.2 . . ?
O1T C4T H4TB 111.2 . . ?
C3T C4T H4TA 111.2 . . ?
C3T C4T H4TB 111.2 . . ?
H4TA C4T H4TB 109.1 . . ?
O1T C5T H5TA 109.5 . . ?
O1T C5T H5TB 109.5 . . ?
C3T C5T O1T 110.6(6) . . ?
C3T C5T H5TA 109.5 . . ?
C3T C5T H5TB 109.5 . . ?
H5TA C5T H5TB 108.1 . . ?

_smtbx_masks_special_details     ?
loop_
_smtbx_masks_void_nr
_smtbx_masks_void_average_x
_smtbx_masks_void_average_y
_smtbx_masks_void_average_z
_smtbx_masks_void_volume
_smtbx_masks_void_count_electrons
_smtbx_masks_void_content
1 0.500 0.500 0.500 229.2 55.6 ?

_shelx_res_file                  
;
    kjc199s.res created by SHELXL-2014/7

TITL kjc199s_a.res in P-1
REM Old TITL KJC199S in P-1
REM SHELXT solution in P-1
REM R1 0.105, Rweak 0.006, Alpha 0.052, Orientation as input
REM Formula found by SHELXT: C46 B N4 O F20 Co
CELL 0.7288 12.0092 12.574 16.1411 82.488 89.864 77.525
ZERR 1 0.003 0.0028 0.004 0.003 0.003 0.003
LATT 1
SFAC C H B Co F N O
DISP B 0.0017 0.0007 6.8
DISP C 0.0034 0.0017 11.9
DISP Co 0.3514 1.0223 4276.1
DISP F 0.0185 0.0109 54.4
DISP H 0 0 0.7
DISP N 0.0065 0.0035 20.6
DISP O 0.0115 0.0064 34.2
UNIT 86 80 2 2 40 8 4
RIGU O1T > C3T C5T

L.S. 10
PLAN  20
SIZE 0.086 0.164 0.164
TEMP -173.15
BOND $H
list 4
ABIN
fmap 2
acta
OMIT 0 0 1
OMIT 1 0 0
REM <olex2.extras>
REM <HklSrc "%.\\KJC199S.hkl">
REM </olex2.extras>

WGHT    0.060300    1.002700
FVAR       0.46334   0.55140
CO1   4    0.895899    0.648694    0.252389    11.00000    0.01362    0.01334 =
         0.01292   -0.00184    0.00030   -0.00329
O1    7    0.944782    0.523066    0.331591    11.00000    0.03273    0.02161 =
         0.01673    0.00119   -0.00591   -0.00373
N1    6    0.852729    0.776603    0.141877    11.00000    0.01756    0.01529 =
         0.01944    0.00165   -0.00101   -0.00474
N2    6    0.716420    0.656151    0.242449    11.00000    0.01603    0.01827 =
         0.01796   -0.00048   -0.00061   -0.00365
N3    6    1.007806    0.571595    0.161141    11.00000    0.01923    0.01763 =
         0.01861   -0.00505    0.00217   -0.00310
N4    6    0.942522    0.783379    0.304357    11.00000    0.02393    0.01853 =
         0.02002   -0.00568    0.00370   -0.00887
C1    1    0.970821    0.512372    0.413566    11.00000    0.02522    0.01721 =
         0.01728    0.00272   -0.00363   -0.00493
C2    1    0.887041    0.520500    0.473637    11.00000    0.02018    0.02480 =
         0.02209    0.00288   -0.00424   -0.00533
AFIX  43
H2    2    0.809092    0.533719    0.456489    11.00000   -1.20000
AFIX   0
C3    1    1.084594    0.490378    0.441769    11.00000    0.02295    0.02503 =
         0.01872    0.00106    0.00244   -0.00392
AFIX  43
H3    2    1.143661    0.482723    0.402309    11.00000   -1.20000
AFIX   0
C4    1    0.726530    0.811132    0.134371    11.00000    0.01875    0.01996 =
         0.02496    0.00354   -0.00364   -0.00242
AFIX  23
H4A   2    0.703479    0.843759    0.076127    11.00000   -1.20000
H4B   2    0.698953    0.867616    0.171415    11.00000   -1.20000
AFIX   0
C5    1    0.673522    0.712781    0.158494    11.00000    0.01802    0.02539 =
         0.02215    0.00206   -0.00461   -0.00579
AFIX  23
H5A   2    0.589472    0.737395    0.158835    11.00000   -1.20000
H5B   2    0.692549    0.660994    0.116744    11.00000   -1.20000
AFIX   0
C6    1    0.695539    0.542986    0.254401    11.00000    0.02311    0.02159 =
         0.02964    0.00169   -0.00179   -0.01071
AFIX 137
H6A   2    0.731413    0.502994    0.209639    11.00000   -1.50000
H6B   2    0.613221    0.546593    0.252861    11.00000   -1.50000
H6C   2    0.728208    0.504719    0.308585    11.00000   -1.50000
AFIX   0
C7    1    0.656062    0.715948    0.308262    11.00000    0.01993    0.02679 =
         0.02507   -0.00268    0.00502   -0.00084
AFIX 137
H7A   2    0.687953    0.680090    0.363261    11.00000   -1.50000
H7B   2    0.574728    0.715294    0.305186    11.00000   -1.50000
H7C   2    0.665526    0.792069    0.299934    11.00000   -1.50000
AFIX   0
C8    1    0.900200    0.729006    0.066802    11.00000    0.02804    0.02830 =
         0.01371    0.00148    0.00066   -0.00788
AFIX  23
H8A   2    0.908398    0.788711    0.022288    11.00000   -1.20000
H8B   2    0.847450    0.687544    0.045636    11.00000   -1.20000
AFIX   0
C9    1    1.015456    0.652998    0.088286    11.00000    0.02504    0.02624 =
         0.01869   -0.00375    0.00656   -0.00641
AFIX  23
H9A   2    1.042501    0.614650    0.039807    11.00000   -1.20000
H9B   2    1.071377    0.696593    0.100708    11.00000   -1.20000
AFIX   0
C10   1    1.123536    0.521395    0.197005    11.00000    0.01792    0.02240 =
         0.03007   -0.00602    0.00180    0.00071
AFIX 137
H10A  2    1.157114    0.578192    0.216873    11.00000   -1.50000
H10B  2    1.171553    0.488011    0.153995    11.00000   -1.50000
H10C  2    1.118502    0.464772    0.243872    11.00000   -1.50000
AFIX   0
C11   1    0.958238    0.481709    0.137448    11.00000    0.02858    0.02086 =
         0.02858   -0.01118    0.00131   -0.00585
AFIX 137
H11A  2    0.951036    0.430689    0.187523    11.00000   -1.50000
H11B  2    1.008080    0.442375    0.098024    11.00000   -1.50000
H11C  2    0.882719    0.512440    0.111079    11.00000   -1.50000
AFIX   0
C12   1    0.906267    0.868087    0.157021    11.00000    0.02248    0.01520 =
         0.02674    0.00247   -0.00091   -0.00598
AFIX  23
H12A  2    0.868100    0.936052    0.121032    11.00000   -1.20000
H12B  2    0.987649    0.850798    0.142231    11.00000   -1.20000
AFIX   0
C13   1    0.896897    0.886559    0.248140    11.00000    0.02668    0.01511 =
         0.03132   -0.00642    0.00347   -0.00513
AFIX  23
H13A  2    0.939867    0.942702    0.258361    11.00000   -1.20000
H13B  2    0.815903    0.914569    0.260589    11.00000   -1.20000
AFIX   0
C14   1    0.901146    0.796960    0.389899    11.00000    0.04681    0.03518 =
         0.02246   -0.01356    0.00885   -0.02031
AFIX 137
H14A  2    0.817579    0.812133    0.389020    11.00000   -1.50000
H14B  2    0.927211    0.858352    0.409329    11.00000   -1.50000
H14C  2    0.931336    0.729359    0.427814    11.00000   -1.50000
AFIX   0
C15   1    1.068763    0.762004    0.309323    11.00000    0.02475    0.02254 =
         0.02779   -0.00114   -0.00285   -0.00940
AFIX 137
H15A  2    1.098179    0.693174    0.346075    11.00000   -1.50000
H15B  2    1.092385    0.822641    0.331847    11.00000   -1.50000
H15C  2    1.099211    0.756060    0.253330    11.00000   -1.50000
AFIX   0

F12B  5    0.298544    0.294225    0.320528    11.00000    0.01576    0.02182 =
         0.02224   -0.00409    0.00290    0.00087
F13B  5    0.304382    0.253251    0.486978    11.00000    0.03310    0.03727 =
         0.02229   -0.00839    0.01329   -0.00298
F14B  5    0.492368    0.123569    0.569961    11.00000    0.04920    0.03589 =
         0.01289    0.00055    0.00209   -0.00882
F15B  5    0.674966    0.035622    0.481239    11.00000    0.03126    0.03324 =
         0.02306    0.00682   -0.00798    0.00079
F16B  5    0.672626    0.076517    0.316528    11.00000    0.01663    0.02337 =
         0.02067   -0.00066   -0.00011    0.00317
F22B  5    0.668483    0.298009    0.230718    11.00000    0.01823    0.01849 =
         0.02663   -0.01097    0.00101   -0.00638
F23B  5    0.856423    0.277798    0.141446    11.00000    0.01576    0.02580 =
         0.04197   -0.00733    0.00391   -0.01126
F24B  5    0.887300    0.145042    0.018014    11.00000    0.01848    0.03085 =
         0.02721   -0.00160    0.01123   -0.00496
F25B  5    0.722030    0.038197   -0.014516    11.00000    0.02899    0.02570 =
         0.01896   -0.00985    0.00894   -0.00538
F26B  5    0.530906    0.062776    0.068576    11.00000    0.02115    0.02122 =
         0.02095   -0.01011    0.00413   -0.00996
F32B  5    0.516609   -0.022124    0.238754    11.00000    0.01557    0.01146 =
         0.02858   -0.00069   -0.00004   -0.00032
F33B  5    0.373951   -0.155614    0.229317    11.00000    0.03434    0.01040 =
         0.04628   -0.00203    0.00385   -0.00906
F34B  5    0.153653   -0.072889    0.175734    11.00000    0.03049    0.03143 =
         0.03272   -0.00640    0.00312   -0.02349
F35B  5    0.078557    0.147635    0.136108    11.00000    0.01384    0.03671 =
         0.02885   -0.00160   -0.00357   -0.00916
F36B  5    0.216854    0.282713    0.145063    11.00000    0.01488    0.01493 =
         0.03053   -0.00048   -0.00429   -0.00010
F42B  5    0.395812    0.292339    0.035244    11.00000    0.02594    0.01830 =
         0.01691   -0.00481   -0.00158   -0.00516
F43B  5    0.343531    0.499234   -0.039852    11.00000    0.04008    0.02615 =
         0.01878    0.00741   -0.00820   -0.00696
F44B  5    0.349103    0.668428    0.049015    11.00000    0.05033    0.01319 =
         0.04117    0.00997   -0.01358   -0.00449
F45B  5    0.402366    0.625256    0.214757    11.00000    0.03355    0.01044 =
         0.03979   -0.00771   -0.00672   -0.00318
F46B  5    0.457440    0.422018    0.290824    11.00000    0.02532    0.01386 =
         0.01898   -0.00516   -0.00228   -0.00464
C11B  1    0.485982    0.191292    0.309067    11.00000    0.01486    0.01089 =
         0.01585   -0.00161    0.00125   -0.00394
C12B  1    0.394836    0.231238    0.357965    11.00000    0.01722    0.01401 =
         0.01846   -0.00351    0.00119   -0.00248
C13B  1    0.395539    0.210574    0.444051    11.00000    0.02449    0.02148 =
         0.01875   -0.00643    0.00744   -0.00600
C14B  1    0.490533    0.145022    0.486509    11.00000    0.03173    0.02208 =
         0.01438   -0.00111    0.00051   -0.00833
C15B  1    0.582687    0.101507    0.441350    11.00000    0.02372    0.01880 =
         0.01854    0.00139   -0.00448   -0.00323
C16B  1    0.578893    0.124875    0.354849    11.00000    0.01674    0.01589 =
         0.01817   -0.00185    0.00014   -0.00323
C21B  1    0.589745    0.180027    0.156716    11.00000    0.01366    0.01020 =
         0.01441   -0.00012   -0.00016   -0.00215
C22B  1    0.678590    0.231591    0.170790    11.00000    0.01444    0.01263 =
         0.01794   -0.00339    0.00064   -0.00216
C23B  1    0.777241    0.221723    0.126055    11.00000    0.01468    0.01355 =
         0.02398   -0.00002    0.00012   -0.00449
C24B  1    0.792780    0.155571    0.063552    11.00000    0.01420    0.01622 =
         0.01938    0.00249    0.00550   -0.00086
C25B  1    0.708240    0.102182    0.046733    11.00000    0.02024    0.01446 =
         0.01478   -0.00208    0.00368   -0.00187
C26B  1    0.609215    0.115789    0.092189    11.00000    0.01503    0.01112 =
         0.01557   -0.00155    0.00071   -0.00415
C31B  1    0.376217    0.137709    0.191117    11.00000    0.01490    0.01155 =
         0.01321   -0.00238    0.00237   -0.00333
C32B  1    0.407998    0.024477    0.212841    11.00000    0.01395    0.01214 =
         0.01892   -0.00356    0.00165   -0.00293
C33B  1    0.336423   -0.046719    0.208968    11.00000    0.02398    0.01160 =
         0.02302   -0.00452    0.00547   -0.00732
C34B  1    0.224496   -0.005388    0.182602    11.00000    0.02232    0.02325 =
         0.01910   -0.00511    0.00415   -0.01510
C35B  1    0.187620    0.106050    0.161567    11.00000    0.01426    0.02372 =
         0.01717   -0.00239    0.00023   -0.00663
C36B  1    0.262844    0.174453    0.166409    11.00000    0.01573    0.01403 =
         0.01605   -0.00170    0.00117   -0.00423
C41B  1    0.426901    0.344285    0.168073    11.00000    0.01214    0.01011 =
         0.01683   -0.00136   -0.00060   -0.00194
C42B  1    0.398634    0.372198    0.083047    11.00000    0.01647    0.01400 =
         0.01755   -0.00216   -0.00044   -0.00465
C43B  1    0.372039    0.478501    0.042316    11.00000    0.02146    0.01893 =
         0.01976    0.00372   -0.00310   -0.00372
C44B  1    0.374898    0.564404    0.086561    11.00000    0.02332    0.01211 =
         0.02976    0.00602   -0.00387   -0.00282
C45B  1    0.402555    0.542184    0.170619    11.00000    0.01943    0.01039 =
         0.02791   -0.00455   -0.00262   -0.00251
C46B  1    0.428730    0.434247    0.208927    11.00000    0.01379    0.01225 =
         0.01764   -0.00287   -0.00166   -0.00168
B1    3    0.469424    0.212869    0.206396    11.00000    0.01300    0.01005 =
         0.01460   -0.00206   -0.00013   -0.00205
O1T   7    1.032459    0.049801    0.364412    11.00000    0.06031    0.04209 =
         0.12508   -0.02598   -0.00850   -0.00796
C1T   1    1.115471    0.112577    0.380486    11.00000    0.04119    0.05263 =
         0.03564   -0.01253    0.00277   -0.00931
PART 2
AFIX  23
H1TC  2    1.184753    0.092325    0.347627   -21.00000   -1.20000
H1TD  2    1.137414    0.101228    0.440601   -21.00000   -1.20000
AFIX  23
PART 0
PART 1
H1TA  2    1.184753    0.092325    0.347627    21.00000   -1.20000
H1TB  2    1.137414    0.101228    0.440601    21.00000   -1.20000
AFIX   0
PART 0
C2T   1    1.054199    0.228863    0.353114    11.00000    0.05483    0.04239 =
         0.06664   -0.00998    0.01927   -0.01208
AFIX  23
H2TA  2    1.058345    0.248294    0.291908    11.00000   -1.20000
H2TB  2    1.086635    0.280783    0.381689    11.00000   -1.20000
AFIX   0
C3T   1    0.933111    0.230067    0.378549    11.00000    0.05200    0.04962 =
         0.06327   -0.01892    0.00874   -0.01204
PART 1
AFIX  23
H3TA  2    0.879057    0.263058    0.331226    21.00000   -1.20000
H3TB  2    0.913236    0.272759    0.425892    21.00000   -1.20000
AFIX  23
PART 0
PART 2
H3TC  2    0.923744    0.231481    0.439376   -21.00000   -1.20000
H3TD  2    0.878040    0.292378    0.347297   -21.00000   -1.20000
AFIX   0
PART 0
PART 1
C4T   1    0.929239    0.109570    0.404306    21.00000    0.04087    0.06318 =
         0.08745   -0.02155    0.00686   -0.02447
AFIX  23
H4TA  2    0.934054    0.090474    0.465862    21.00000   -1.20000
H4TB  2    0.858659    0.092946    0.382755    21.00000   -1.20000
AFIX   0
PART 0
PART 2
C5T   1    0.923727    0.127092    0.354314   -21.00000    0.04138    0.05528 =
         0.07102   -0.02020   -0.00725   -0.00981
AFIX  23
H5TA  2    0.897231    0.138020    0.295158   -21.00000   -1.20000
H5TB  2    0.866628    0.097123    0.388988   -21.00000   -1.20000
AFIX   0
HKLF 4

REM  kjc199s_a.res in P-1
REM R1 =  0.0492 for   12050 Fo > 4sig(Fo)  and  0.0622 for all   15029 data
REM    656 parameters refined using     30 restraints

END

WGHT      0.0603      1.0027

REM Highest difference peak  0.872,  deepest hole -0.481,  1-sigma level  0.097
Q1    1   0.9828  0.1669  0.4010  11.00000  0.05    0.87
Q2    1   1.0605  0.1601  0.3411  11.00000  0.05    0.64
Q3    1   1.1794  0.0618  0.3816  11.00000  0.05    0.55
Q4    1   0.5984  0.1528  0.1229  11.00000  0.05    0.51
Q5    1   0.8566  0.2387  0.3633  11.00000  0.05    0.51
Q6    1   1.0180  0.6140  0.1280  11.00000  0.05    0.47
Q7    1   0.3236  0.1621  0.1823  11.00000  0.05    0.45
Q8    1   0.4144  0.3646  0.1274  11.00000  0.05    0.44
Q9    1   1.0872  0.0620  0.4156  11.00000  0.05    0.44
Q10   1   0.4443  0.2800  0.1811  11.00000  0.05    0.43
Q11   1   0.5938  0.3634  0.2674  11.00000  0.05    0.42
Q12   1   0.3784  0.5575  0.1264  11.00000  0.05    0.42
Q13   1   1.0013  0.2248  0.3405  11.00000  0.05    0.41
Q14   1   0.2224  0.1439  0.1628  11.00000  0.05    0.40
Q15   1   0.6210  0.3209  0.3052  11.00000  0.05    0.40
Q16   1   0.6565  0.1202  0.0674  11.00000  0.05    0.40
Q17   1   0.7433  0.1387  0.0535  11.00000  0.05    0.39
Q18   1   0.3957  0.0849  0.2042  11.00000  0.05    0.39
Q19   1   0.5352  0.1654  0.3276  11.00000  0.05    0.39
Q20   1   1.0884  0.1817  0.3853  11.00000  0.05    0.39
;
_shelx_res_checksum              64138
_shelx_fab_file                  
;
-17 -7 1 0.8931 0.1444
-17 -7 2 -0.6664 -0.1322
-17 -6 1 -0.5618 -0.2045
-17 -6 2 0.4124 0.1485
-17 -6 3 -0.2755 -0.0462
-17 -5 1 -0.2602 0.1360
-17 -5 2 0.4689 -0.1394
-17 -5 3 -0.5463 0.0655
-17 -5 4 0.4067 0.0388
-17 -4 1 0.0980 0.0206
-17 -4 2 -0.0905 0.0801
-17 -4 3 0.1759 -0.1213
-17 -4 4 -0.2387 0.0885
-17 -3 1 -0.1971 -0.1427
-17 -3 2 -0.0730 0.0077
-17 -3 3 0.1812 0.1215
-17 -3 4 -0.0359 -0.1766
-17 -2 1 0.1570 0.1989
-17 -2 2 -0.1837 -0.1460
-17 -2 3 0.2614 0.0335
-17 -2 4 -0.4442 0.0731
-17 -1 1 -0.0938 -0.1041
-17 -1 2 0.1857 0.1157
-17 -1 3 -0.3326 -0.0977
-16 -10 1 -0.4926 0.1074
-16 -10 2 0.1572 -0.0220
[truncated: 700,402 more chars]
